# Supplementary material for: Frequent miRNA-convergent fusion gene events in breast cancer
Source: Nat Commun. 2017 Oct 5;8:788. doi: 10.1038/s41467-017-01176-1 (PMC5629207; doi:10.1038/s41467-017-01176-1)
Supplement: Supplementary file 4 — Supplementary Data 1 [file 41467_2017_1176_MOESM4_ESM.xlsx]

## Sheet: Supplementary Data 1
Supplementary Data 1. Human miRNAs (miRBase v21) with host gene annotation (GENCODE v22) and fusion transcripts identified in our set of 1553 breast tumors.
The total number of detected fusion transcripts across all tumors is given within parenthesis for each host gene-fusion partner pair.
The table also shows the overlap with miRNAs found in fusion transcripts from the TCGA Fusion Gene Data Portal and FusionCancer database.
Since the Mitelman Database of Chromosome Aberrations and Gene Fusions in Cancer does not contain genomic breakpoint coordinates, this column refers to fusion genes affecting miRNA host genes, without information on whether the corresponding miRNA was included in the fused gene segments.
miRNA	chr	strand	start	end	host_gene	host_ID	upstream_gene	upstream_ID	samples_miR_in_5prime	samples_miR_in_3prime	partner_genes_miR_in_5prime	partner_genes_miR_in_3prime	partner_IDs_miR_in_5prime	partner_IDs_miR_in_3prime	TCGA_all_cancers	FusionCancer_all_cancers	Mitelman_breast_cancer
hsa-let-7a-1	9	+	94175957	94176036	RP11-2B6.3	ENSG00000269946			0	0	NA	NA	NA	NA	none	none	none
hsa-let-7a-2	11	-	122146522	122146593	MIRLET7A2	ENSG00000198975			0	0	NA	NA	NA	NA	none	none	none
hsa-let-7a-3	22	+	46112749	46112822	MIRLET7BHG	ENSG00000197182			0	0	NA	NA	NA	NA	none	none	5prime
hsa-let-7b	22	+	46113686	46113768	MIRLET7BHG	ENSG00000197182			0	0	NA	NA	NA	NA	none	none	5prime
hsa-let-7c	21	+	16539828	16539911	MIR99AHG	ENSG00000215386			0	0	NA	NA	NA	NA	none	none	none
hsa-let-7d	9	+	94178834	94178920	RP11-2B6.3	ENSG00000269946			0	0	NA	NA	NA	NA	none	none	none
hsa-let-7e	19	+	51692786	51692864	MIRLET7E	ENSG00000198972			0	0	NA	NA	NA	NA	none	none	none
hsa-let-7f-1	9	+	94176347	94176433	RP11-2B6.3	ENSG00000269946			0	0	NA	NA	NA	NA	none	none	none
hsa-let-7f-2	X	-	53557192	53557274	HUWE1	ENSG00000086758			18	28	CD74(3),COL1A2(10),COL6A1(3),COL6A2(1),CPB1(1),CTSB(1),DSP(2),EEF2(3),IGHG1(1),IGKC(3),MYO1C(2),RHOA(1),RPN2(1),SCGB2A2(1),ZNF418(1),ZYX(3),	ACTB(1),AEBP1(2),ARHGEF1(1),B2M(1),BCL9L(1),BGN(1),CD74(1),CLTC(4),COL1A2(4),COL3A1(1),COL6A2(2),CTSB(1),CYB561(1),DDR1(1),DNAJB11(1),HSP90B1(1),IGHG1(2),IGKC(6),KIAA1109(2),KRT18(1),KRT19(1),MARCKSL1(1),NCL(10),PDIA4(1),PTMS(1),PTPRF(1),RHOA(1),RPL30(2),S100A6(1),SCGB2A2(1),SLC3A2(1),SND1(3),SPARC(1),TPT1(2),WARS(3),	ENSG00000019582(3),ENSG00000067560(1),ENSG00000096696(2),ENSG00000110484(1),ENSG00000118705(1),ENSG00000142156(3),ENSG00000142173(1),ENSG00000153002(1),ENSG00000159840(3),ENSG00000164692(10),ENSG00000164733(1),ENSG00000167658(3),ENSG00000196724(1),ENSG00000197879(2),ENSG00000211592(3),ENSG00000211896(1),	ENSG00000008283(1),ENSG00000019582(1),ENSG00000067560(1),ENSG00000075624(1),ENSG00000076928(1),ENSG00000090520(1),ENSG00000106624(2),ENSG00000110484(1),ENSG00000111057(1),ENSG00000113140(1),ENSG00000115053(10),ENSG00000133112(2),ENSG00000138688(2),ENSG00000140105(3),ENSG00000141367(4),ENSG00000142173(2),ENSG00000142949(1),ENSG00000155660(1),ENSG00000156482(2),ENSG00000159335(1),ENSG00000164692(4)…	none	none	5prime
hsa-let-7g	3	-	52268278	52268361	WDR82	ENSG00000164091			15	6	BLOC1S6(5),CD74(1),CHGB(1),COL1A1(2),COL3A1(5),COL6A1(2),FN1(3),NIPAL3(1),PTGES2(2),RPL36(1),RPL37A(1),ST13(2),	CHGB(1),COL1A2(5),IGKC(1),PTGES2(1),SPARC(2),	ENSG00000001461(1),ENSG00000019582(1),ENSG00000089199(1),ENSG00000100380(2),ENSG00000104164(5),ENSG00000108821(2),ENSG00000115414(3),ENSG00000130255(1),ENSG00000142156(2),ENSG00000148334(2),ENSG00000168542(5),ENSG00000197756(1),	ENSG00000089199(1),ENSG00000113140(2),ENSG00000148334(1),ENSG00000164692(5),ENSG00000211592(1),	none	none	none
hsa-let-7i	12	+	62603686	62603769	RP11-631N16.2	ENSG00000257354			0	0	NA	NA	NA	NA	none	none	none
hsa-mir-1-1	20	+	62554306	62554376	MIR1-1HG	ENSG00000174407			0	0	NA	NA	NA	NA	none	none	none
hsa-mir-1-2	18	-	21829004	21829088	MIR133A1HG	ENSG00000265142			0	0	NA	NA	NA	NA	none	none	none
hsa-mir-100	11	-	122152229	122152308	MIR100	ENSG00000207994			0	0	NA	NA	NA	NA	none	none	none
hsa-mir-101-1	1	-	65058434	65058508	MIR101-1	ENSG00000199135			0	0	NA	NA	NA	NA	none	none	none
hsa-mir-101-2	9	+	4850297	4850375	RCL1	ENSG00000120158			1	2	FGD5-AS1(2),	AHR(2),FGD5-AS1(1),	ENSG00000225733(2),	ENSG00000106546(2),ENSG00000225733(1),	3prime	none	none
hsa-mir-103a-1	5	-	168560896	168560973	PANK3	ENSG00000120137			4	1	B2M(3),COL3A1(1),KLK5(3),LRP5(1),PCCB(1),	COL1A1(1),	ENSG00000114054(1),ENSG00000162337(1),ENSG00000166710(3),ENSG00000167754(3),ENSG00000168542(1),	ENSG00000108821(1),	none	none	none
hsa-mir-103a-2	20	+	3917494	3917571	PANK2	ENSG00000125779			1	0	C11orf58(1),	NA	ENSG00000110696(1),	NA	none	3prime	none
hsa-mir-103b-1	5	+	168560904	168560965					0	0	NA	NA	NA	NA	none	none	none
hsa-mir-103b-2	20	-	3917502	3917563					0	0	NA	NA	NA	NA	none	none	none
hsa-mir-105-1	X	-	152392219	152392299	GABRA3	ENSG00000011677			0	0	NA	NA	NA	NA	5prime	none	3prime
hsa-mir-105-2	X	-	152394412	152394492	GABRA3	ENSG00000011677			0	0	NA	NA	NA	NA	5prime	none	3prime
hsa-mir-106a	X	-	134170198	134170278	MIR106A	ENSG00000207602			0	0	NA	NA	NA	NA	none	none	none
hsa-mir-106b	7	-	100093993	100094074	MCM7	ENSG00000166508			1	14	C3(1),	ACTG1(1),COL1A1(4),DGCR2(3),FAM83H(2),FN1(1),IGKC(2),MSH6(2),MSN(2),RNF152(1),RNF220(4),SEL1L(4),TIMP2(1),	ENSG00000125730(1),	ENSG00000035862(1),ENSG00000070413(3),ENSG00000071537(4),ENSG00000108821(4),ENSG00000115414(1),ENSG00000116062(2),ENSG00000147065(2),ENSG00000176641(1),ENSG00000180921(2),ENSG00000184009(1),ENSG00000187147(4),ENSG00000211592(2),	none	none	none
hsa-mir-107	10	-	89592747	89592827	PANK1	ENSG00000152782			0	0	NA	NA	NA	NA	none	none	both
hsa-mir-10a	17	-	48579838	48579947	HOXB3	ENSG00000120093			1	0	ALDOA(2),	NA	ENSG00000149925(2),	NA	none	5prime	3prime
hsa-mir-10b	2	+	176150303	176150412	HOXD3	ENSG00000128652			0	0	NA	NA	NA	NA	none	none	none
hsa-mir-1178	12	-	119713634	119713724	CIT	ENSG00000122966			0	0	NA	NA	NA	NA	3prime	3prime	none
hsa-mir-1179	15	+	88608107	88608197	MIR1179	ENSG00000221630			0	0	NA	NA	NA	NA	none	none	none
hsa-mir-1180	17	-	19344506	19344574	B9D1	ENSG00000108641			0	0	NA	NA	NA	NA	none	none	none
hsa-mir-1181	19	-	10403458	10403538	CDC37	ENSG00000105401			5	4	COL6A3(1),CTSD(2),IGHG1(4),LRP1(1),VPS52(1),	IGHG1(1),IGKC(4),TPM4(1),	ENSG00000117984(2),ENSG00000123384(1),ENSG00000163359(1),ENSG00000211896(4),ENSG00000223501(1),	ENSG00000167460(1),ENSG00000211592(4),ENSG00000211896(1),	5prime	none	3prime
hsa-mir-1182	1	-	231019828	231019924	FAM89A	ENSG00000182118			0	0	NA	NA	NA	NA	none	none	none
hsa-mir-1183	7	+	21471058	21471146	SP4	ENSG00000105866			0	0	NA	NA	NA	NA	none	none	none
hsa-mir-1184-1	X	-	154887360	154887458	F8	ENSG00000185010			0	0	NA	NA	NA	NA	none	none	3prime
hsa-mir-1184-2	X	-	155383100	155383198	MIR1184-1	ENSG00000221190			0	0	NA	NA	NA	NA	none	none	none
hsa-mir-1184-3	X	+	155457517	155457615	MIR1184-3	ENSG00000221603			0	0	NA	NA	NA	NA	none	none	none
hsa-mir-1185-1	14	+	101042977	101043062	MIR1185-1	ENSG00000221525			0	0	NA	NA	NA	NA	none	none	none
hsa-mir-1185-2	14	+	101044198	101044283	MIR1185-2	ENSG00000221614			0	0	NA	NA	NA	NA	none	none	none
hsa-mir-1193	14	+	101030052	101030129	MIR1193	ENSG00000221036			0	0	NA	NA	NA	NA	none	none	none
hsa-mir-1197	14	+	101025564	101025651	MIR1197	ENSG00000221745			0	0	NA	NA	NA	NA	none	none	none
hsa-mir-1199	19	+	14073361	14073479	CTB-55O6.8	ENSG00000141854			0	0	NA	NA	NA	NA	none	none	none
hsa-mir-1200	7	-	36919357	36919432	ELMO1	ENSG00000155849			0	0	NA	NA	NA	NA	none	none	none
hsa-mir-1202	6	+	155946797	155946879	MIR1202	ENSG00000221456			0	0	NA	NA	NA	NA	none	none	none
hsa-mir-1203	17	-	48156427	48156511	SKAP1	ENSG00000141293			0	2	NA	ARSG(1),ZNF207(3),	NA	ENSG00000010244(3),ENSG00000141337(1),	3prime	none	both
hsa-mir-1204	8	+	127795962	127796028	PVT1	ENSG00000249859			7	0	CASC21(6),CFAP74(2),CPXM1(2),LINC00536(3),PCAT1(1),WIPF2(1),	NA	ENSG00000088882(2),ENSG00000142609(2),ENSG00000171475(1),ENSG00000249917(3),ENSG00000253438(1),ENSG00000253929(6),	NA	none	5prime	both
hsa-mir-1205	8	+	127960633	127960695	PVT1	ENSG00000249859			2	2	CASC21(1),CPXM1(1),	LINC00536(1),WIPF2(1),	ENSG00000088882(1),ENSG00000253929(1),	ENSG00000171475(1),ENSG00000249917(1),	none	both	both
hsa-mir-1206	8	+	128008898	128008956	PVT1	ENSG00000249859			1	2	CASC21(1),	LINC00536(1),WIPF2(1),	ENSG00000253929(1),	ENSG00000171475(1),ENSG00000249917(1),	none	3prime	both
hsa-mir-1207	8	+	128049152	128049238	PVT1	ENSG00000249859			1	2	CASC21(1),	LINC00536(1),WIPF2(1),	ENSG00000253929(1),	ENSG00000171475(1),ENSG00000249917(1),	none	3prime	both
hsa-mir-1208	8	+	128150116	128150188	MIR1208	ENSG00000221261			0	0	NA	NA	NA	NA	none	none	none
hsa-mir-122	18	+	58451074	58451158	RP11-1151B14.3	ENSG00000267391			0	0	NA	NA	NA	NA	none	none	none
hsa-mir-1224	3	+	184241405	184241489	EIF2B5	ENSG00000145191			6	5	APOD(1),CD151(2),CD74(3),COL1A2(2),IGKC(1),SPARC(14),	APOD(1),CD74(1),COL1A1(1),COL1A2(1),SPARC(1),	ENSG00000019582(3),ENSG00000113140(14),ENSG00000164692(2),ENSG00000177697(2),ENSG00000189058(1),ENSG00000211592(1),	ENSG00000019582(1),ENSG00000108821(1),ENSG00000113140(1),ENSG00000164692(1),ENSG00000189058(1),	none	3prime	none
hsa-mir-1225	16	-	2090195	2090284	PKD1	ENSG00000008710			0	4	NA	COL1A1(2),COL1A2(1),COL3A1(3),CPB1(1),	NA	ENSG00000108821(2),ENSG00000153002(1),ENSG00000164692(1),ENSG00000168542(3),	none	3prime	none
hsa-mir-1226	3	+	47849555	47849629	DHX30	ENSG00000132153			0	9	NA	CD74(4),CHGB(2),COL3A1(2),GOLGA4(2),IGHG1(1),KRT8(4),MMP24-AS1(2),PLAT(1),SLC44A1(2),VHL(1),XBP1(2),	NA	ENSG00000019582(4),ENSG00000070214(2),ENSG00000089199(2),ENSG00000100219(2),ENSG00000104368(1),ENSG00000126005(2),ENSG00000134086(1),ENSG00000144674(2),ENSG00000168542(2),ENSG00000170421(4),ENSG00000211896(1),	3prime	none	3prime
hsa-mir-1227	19	-	2234062	2234149	PLEKHJ1	ENSG00000104886			2	3	COL1A1(5),	COL1A1(1),DOK1(2),PET100(1),	ENSG00000108821(5),	ENSG00000108821(1),ENSG00000115325(2),ENSG00000229833(1),	none	none	none
hsa-mir-1228	12	+	57194504	57194576	LRP1	ENSG00000123384			62	66	ACADVL(2),ACTN4(2),AEBP1(8),ALDH2(4),ARL4C(1),BSG(1),CHMP4B(1),COL3A1(28),COL4A1(3),CPB1(1),CRABP2(3),CTNND1(2),CTSB(4),CTSD(8),CTTN(2),DCN(6),ELN(2),ENO1(1),ERBB2(1),EXOC6B(2),FASN(1),FBN1(2),FTL(2),GAPDH(2),GLUL(1),GNB2(1),GNB2L1(1),GRN(6),H6PD(1),HSPG2(8),IGFBP5(5),IGHA1(2),IGHG1(75),IGHG3(1),IGH_locus(1),IGKC(12),IGKV1-8(1),IGKV4-1(1),IGK_locus(4),ITGB5(3),JMJD1C(1),KRT19(1),LUM(3),MALAT1(4),…	ACTN4(4),AEBP1(3),ALDH2(2),ANKRD52(1),ANTXR1(3),APOD(1),ATP6V0C(2),B2M(1),BACH1(3),BGN(3),C1orf198(4),C7orf49(1),CBL(1),CDC37(1),CHMP4B(1),CMSS1(1),COL3A1(36),CPB1(1),CPSF1(1),CST3(5),CTNND1(1),CTSB(3),CTSD(3),CTSK(3),CTSS(1),DCN(2),ELN(1),ENO1(1),ERBB2(3),EXOC6B(1),FTH1(1),FTL(1),GAPDH(1),GRN(12),GSN(1),H6PD(4),HSP90B1(1),HSPG2(6),HTRA3(1),IGFBP5(4),IGHG1(65),IGH_locus(1),IGKC(15),IGKV4-1(1),IGK…	ENSG00000008441(3),ENSG00000011465(6),ENSG00000030582(6),ENSG00000049239(1),ENSG00000049540(2),ENSG00000072778(2),ENSG00000074800(1),ENSG00000080603(8),ENSG00000082781(3),ENSG00000085733(2),ENSG00000087086(2),ENSG00000087245(1),ENSG00000089157(1),ENSG00000090097(1),ENSG00000090273(2),ENSG00000099953(2),ENSG00000100266(3),ENSG00000100985(2),ENSG00000101421(1),ENSG00000106624(8),ENSG00000108107(3),…	ENSG00000008441(2),ENSG00000011465(2),ENSG00000030582(12),ENSG00000035862(2),ENSG00000049239(4),ENSG00000049540(1),ENSG00000071127(1),ENSG00000071894(1),ENSG00000074800(1),ENSG00000080603(6),ENSG00000082781(3),ENSG00000087086(1),ENSG00000087245(1),ENSG00000099795(1),ENSG00000100219(2),ENSG00000100354(1),ENSG00000101421(1),ENSG00000101439(5),ENSG00000105401(1),ENSG00000106624(3),ENSG00000108518(1)…	none	none	none
hsa-mir-1229	5	-	179798278	179798346	MGAT4B	ENSG00000161013			0	3	NA	ACTB(1),H1F0(2),IGHG3(8),RPL8(1),	NA	ENSG00000075624(1),ENSG00000161016(1),ENSG00000189060(2),ENSG00000211897(8),	none	none	none
hsa-mir-1231	1	+	201808611	201808702	NAV1	ENSG00000134369			2	7	AKT1(2),ZC3H7B(1),	CCND1(1),CHGB(1),CTNNB1(1),CTSD(4),MYH9(1),ZC3H7B(2),	ENSG00000100403(1),ENSG00000142208(2),	ENSG00000089199(1),ENSG00000100345(1),ENSG00000100403(2),ENSG00000110092(1),ENSG00000117984(4),ENSG00000168036(1),	3prime	none	3prime
hsa-mir-1233-1	15	-	34382069	34382150	GOLGA8A	ENSG00000175265			0	0	NA	NA	NA	NA	none	none	none
hsa-mir-1233-2	15	-	34528290	34528371	GOLGA8B	ENSG00000215252			0	0	NA	NA	NA	NA	none	none	none
hsa-mir-1234	8	-	144400086	144400165	CPSF1	ENSG00000071894			1	5	LRP1(1),	ACTB(2),AZGP1(1),COL3A1(2),IGK_locus(1),	ENSG00000123384(1),	ENSG00000075624(2),ENSG00000160862(1),ENSG00000168542(2),ENSG09000000009(1),	none	none	none
hsa-mir-1236	6	-	31956839	31956940	NELFE	ENSG00000204356			2	0	IGHG1(1),PKP1(2),	NA	ENSG00000081277(2),ENSG00000211896(1),	NA	none	none	none
hsa-mir-1237	11	+	64368602	64368703	RPS6KA4	ENSG00000162302			2	2	LAS1L(1),MROH1(2),	GM2A(2),LAS1L(1),	ENSG00000001497(1),ENSG00000179832(2),	ENSG00000001497(1),ENSG00000196743(2),	3prime	none	3prime
hsa-mir-1238	19	+	10552122	10552204	ATG4D	ENSG00000130734			0	0	NA	NA	NA	NA	none	none	none
hsa-mir-124-1	8	-	9903388	9903472	LINC00599	ENSG00000253230			0	0	NA	NA	NA	NA	none	none	none
hsa-mir-124-2	8	+	64379149	64379257	MIR124-2HG	ENSG00000254377			0	0	NA	NA	NA	NA	none	none	none
hsa-mir-124-3	20	+	63178500	63178586	MIR124-3	ENSG00000207598			0	0	NA	NA	NA	NA	none	none	none
hsa-mir-1243	4	+	113106863	113106955	ANK2	ENSG00000145362			2	0	CCDC170(1),DES(1),	NA	ENSG00000120262(1),ENSG00000175084(1),	NA	none	none	none
hsa-mir-1244-1	2	+	231713314	231713398	PTMA	ENSG00000187514			1	30	IGF1R(1),	ANP32B(1),CHGB(1),CLU(2),COL1A1(6),COL1A2(1),COL3A1(1),COL5A1(2),COL6A1(5),COL6A2(3),CRYBG3(1),EEF2(1),FLNA(5),IGF1R(3),IGF2(1),IGFBP5(1),IGHG1(12),IGKC(9),IGK_locus(3),LDHB(1),LTBP2(4),LYST(1),MALAT1(3),MGP(1),NCL(2),PEBP1(3),PTMS(2),S100A16(1),TPM3(3),TRIM39(1),UBR4(2),VIM(3),ZDHHC9(1),	ENSG00000140443(1),	ENSG00000026025(3),ENSG00000080200(1),ENSG00000089199(1),ENSG00000089220(3),ENSG00000108821(6),ENSG00000111341(1),ENSG00000111716(1),ENSG00000115053(2),ENSG00000115461(1),ENSG00000119681(4),ENSG00000120885(2),ENSG00000127481(2),ENSG00000130635(2),ENSG00000136938(1),ENSG00000140443(3),ENSG00000142156(5),ENSG00000142173(3),ENSG00000143549(3),ENSG00000143669(1),ENSG00000159335(2),ENSG00000164692(1),…	none	3prime	none
hsa-mir-1244-2	5	+	118974586	118974670			PTMAP2	ENSG00000197744	0	0	NA	NA	NA	NA	none	none	none
hsa-mir-1244-3	12	-	9239467	9239551	A2MP1	ENSG00000256069			0	1	NA	EPS8(1),	NA	ENSG00000151491(1),	none	none	none
hsa-mir-1244-4	12	+	12111952	12112036	BCL2L14	ENSG00000121380			0	0	NA	NA	NA	NA	3prime	none	5prime
hsa-mir-1245a	2	+	188978092	188978161	COL3A1	ENSG00000168542			633	155	AAMP(1),AARS(2),ABCF3(1),ABHD15(1),ABHD2(4),ABL1(3),ABR(2),AC037459.4(1),ACAA2(2),ACACA(2),ACADVL(2),ACBD3(1),ACSL1(3),ACSM1(1),ACTA2(14),ACTG2(1),ACTN1(13),ACTN4(42),ACTR1A(3),ACTR2(1),ACTR3(1),ADAM12(3),ADAM15(10),ADAM8(2),ADAMTS12(2),ADAMTS15(2),ADAMTS2(18),ADAMTS9(1),ADAR(13),ADCY9(1),ADD1(1),ADIPOR2(4),ADIRF(4),ADNP(6),ADRM1(1),AEBP1(126),AES(2),AFAP1(1),AFG3L2(2),AGAP1(5),AGPAT1(3),AGPAT2(1…	ABHD2(2),ACTA2(1),ACTA2-AS1(1),ADAMTS12(1),ADAMTS15(1),ADAMTS2(9),ADAR(1),ADIRF(1),AEBP1(3),AGPS(1),AGRN(1),AKAP13(3),AKT1(2),ALCAM(1),ALDH2(3),ALDOA(5),AMOTL1(2),ANKRD11(2),ANO1(1),ANTXR1(2),ANXA2(1),ANXA6(2),AP1M1(2),AP2B1(2),APBB2(1),APH1A(3),APLP2(2),APOE(4),APP(9),ASAH1(2),ATP2B4(5),ATP5A1(2),ATP5G3(2),ATP6V0C(1),ATP6V0E1(1),AZGP1(2),B4GALT1(1),B4GALT5(1),BCAM(1),BGN(5),BRD3(2),BSDC1(1),BSG(…	ENSG00000001084(2),ENSG00000002586(5),ENSG00000002834(21),ENSG00000003402(2),ENSG00000003989(4),ENSG00000004142(2),ENSG00000004399(5),ENSG00000004478(3),ENSG00000004961(1),ENSG00000005007(4),ENSG00000005020(1),ENSG00000005102(1),ENSG00000005483(6),ENSG00000005486(4),ENSG00000005810(1),ENSG00000006118(1),ENSG00000006125(7),ENSG00000006282(1),ENSG00000006831(4),ENSG00000007047(1),ENSG00000007202(5)…	40(41),ENSG00000186350(4),ENSG00000186517(1),ENSG00000186591(3),ENSG00000186635(1),ENSG00000186847(2),ENSG00000186868(4),ENSG00000187144(1),ENSG00000187231(1),ENSG00000187244(13),ENSG00000187514(1),ENSG00000187608(1),ENSG00000187720(1),ENSG00000187955(37),ENSG00000188042(4),ENSG00000188112(1),ENSG00000188157(20),ENSG00000188229(2),ENSG00000188368(5),ENSG00000188554(3),ENSG00000188643(3),ENSG00000…	none	none	both
hsa-mir-1245b	2	-	188978093	188978161					0	0	NA	NA	NA	NA	none	none	none
hsa-mir-1246	2	-	176600980	176601052					0	0	NA	NA	NA	NA	none	none	none
hsa-mir-1247	14	-	101560287	101560422	DIO3OS	ENSG00000258498			0	0	NA	NA	NA	NA	none	none	none
hsa-mir-1248	3	+	186786672	186786777	EIF4A2	ENSG00000156976			2	3	CHGB(2),COL1A1(1),COL6A3(1),PGR(1),	COL1A1(2),COL1A2(2),	ENSG00000082175(1),ENSG00000089199(2),ENSG00000108821(1),ENSG00000163359(1),	ENSG00000108821(2),ENSG00000164692(2),	3prime	3prime	none
hsa-mir-1249	22	-	45200954	45201019	KIAA0930	ENSG00000100364			15	29	AZGP1(1),COL1A1(13),COL1A2(2),FBLIM1(3),GNAS(1),IGHM(3),MADD(1),MED29(1),PEG10(2),SPARC(3),	COL1A1(42),COL1A2(4),COL3A1(2),IGHM(2),LARGE(1),P4HB(1),	ENSG00000063322(1),ENSG00000087460(1),ENSG00000108821(13),ENSG00000110514(1),ENSG00000113140(3),ENSG00000160862(1),ENSG00000162458(3),ENSG00000164692(2),ENSG00000211899(3),ENSG00000242265(2),	ENSG00000108821(42),ENSG00000133424(1),ENSG00000164692(4),ENSG00000168542(2),ENSG00000185624(1),ENSG00000211899(2),	none	none	5prime
hsa-mir-1250	17	-	81133196	81133308	AATK	ENSG00000181409			0	0	NA	NA	NA	NA	none	none	5prime
hsa-mir-1251	12	+	97491909	97491978	RMST	ENSG00000255794			0	0	NA	NA	NA	NA	none	none	none
hsa-mir-1252	12	+	79419257	79419321	SYT1	ENSG00000067715			0	3	NA	CD74(1),FGD6(1),IGKC(1),	NA	ENSG00000019582(1),ENSG00000180263(1),ENSG00000211592(1),	3prime	none	both
hsa-mir-1253	17	-	2748078	2748182	RP11-74E22.4	ENSG00000261963			0	0	NA	NA	NA	NA	none	none	none
hsa-mir-1254-1	10	+	68759318	68759414	CCAR1	ENSG00000060339			2	1	CPB1(1),ERBB2(1),	RPS11(1),	ENSG00000141736(1),ENSG00000153002(1),	ENSG00000142534(1),	none	none	none
hsa-mir-1254-2	10	+	23393405	23393467	MIR1254-2	ENSG00000264574			0	0	NA	NA	NA	NA	none	none	none
hsa-mir-1255a	4	-	101330302	101330414	PPP3CA	ENSG00000138814			11	2	CARTPT(1),CHGB(3),COL1A1(6),COL3A1(2),CTNNB1(1),CTSD(1),FN1(1),SLC9A3R1(1),SPARC(1),	GNAS(1),IGKC(1),	ENSG00000089199(3),ENSG00000108821(6),ENSG00000109062(1),ENSG00000113140(1),ENSG00000115414(1),ENSG00000117984(1),ENSG00000164326(1),ENSG00000168036(1),ENSG00000168542(2),	ENSG00000087460(1),ENSG00000211592(1),	both	none	both
hsa-mir-1255b-1	4	-	36426366	36426428					0	0	NA	NA	NA	NA	none	none	none
hsa-mir-1255b-2	1	+	167998660	167998726	DCAF6	ENSG00000143164			10	2	ABL2(1),C19orf25(1),COL1A1(5),COL6A2(1),ESR1(1),GSN(2),MMP11(1),SPARC(1),XBP1(4),	C19orf25(1),COL6A2(1),MMP11(1),	ENSG00000091831(1),ENSG00000099953(1),ENSG00000100219(4),ENSG00000108821(5),ENSG00000113140(1),ENSG00000119559(1),ENSG00000142173(1),ENSG00000143322(1),ENSG00000148180(2),	ENSG00000099953(1),ENSG00000119559(1),ENSG00000142173(1),	5prime	none	5prime
hsa-mir-1256	1	-	20988314	20988432	EIF4G3	ENSG00000075151			11	6	B2M(5),CDA(2),CHGB(3),COL1A1(9),CTSB(5),FN1(2),GAPDH(2),SPARC(1),	B2M(1),COL1A1(1),CTSB(1),CYB5R3(2),GAPDH(2),IGHG1(1),SPARC(1),	ENSG00000089199(3),ENSG00000108821(9),ENSG00000111640(2),ENSG00000113140(1),ENSG00000115414(2),ENSG00000158825(2),ENSG00000164733(5),ENSG00000166710(5),	ENSG00000100243(2),ENSG00000108821(1),ENSG00000111640(2),ENSG00000113140(1),ENSG00000164733(1),ENSG00000166710(1),ENSG00000211896(1),	both	none	5prime
hsa-mir-1257	20	-	61953546	61953662	TAF4	ENSG00000130699			0	3	NA	RPL8(1),TANC2(4),TOM1L2(1),	NA	ENSG00000161016(1),ENSG00000170921(4),ENSG00000175662(1),	3prime	none	both
hsa-mir-1258	2	-	179860836	179860908	ZNF385B	ENSG00000144331			0	0	NA	NA	NA	NA	5prime	none	both
hsa-mir-125a	19	+	51693254	51693339	MIR125A	ENSG00000208008			0	0	NA	NA	NA	NA	none	none	none
hsa-mir-125b-1	11	-	122099757	122099844	RP11-166D19.1	ENSG00000255248			0	0	NA	NA	NA	NA	none	none	none
hsa-mir-125b-2	21	+	16590237	16590325	MIR99AHG	ENSG00000215386			0	0	NA	NA	NA	NA	none	none	none
hsa-mir-126	9	+	136670602	136670686	EGFL7	ENSG00000172889			0	0	NA	NA	NA	NA	none	none	none
hsa-mir-1260a	14	+	77266218	77266290	MIR1260A	ENSG00000221754			0	0	NA	NA	NA	NA	none	none	none
hsa-mir-1260b	11	+	96341438	96341526	MIR1260B	ENSG00000266192			0	0	NA	NA	NA	NA	none	none	none
hsa-mir-1261	11	-	90869121	90869202	MIR1261	ENSG00000221586			0	0	NA	NA	NA	NA	none	none	none
hsa-mir-1262	1	-	68183518	68183610	WLS	ENSG00000116729			2	1	COL1A1(1),FOXJ3(1),	COL1A1(1),	ENSG00000108821(1),ENSG00000198815(1),	ENSG00000108821(1),	3prime	none	3prime
hsa-mir-1263	3	-	164171471	164171556	MIR1263	ENSG00000221251			0	0	NA	NA	NA	NA	none	none	none
hsa-mir-1264	X	+	114652655	114652723	HTR2C	ENSG00000147246			0	0	NA	NA	NA	NA	none	none	none
hsa-mir-1265	10	+	14436576	14436661	MIR1265	ENSG00000221371			0	0	NA	NA	NA	NA	none	none	none
hsa-mir-1266	15	-	52277117	52277200	MYO5C	ENSG00000128833			8	1	COL1A1(1),COL3A1(2),DSP(1),ELOVL5(2),IGKC(1),IGKV3-11(1),MALAT1(1),TEF(2),TPM1(4),	TPM1(3),	ENSG00000012660(2),ENSG00000096696(1),ENSG00000108821(1),ENSG00000140416(4),ENSG00000167074(2),ENSG00000168542(2),ENSG00000211592(1),ENSG00000241351(1),ENSG00000251562(1),	ENSG00000140416(3),	none	none	none
hsa-mir-1267	13	-	107531171	107531248	FAM155A	ENSG00000204442			0	0	NA	NA	NA	NA	none	3prime	none
hsa-mir-1268a	15	-	22225278	22225329	MIR1268A	ENSG00000221641			0	0	NA	NA	NA	NA	none	none	none
hsa-mir-1268b	17	+	80098828	80098877	CCDC40	ENSG00000141519			0	1	NA	FTL(3),	NA	ENSG00000087086(3),	3prime	none	3prime
hsa-mir-1269a	4	+	66276824	66276928	MIR1269A	ENSG00000221563			0	0	NA	NA	NA	NA	none	none	none
hsa-mir-1269b	17	-	12917268	12917342	MIR1269B	ENSG00000265503			0	0	NA	NA	NA	NA	none	none	none
hsa-mir-127	14	+	100882979	100883075	MIR127	ENSG00000207608			0	0	NA	NA	NA	NA	none	none	none
hsa-mir-1270	19	-	20399272	20399354	ZNF826P	ENSG00000231205			1	0	SUGP1(1),	NA	ENSG00000105705(1),	NA	none	none	none
hsa-mir-1271	5	+	176367946	176368031	ARL10	ENSG00000175414			0	0	NA	NA	NA	NA	none	none	none
hsa-mir-1272	15	-	64762387	64762515	RBPMS2	ENSG00000166831			0	0	NA	NA	NA	NA	none	none	none
hsa-mir-1273a	8	-	100023982	100024084	RGS22	ENSG00000132554			0	1	NA	EIF3H(1),	NA	ENSG00000147677(1),	none	none	both
hsa-mir-1273c	6	+	154853360	154853436	TIAM2	ENSG00000146426			1	0	APOE(2),	NA	ENSG00000130203(2),	NA	none	none	3prime
hsa-mir-1273d	1	+	10227718	10227803	KIF1B	ENSG00000054523			7	1	CA12(1),COL1A1(9),CTSB(1),FN1(2),SFPQ(3),SMARCA4(1),UVRAG(1),	SFPQ(1),	ENSG00000074410(1),ENSG00000108821(9),ENSG00000115414(2),ENSG00000116560(3),ENSG00000127616(1),ENSG00000164733(1),ENSG00000198382(1),	ENSG00000116560(1),	5prime	none	5prime
hsa-mir-1273e	17	-	64425069	64425170	MIR1273E	ENSG00000265031			0	0	NA	NA	NA	NA	none	none	none
hsa-mir-1273f	1	+	52928674	52928772	SCP2	ENSG00000116171			9	2	CHGB(1),COL1A1(7),COL1A2(4),IGF1R(4),UBC(1),	COL1A1(2),	ENSG00000089199(1),ENSG00000108821(7),ENSG00000140443(4),ENSG00000150991(1),ENSG00000164692(4),	ENSG00000108821(2),	none	none	5prime
hsa-mir-1273g	1	+	52940314	52940413	SCP2	ENSG00000116171			9	2	CHGB(1),COL1A1(7),COL1A2(4),IGF1R(4),UBC(1),	COL1A1(2),	ENSG00000089199(1),ENSG00000108821(7),ENSG00000140443(4),ENSG00000150991(1),ENSG00000164692(4),	ENSG00000108821(2),	none	none	5prime
hsa-mir-1273h	16	+	24203116	24203231	PRKCB	ENSG00000166501			1	2	COL1A1(4),	COL1A1(28),IGHG1(10),IGKC(16),	ENSG00000108821(4),	ENSG00000108821(28),ENSG00000211592(16),ENSG00000211896(10),	3prime	none	none
hsa-mir-1275	6	-	33999972	34000051	MIR1275	ENSG00000221697			0	0	NA	NA	NA	NA	none	none	none
hsa-mir-1276	15	-	85770496	85770578	KLHL25	ENSG00000183655			1	0	CD68(2),	NA	ENSG00000129226(2),	NA	none	none	none
hsa-mir-1277	X	+	118386394	118386471	WDR44	ENSG00000131725			0	0	NA	NA	NA	NA	none	none	none
hsa-mir-1278	1	+	193136503	193136583	CDC73	ENSG00000134371			1	0	IGKC(1),	NA	ENSG00000211592(1),	NA	5prime	none	none
hsa-mir-1279	12	-	69273157	69273218					0	0	NA	NA	NA	NA	none	none	none
hsa-mir-128-1	2	+	135665397	135665478	R3HDM1	ENSG00000048991			2	1	IGKC(1),LINC00487(3),	FN1(1),	ENSG00000205837(3),ENSG00000211592(1),	ENSG00000115414(1),	3prime	none	none
hsa-mir-128-2	3	+	35744476	35744559	ARPP21	ENSG00000172995			0	0	NA	NA	NA	NA	none	none	none
hsa-mir-1281	22	+	41092513	41092566	EP300	ENSG00000100393			20	0	AP1B1(1),CDK16(1),CHGB(2),COL1A1(33),COL1A2(2),COL3A1(10),COL6A2(1),DCTN1(2),IGHG1(1),ORC4(1),PELP1(1),POSTN(1),RPN1(3),RPS21(1),WFDC5(2),	NA	ENSG00000089199(2),ENSG00000100280(1),ENSG00000102225(1),ENSG00000108821(33),ENSG00000115947(1),ENSG00000133110(1),ENSG00000141456(1),ENSG00000142173(1),ENSG00000163902(3),ENSG00000164692(2),ENSG00000168542(10),ENSG00000171858(1),ENSG00000175121(2),ENSG00000204843(2),ENSG00000211896(1),	NA	5prime	5prime	both
hsa-mir-1282	15	-	43793659	43793759	RP11-296A16.1	ENSG00000262560			0	0	NA	NA	NA	NA	none	none	none
hsa-mir-1283-1	19	+	53688481	53688567	C19MC	ENSG09000000001			851	28	IKZF3(1),INADL(2),RPLP1(13832),SPN(3),SSR3(20),SYT11(1),TRUB2(1),	ATM(1),IKZF3(4),POLR3K(1),RPLP1(16),SSR3(10),SYT11(1),	ENSG00000114850(20),ENSG00000132718(1),ENSG00000132849(2),ENSG00000137818(13832),ENSG00000161405(1),ENSG00000167112(1),ENSG00000197471(3),	ENSG00000114850(10),ENSG00000132718(1),ENSG00000137818(16),ENSG00000149311(1),ENSG00000161405(4),ENSG00000161980(1),	none	none	none
hsa-mir-1283-2	19	+	53758232	53758318	C19MC	ENSG09000000001			850	45	IKZF3(1),RPLP1(13804),SPN(3),SSR3(11),SYT11(1),TRUB2(1),	ATM(1),EMP2(1),IKZF3(5),NGRN(1),POLR3K(1),RPLP1(24),SPN(1),SSR3(20),SYT11(1),	ENSG00000114850(11),ENSG00000132718(1),ENSG00000137818(13804),ENSG00000161405(1),ENSG00000167112(1),ENSG00000197471(3),	ENSG00000114850(20),ENSG00000132718(1),ENSG00000137818(24),ENSG00000149311(1),ENSG00000161405(5),ENSG00000161980(1),ENSG00000182768(1),ENSG00000197471(1),ENSG00000213853(1),	none	none	none
hsa-mir-1284	3	-	71541970	71542089	FOXP1	ENSG00000114861			29	6	ACTA2(3),CD74(1),CNTN3(2),COL1A1(10),COL1A2(12),COL3A1(2),CTSD(2),FAM19A4(3),FN1(72),GADL1(1),IGFBP5(16),IGHG1(4),IGKC(1),LINC00945(1),PCDHGA2(2),SHISA9(1),SPARC(6),THBS2(3),	COL1A1(3),FN1(5),MGP(1),	ENSG00000019582(1),ENSG00000081853(2),ENSG00000107796(3),ENSG00000108821(10),ENSG00000113140(6),ENSG00000113805(2),ENSG00000115414(72),ENSG00000115461(16),ENSG00000117984(2),ENSG00000144644(1),ENSG00000163377(3),ENSG00000164692(12),ENSG00000168542(2),ENSG00000186340(3),ENSG00000211592(1),ENSG00000211896(4),ENSG00000232539(1),ENSG00000237515(1),	ENSG00000108821(3),ENSG00000111341(1),ENSG00000115414(5),	5prime	none	both
hsa-mir-1285-1	7	-	92204015	92204098	KRIT1	ENSG00000001631			1	2	ITGB4(1),	ANKIB1(3),ITGB4(1),	ENSG00000132470(1),	ENSG00000001629(3),ENSG00000132470(1),	none	none	none
hsa-mir-1285-2	2	-	70252918	70253005	MIR1285-2	ENSG00000221238	AC016700.6	ENSG00000231414	0	0	NA	NA	NA	NA	none	none	none
hsa-mir-1286	22	-	20249134	20249211	RTN4R	ENSG00000040608			0	0	NA	NA	NA	NA	none	none	none
hsa-mir-1287	10	-	98395218	98395307	PYROXD2	ENSG00000119943			0	0	NA	NA	NA	NA	none	none	none
hsa-mir-1288	17	+	16282014	16282088	PIGL	ENSG00000108474			0	0	NA	NA	NA	NA	none	none	both
hsa-mir-1289-1	20	-	35453954	35454097	GDF5	ENSG00000125965			1	0	SDR16C5(1),	NA	ENSG00000170786(1),	NA	none	none	none
hsa-mir-1289-2	5	-	133427596	133427706	FSTL4	ENSG00000053108			0	0	NA	NA	NA	NA	5prime	none	both
hsa-mir-129-1	7	+	128207872	128207943	MIR129-1	ENSG00000207705			0	0	NA	NA	NA	NA	none	none	none
hsa-mir-129-2	11	+	43581394	43581483	HSD17B12	ENSG00000149084			2	3	CMTM6(1),COL1A1(1),	COL1A1(2),MAU2(1),SPARC(1),	ENSG00000091317(1),ENSG00000108821(1),	ENSG00000108821(2),ENSG00000113140(1),ENSG00000129933(1),	5prime	5prime	none
hsa-mir-1290	1	-	18897071	18897148	ALDH4A1	ENSG00000159423			2	2	HNRNPD(1),LRRC41(1),	COL1A1(2),	ENSG00000132128(1),ENSG00000138668(1),	ENSG00000108821(2),	none	none	none
hsa-mir-1291	12	-	48654444	48654530	KANSL2	ENSG00000139620			0	1	NA	FRYL(1),	NA	ENSG00000075539(1),	none	none	none
hsa-mir-1292	20	+	2652777	2652842	NOP56	ENSG00000101361			1	1	COL1A1(4),	P4HB(2),	ENSG00000108821(4),	ENSG00000185624(2),	none	none	none
hsa-mir-1293	12	-	50234142	50234212	LIMA1	ENSG00000050405			15	0	CALR(2),CD74(2),COL1A1(6),COL1A2(3),COL3A1(8),COL5A1(1),CTSD(4),ERBB2(1),FLNA(1),IGFBP4(2),IGKC(1),	NA	ENSG00000019582(2),ENSG00000108821(6),ENSG00000117984(4),ENSG00000130635(1),ENSG00000141736(1),ENSG00000141753(2),ENSG00000164692(3),ENSG00000168542(8),ENSG00000179218(2),ENSG00000196924(1),ENSG00000211592(1),	NA	none	none	both
hsa-mir-1294	5	+	154347106	154347247	GALNT10	ENSG00000164574			13	16	A2M(1),COL1A1(35),COL3A1(1),COL4A2(1),CTSB(1),DHRS4-AS1(1),FBLN1(4),GATA3(1),GNAI2(3),IGFBP5(6),IGHG1(2),MMP2(1),SPARC(2),	ACTG1(2),CCDC57(1),COL1A1(14),COL3A1(1),FTL(1),IGFBP5(3),IGHG1(10),JMJD8(1),PLOD1(1),SPARC(1),THBS1(1),	ENSG00000077942(4),ENSG00000087245(1),ENSG00000107485(1),ENSG00000108821(35),ENSG00000113140(2),ENSG00000114353(3),ENSG00000115461(6),ENSG00000134871(1),ENSG00000164733(1),ENSG00000168542(1),ENSG00000175899(1),ENSG00000211896(2),ENSG00000215256(1),	ENSG00000083444(1),ENSG00000087086(1),ENSG00000108821(14),ENSG00000113140(1),ENSG00000115461(3),ENSG00000137801(1),ENSG00000161999(1),ENSG00000168542(1),ENSG00000176155(1),ENSG00000184009(2),ENSG00000211896(10),	none	3prime	5prime
hsa-mir-1295a	1	-	171101728	171101806	MIR1295A	ENSG00000221390			0	0	NA	NA	NA	NA	none	none	none
hsa-mir-1295b	1	+	171101739	171101798	FMO3	ENSG00000007933			0	1	NA	ZMIZ1(5),	NA	ENSG00000108175(5),	none	none	none
hsa-mir-1296	10	-	63372957	63373048	JMJD1C	ENSG00000171988			4	1	GPX3(3),IGHG1(1),IGKC(1),TIMP3(2),	IGHG1(1),	ENSG00000100234(2),ENSG00000211445(3),ENSG00000211592(1),ENSG00000211896(1),	ENSG00000211896(1),	5prime	none	none
hsa-mir-1297	13	-	54311972	54312048					0	0	NA	NA	NA	NA	none	none	none
hsa-mir-1298	X	+	114715233	114715344	HTR2C	ENSG00000147246			0	0	NA	NA	NA	NA	none	none	none
hsa-mir-1299	9	-	40929010	40929092	MIR1299	ENSG00000275377			0	0	NA	NA	NA	NA	none	none	none
hsa-mir-1301	2	-	25328640	25328721	DNMT3A	ENSG00000119772			7	0	COL1A1(4),KDM5C(1),MSI2(2),PAXIP1(2),UBFD1(4),	NA	ENSG00000103353(4),ENSG00000108821(4),ENSG00000126012(1),ENSG00000153944(2),ENSG00000157212(2),	NA	none	none	none
hsa-mir-1302-1	12	-	112695034	112695176					0	0	NA	NA	NA	NA	none	none	none
hsa-mir-1302-10	15	-	101960459	101960596	AC140725.4	ENSG00000259553			0	0	NA	NA	NA	NA	none	none	none
hsa-mir-1302-11	19	+	71973	72110	MIR1302-11	ENSG00000275604			0	0	NA	NA	NA	NA	none	none	none
hsa-mir-1302-2	1	+	30366	30503	RP11-34P13.3	ENSG00000243485			0	0	NA	NA	NA	NA	none	none	none
hsa-mir-1302-3	2	-	113582959	113583096	MIR1302-3	ENSG00000221055			0	0	NA	NA	NA	NA	none	none	none
hsa-mir-1302-4	2	-	207269275	207269424	AC007879.5	ENSG00000223725			0	0	NA	NA	NA	NA	none	none	none
hsa-mir-1302-5	20	-	50614636	50614785	FAM65C	ENSG00000042062			0	0	NA	NA	NA	NA	3prime	none	3prime
hsa-mir-1302-6	7	-	18127220	18127309	MIR1302-6	ENSG00000221393			0	0	NA	NA	NA	NA	none	none	none
hsa-mir-1302-7	8	-	141786242	141786313					0	0	NA	NA	NA	NA	none	none	none
hsa-mir-1302-8	9	-	97363554	97363681	MIR1302-8	ENSG00000221269			0	0	NA	NA	NA	NA	none	none	none
hsa-mir-1302-9	9	+	30144	30281	XXyac-YRM2039.3	ENSG00000227518			0	0	NA	NA	NA	NA	none	none	none
hsa-mir-1303	5	+	154685776	154685861	MIR1303	ENSG00000221552			0	0	NA	NA	NA	NA	none	none	none
hsa-mir-1304	11	-	93733674	93733764	TAF1D	ENSG00000166012			0	1	NA	FASN(1),	NA	ENSG00000169710(1),	none	none	none
hsa-mir-1305	4	+	182169293	182169378	TENM3	ENSG00000218336			3	1	COL1A1(2),COL1A2(7),	COL1A2(2),	ENSG00000108821(2),ENSG00000164692(7),	ENSG00000164692(2),	none	none	none
hsa-mir-1306	22	+	20086058	20086142	DGCR8	ENSG00000128191			3	0	COL1A1(1),COL4A2(1),IGHG1(3),	NA	ENSG00000108821(1),ENSG00000134871(1),ENSG00000211896(3),	NA	5prime	none	none
hsa-mir-1307	10	-	103394253	103394401	USMG5	ENSG00000173915			0	0	NA	NA	NA	NA	none	none	none
hsa-mir-130a	11	+	57641198	57641286	AP000662.4	ENSG00000254602			0	0	NA	NA	NA	NA	none	none	none
hsa-mir-130b	22	+	21653304	21653385	PPIL2	ENSG00000100023			4	2	COL1A1(12),COL6A2(1),DSC3(12),SPARC(1),	COL1A1(1),SPARC(2),	ENSG00000108821(12),ENSG00000113140(1),ENSG00000134762(12),ENSG00000142173(1),	ENSG00000108821(1),ENSG00000113140(2),	5prime	none	none
hsa-mir-132	17	-	2049908	2050008	MIR132	ENSG00000267200			0	0	NA	NA	NA	NA	none	none	none
hsa-mir-1321	X	+	85835780	85835858					0	0	NA	NA	NA	NA	none	none	none
hsa-mir-1322	8	-	10825373	10825443	PINX1	ENSG00000254093			1	0	JAK1(1),	NA	ENSG00000162434(1),	NA	none	none	none
hsa-mir-1323	19	+	53671968	53672040	C19MC	ENSG09000000001			851	26	IKZF3(2),INADL(2),RPLP1(13839),SPN(4),SSR3(20),SYT11(2),TRUB2(1),	IKZF3(1),POLR3K(1),RPLP1(15),SSR3(9),SYT11(1),	ENSG00000114850(20),ENSG00000132718(2),ENSG00000132849(2),ENSG00000137818(13839),ENSG00000161405(2),ENSG00000167112(1),ENSG00000197471(4),	ENSG00000114850(9),ENSG00000132718(1),ENSG00000137818(15),ENSG00000161405(1),ENSG00000161980(1),	none	none	none
hsa-mir-1324	3	+	75630763	75630858	MIR1324	ENSG00000221795			0	0	NA	NA	NA	NA	none	none	none
hsa-mir-133a-1	18	-	21825698	21825785	MIR133A1HG	ENSG00000265142			0	0	NA	NA	NA	NA	none	none	none
hsa-mir-133a-2	20	+	62564912	62565013	MIR1-1HG	ENSG00000174407			0	0	NA	NA	NA	NA	none	none	none
hsa-mir-133b	6	+	52148923	52149041	MIR133B	ENSG00000199080			0	0	NA	NA	NA	NA	none	none	none
hsa-mir-134	14	+	101054687	101054759	MIR134	ENSG00000207993			0	0	NA	NA	NA	NA	none	none	none
hsa-mir-1343	11	+	34941837	34941920	PDHX	ENSG00000110435			2	2	COL3A1(1),ZFP36L2(2),	ITPR1(2),MORF4L1(1),	ENSG00000152518(2),ENSG00000168542(1),	ENSG00000150995(2),ENSG00000185787(1),	both	none	both
hsa-mir-135a-1	3	-	52294219	52294308	GLYCTK-AS1	ENSG00000242797			0	0	NA	NA	NA	NA	none	none	none
hsa-mir-135a-2	12	+	97563812	97563911	RMST	ENSG00000255794			0	0	NA	NA	NA	NA	none	none	none
hsa-mir-135b	1	-	205448302	205448398	LEMD1	ENSG00000186007			0	0	NA	NA	NA	NA	none	none	none
hsa-mir-136	14	+	100884702	100884783	MIR136	ENSG00000207942			0	0	NA	NA	NA	NA	none	none	none
hsa-mir-137	1	-	98046070	98046171	MIR137HG	ENSG00000225206			0	0	NA	NA	NA	NA	none	none	none
hsa-mir-138-1	3	+	44114212	44114310	MIR138-1	ENSG00000207954			0	0	NA	NA	NA	NA	none	none	none
hsa-mir-138-2	16	+	56858518	56858601	MIR138-2	ENSG00000207649			0	0	NA	NA	NA	NA	none	none	none
hsa-mir-139	11	-	72615063	72615130	PDE2A	ENSG00000186642			0	1	NA	TENM4(1),TPCN2(1),	NA	ENSG00000149256(1),ENSG00000162341(1),	none	none	none
hsa-mir-140	16	+	69933081	69933180	WWP2	ENSG00000198373			3	8	COL1A1(3),KRT19(1),YY1AP1(4),	ATXN2L(1),COL1A1(10),COL1A2(2),IGKC(4),KRT19(10),MBD6(1),YY1AP1(2),	ENSG00000108821(3),ENSG00000163374(4),ENSG00000171345(1),	ENSG00000108821(10),ENSG00000163374(2),ENSG00000164692(2),ENSG00000166987(1),ENSG00000168488(1),ENSG00000171345(10),ENSG00000211592(4),	3prime	none	5prime
hsa-mir-141	12	+	6964097	6964191	U47924.27	ENSG00000257084			0	0	NA	NA	NA	NA	none	none	none
hsa-mir-142	17	-	58331232	58331318	RP5-1171I10.5	ENSG00000265206			0	0	NA	NA	NA	NA	none	none	none
hsa-mir-143	5	+	149428918	149429023	MIR143	ENSG00000208035	MIR143HG	ENSG00000249669	0	0	NA	NA	NA	NA	none	none	none
hsa-mir-144	17	-	28861533	28861618	RP11-20B24.2	ENSG00000264066			0	0	NA	NA	NA	NA	none	none	none
hsa-mir-145	5	+	149430646	149430733	RP11-394O4.5	ENSG00000269936			0	0	NA	NA	NA	NA	none	none	none
hsa-mir-1468	X	-	63786002	63786087	ARHGEF9	ENSG00000131089			1	0	COL1A1(1),	NA	ENSG00000108821(1),	NA	none	none	none
hsa-mir-1469	15	+	96333261	96333307	NR2F2	ENSG00000185551			1	6	MUCL1(1),	C1S(1),COL1A1(3),IGF2(2),IGHG1(1),MYH9(3),	ENSG00000172551(1),	ENSG00000100345(3),ENSG00000108821(3),ENSG00000167244(2),ENSG00000182326(1),ENSG00000211896(1),	none	none	5prime
hsa-mir-146a	5	+	160485352	160485450	CTC-231O11.1	ENSG00000253522			0	0	NA	NA	NA	NA	none	none	none
hsa-mir-146b	10	+	102436512	102436584	MIR146B	ENSG00000202569			0	0	NA	NA	NA	NA	none	none	none
hsa-mir-1470	19	+	15449548	15449608	MIR1470	ENSG00000269782			0	0	NA	NA	NA	NA	none	none	none
hsa-mir-1471	2	-	231892242	231892298	MIR1471	ENSG00000222246			0	0	NA	NA	NA	NA	none	none	none
hsa-mir-147a	9	-	120244979	120245050	MIR147A	ENSG00000207814			0	0	NA	NA	NA	NA	none	none	none
hsa-mir-147b	15	+	45433050	45433129	C15orf48	ENSG00000166920			0	0	NA	NA	NA	NA	none	none	none
hsa-mir-148a	7	-	25949919	25949986	MIR148A	ENSG00000199085			0	0	NA	NA	NA	NA	none	none	none
hsa-mir-148b	12	+	54337216	54337314	COPZ1	ENSG00000111481			14	6	ACTB(1),CDK12(1),CLDN4(2),COL1A1(6),COL3A1(6),EEF2(1),FDCSP(3),FN1(5),IGF1R(1),IGKC(3),MMP2(5),XBP1(1),	ALDOA(1),AP1M1(1),COL1A1(4),COL3A1(1),	ENSG00000075624(1),ENSG00000087245(5),ENSG00000100219(1),ENSG00000108821(6),ENSG00000115414(5),ENSG00000140443(1),ENSG00000167258(1),ENSG00000167658(1),ENSG00000168542(6),ENSG00000181617(3),ENSG00000189143(2),ENSG00000211592(3),	ENSG00000072958(1),ENSG00000108821(4),ENSG00000149925(1),ENSG00000168542(1),	none	none	none
hsa-mir-149	2	+	240456001	240456089	GPC1	ENSG00000063660			6	1	CD74(4),COL3A1(3),GANAB(1),IGFBP5(1),IGKC(1),MYH9(1),	COL3A1(2),	ENSG00000019582(4),ENSG00000089597(1),ENSG00000100345(1),ENSG00000115461(1),ENSG00000168542(3),ENSG00000211592(1),	ENSG00000168542(2),	5prime	none	none
hsa-mir-150	19	-	49500785	49500868	MIR150	ENSG00000207782	COX6CP7	ENSG00000268681	0	0	NA	NA	NA	NA	none	none	none
hsa-mir-151a	8	-	140732564	140732653	PTK2	ENSG00000169398			7	11	COL1A1(2),COL1A2(1),COL3A1(2),FURIN(1),OTUD5(1),SCGB2A2(3),	COL1A1(2),COL1A2(2),COL6A3(1),FURIN(1),IGHG1(4),IGKC(1),LRRC75A-AS1(1),OLFML2B(1),PFN1(1),PLXNB2(4),SPARC(2),	ENSG00000068308(1),ENSG00000108821(2),ENSG00000110484(3),ENSG00000140564(1),ENSG00000164692(1),ENSG00000168542(2),	ENSG00000108518(1),ENSG00000108821(2),ENSG00000113140(2),ENSG00000140564(1),ENSG00000162745(1),ENSG00000163359(1),ENSG00000164692(2),ENSG00000175061(1),ENSG00000196576(4),ENSG00000211592(1),ENSG00000211896(4),	both	none	5prime
hsa-mir-151b	14	-	100109419	100109514	MIR151B	ENSG00000265154			0	0	NA	NA	NA	NA	none	none	none
hsa-mir-152	17	-	48037161	48037247	COPZ2	ENSG00000005243			2	0	COL6A1(2),EEF2(1),	NA	ENSG00000142156(2),ENSG00000167658(1),	NA	none	none	none
hsa-mir-153-1	2	-	219294111	219294200	PTPRN	ENSG00000054356			1	1	XBP1(2),	CPB1(1),	ENSG00000100219(2),	ENSG00000153002(1),	none	none	none
hsa-mir-153-2	7	-	157574336	157574422	PTPRN2	ENSG00000155093			3	5	CHGB(1),LARS(1),WARS(1),	CHGB(1),GALNT11(1),IGF2(4),LARS(5),SLC44A2(1),	ENSG00000089199(1),ENSG00000133706(1),ENSG00000140105(1),	ENSG00000089199(1),ENSG00000129353(1),ENSG00000133706(5),ENSG00000167244(4),ENSG00000178234(1),	3prime	none	both
hsa-mir-1537	1	-	235853000	235853060	LYST	ENSG00000143669			4	2	IGKC(1),PTMA(1),TNKS1BP1(6),ZNF768(2),	COL1A2(1),PTMA(1),	ENSG00000149115(6),ENSG00000169957(2),ENSG00000187514(1),ENSG00000211592(1),	ENSG00000164692(1),ENSG00000187514(1),	5prime	5prime	none
hsa-mir-1538	16	-	69565808	69565868	MIR1538	ENSG00000223109			0	0	NA	NA	NA	NA	none	none	none
hsa-mir-1539	18	+	49487373	49487422	MIR1539	ENSG00000265496			0	0	NA	NA	NA	NA	none	none	none
hsa-mir-154	14	+	101059755	101059838	MIR154	ENSG00000207978			0	0	NA	NA	NA	NA	none	none	none
hsa-mir-155	21	+	25573980	25574044	MIR155HG	ENSG00000234883			0	0	NA	NA	NA	NA	none	none	none
hsa-mir-1587	X	+	39837561	39837613	MIR1587	ENSG00000263972			0	0	NA	NA	NA	NA	none	none	none
hsa-mir-15a	13	-	50049119	50049201	DLEU2	ENSG00000231607			0	0	NA	NA	NA	NA	none	none	none
hsa-mir-15b	3	+	160404588	160404685	SMC4	ENSG00000113810			4	1	CHGB(1),COL1A1(1),COL1A2(2),CSDE1(4),	ACTG1(2),TMEM123(1),	ENSG00000009307(4),ENSG00000089199(1),ENSG00000108821(1),ENSG00000164692(2),	ENSG00000152558(1),ENSG00000184009(2),	none	none	none
hsa-mir-16-1	13	-	50048973	50049061	DLEU2	ENSG00000231607			0	0	NA	NA	NA	NA	none	none	none
hsa-mir-16-2	3	+	160404745	160404825	SMC4	ENSG00000113810			4	1	CHGB(1),COL1A1(1),COL1A2(2),CSDE1(4),	ACTG1(2),TMEM123(1),	ENSG00000009307(4),ENSG00000089199(1),ENSG00000108821(1),ENSG00000164692(2),	ENSG00000152558(1),ENSG00000184009(2),	none	none	none
hsa-mir-17	13	+	91350605	91350688	MIR17HG	ENSG00000215417			0	0	NA	NA	NA	NA	none	none	none
hsa-mir-181a-1	1	-	198859044	198859153	MIR181A1HG	ENSG00000229989			0	0	NA	NA	NA	NA	none	none	none
hsa-mir-181a-2	9	+	124692442	124692551	MIR181A2HG	ENSG00000224020			0	0	NA	NA	NA	NA	none	none	none
hsa-mir-181b-1	1	-	198858873	198858982	MIR181A1HG	ENSG00000229989			0	0	NA	NA	NA	NA	none	none	none
hsa-mir-181b-2	9	+	124693710	124693798	MIR181A2HG	ENSG00000224020			0	0	NA	NA	NA	NA	none	none	none
hsa-mir-181c	19	+	13874699	13874808	NANOS3	ENSG00000187556			0	0	NA	NA	NA	NA	none	none	none
hsa-mir-181d	19	+	13874875	13875011	NANOS3	ENSG00000187556			0	0	NA	NA	NA	NA	none	none	none
hsa-mir-182	7	-	129770383	129770492	MIR182	ENSG00000207990			0	0	NA	NA	NA	NA	none	none	none
hsa-mir-1825	20	+	32237795	32237847	POFUT1	ENSG00000101346			2	6	MYH9(1),PKM(1),	COL1A2(3),IGHG1(1),IGH_locus(1),MYH9(1),SHROOM3(1),SMARCA2(1),	ENSG00000067225(1),ENSG00000100345(1),	ENSG00000080503(1),ENSG00000100345(1),ENSG00000138771(1),ENSG00000164692(3),ENSG00000211896(1),ENSG09000000013(1),	none	none	none
hsa-mir-1827	12	+	100189884	100189949					0	0	NA	NA	NA	NA	none	none	none
hsa-mir-183	7	-	129774905	129775014	MIR183	ENSG00000207691			0	0	NA	NA	NA	NA	none	none	none
hsa-mir-184	15	+	79209788	79209871	MIR184	ENSG00000207695			0	0	NA	NA	NA	NA	none	none	none
hsa-mir-185	22	+	20033139	20033220	TANGO2	ENSG00000183597			0	0	NA	NA	NA	NA	none	none	none
hsa-mir-186	1	-	71067631	71067716	ZRANB2	ENSG00000132485			0	0	NA	NA	NA	NA	3prime	none	none
hsa-mir-187	18	-	35904818	35904926	MIR187	ENSG00000207797			0	0	NA	NA	NA	NA	none	none	none
hsa-mir-188	X	+	50003503	50003588	CLCN5	ENSG00000171365			2	0	ATP5B(2),SCGB2A2(2),	NA	ENSG00000110484(2),ENSG00000110955(2),	NA	none	none	none
hsa-mir-18a	13	+	91350751	91350821	MIR17HG	ENSG00000215417			0	0	NA	NA	NA	NA	none	none	none
hsa-mir-18b	X	-	134170041	134170111	AC002407.1	ENSG00000239594			0	0	NA	NA	NA	NA	none	none	none
hsa-mir-1908	11	-	61815161	61815240	FADS1	ENSG00000149485			1	0	XBP1(3),	NA	ENSG00000100219(3),	NA	none	none	5prime
hsa-mir-1909	19	-	1816159	1816238	REXO1	ENSG00000079313			3	3	COL1A1(2),COL1A2(1),FN1(3),	COL1A1(9),FN1(1),	ENSG00000108821(2),ENSG00000115414(3),ENSG00000164692(1),	ENSG00000108821(9),ENSG00000115414(1),	none	none	none
hsa-mir-190a	15	+	62823957	62824041	TLN2	ENSG00000171914			1	6	FN1(1),	CD74(1),COL1A1(1),COL3A1(2),FN1(2),SPTSSA(1),TPM1(1),	ENSG00000115414(1),	ENSG00000019582(1),ENSG00000108821(1),ENSG00000115414(2),ENSG00000140416(1),ENSG00000165389(1),ENSG00000168542(2),	3prime	3prime	3prime
hsa-mir-190b	1	-	154193665	154193743	TPM3	ENSG00000143549			27	1	ACTB(4),AEBP1(1),CANX(1),COL1A1(57),COL1A2(1),COL6A2(2),FKBP8(1),IGKC(3),MUCL1(1),NID1(1),PTMA(3),RAB11B(1),S100A9(2),SERINC2(1),TAT(1),TIMP2(1),	COL1A1(1),	ENSG00000035862(1),ENSG00000075624(4),ENSG00000105701(1),ENSG00000106624(1),ENSG00000108821(57),ENSG00000116962(1),ENSG00000127022(1),ENSG00000142173(2),ENSG00000163220(2),ENSG00000164692(1),ENSG00000168528(1),ENSG00000172551(1),ENSG00000185236(1),ENSG00000187514(3),ENSG00000198650(1),ENSG00000211592(3),	ENSG00000108821(1),	5prime	none	none
hsa-mir-191	3	-	49020618	49020709	DALRD3	ENSG00000178149			2	1	COL1A1(1),COL1A2(1),	CPB1(1),	ENSG00000108821(1),ENSG00000164692(1),	ENSG00000153002(1),	none	none	none
hsa-mir-1910	16	-	85741621	85741700	C16ORF74	ENSG00000154102			1	0	MRC2(1),	NA	ENSG00000011028(1),	NA	none	none	none
hsa-mir-1911	X	+	114763184	114763263	HTR2C	ENSG00000147246			0	0	NA	NA	NA	NA	none	none	none
hsa-mir-1912	X	+	114651544	114651623	HTR2C	ENSG00000147246			0	0	NA	NA	NA	NA	none	none	none
hsa-mir-1913	6	-	166509354	166509433	RPS6KA2	ENSG00000071242			3	3	COL3A1(4),CPB1(1),	COL1A2(1),COL3A1(1),WFDC2(1),	ENSG00000153002(1),ENSG00000168542(4),	ENSG00000101443(1),ENSG00000164692(1),ENSG00000168542(1),	5prime	none	5prime
hsa-mir-1914	20	-	63941465	63941544	UCKL1	ENSG00000198276			1	1	PIGN(3),	COL1A1(2),	ENSG00000197563(3),	ENSG00000108821(2),	none	none	5prime
hsa-mir-1915	10	-	21496562	21496641	CASC10	ENSG00000204682			0	0	NA	NA	NA	NA	none	none	none
hsa-mir-192	11	-	64891137	64891246	AP001187.9	ENSG00000229719			0	0	NA	NA	NA	NA	none	none	none
hsa-mir-193a	17	+	31559996	31560083	MIR193A	ENSG00000207614			0	0	NA	NA	NA	NA	none	none	none
hsa-mir-193b	16	+	14303967	14304049	RP11-65J21.3	ENSG00000262454			0	0	NA	NA	NA	NA	none	none	none
hsa-mir-194-1	1	-	220118157	220118241	MIR194-1	ENSG00000207624			0	0	NA	NA	NA	NA	none	none	none
hsa-mir-194-2	11	-	64891355	64891439	AP001187.9	ENSG00000229719			0	0	NA	NA	NA	NA	none	none	none
hsa-mir-195	17	-	7017615	7017701	MIR497HG	ENSG00000267532			2	0	MYH9(3),RITA1(4),	NA	ENSG00000100345(3),ENSG00000139405(4),	NA	none	none	none
hsa-mir-196a-1	17	-	48632490	48632559	HOXB7	ENSG00000260027			1	0	COL1A1(1),	NA	ENSG00000108821(1),	NA	none	none	none
hsa-mir-196a-2	12	+	53991738	53991847	HOXC6	ENSG00000197757			3	0	COL1A1(1),FLJ12825(2),	NA	ENSG00000108821(1),ENSG00000248265(2),	NA	5prime	none	none
hsa-mir-196b	7	-	27169480	27169563	HOXA9	ENSG00000078399			0	0	NA	NA	NA	NA	none	none	none
hsa-mir-197	1	+	109598893	109598967	GNAI3	ENSG00000065135			1	1	COL1A1(1),	FLII(2),	ENSG00000108821(1),	ENSG00000177731(2),	none	none	5prime
hsa-mir-1972-1	16	-	15010321	15010397	MIR1972-1	ENSG00000238728			0	0	NA	NA	NA	NA	3prime	none	none
hsa-mir-1972-2	16	+	70030346	70030422	MIR1972-2	ENSG00000239118			0	0	NA	NA	NA	NA	none	none	none
hsa-mir-1973	4	+	116299725	116299768	MTRNR2L13	ENSG00000270394			0	0	NA	NA	NA	NA	none	none	none
hsa-mir-1976	1	+	26554542	26554593	RPS6KA1	ENSG00000117676			9	2	ALDOA(1),CFL1(1),COL1A1(1),COL3A1(7),FN1(2),TM4SF1(2),TOB2(3),	ALDOA(1),COL3A1(1),	ENSG00000108821(1),ENSG00000115414(2),ENSG00000149925(1),ENSG00000168542(7),ENSG00000169908(2),ENSG00000172757(1),ENSG00000183864(3),	ENSG00000149925(1),ENSG00000168542(1),	both	none	3prime
hsa-mir-198	3	-	120395668	120395729	FSTL1	ENSG00000163430			15	27	ALDOA(1),BGN(3),CD74(3),CHGB(3),CLIC4(1),CLTC(2),COL3A1(3),COL4A1(2),FASN(1),GNAS(2),IFITM3(2),IGHG1(5),MMP1(3),MYH9(1),NQO1(3),PSAP(2),RNF213(1),SH3PXD2A(1),TNC(1),	ACTB(3),ALDOA(2),AP1M1(2),ARHGDIB(2),AZGP1(1),BRD2(3),C17orf97(23),CD74(4),CHGB(3),CLIC4(1),COL3A1(15),COL5A2(1),CTSB(1),EFNA1(1),EIF4G2(1),ERBB2(1),FADS2(1),FASN(2),HIPK2(1),HNRNPUL1(1),IGFBP5(1),IGFBP7(1),IGHG1(21),IGH_locus(12),IGKV1-8(1),LGALS3BP(1),MMP11(3),MRPS24(1),MYH9(7),NPY1R(4),PLEC(1),POC1A(2),POSTN(3),PTPRF(2),RNF213(1),S100A11(1),S100A13(2),S100A9(2),SCAMP2(1),SCGB2A2(3),SFRP2(2),SH…	ENSG00000019582(3),ENSG00000041982(1),ENSG00000087460(2),ENSG00000089199(3),ENSG00000100345(1),ENSG00000107957(1),ENSG00000141367(2),ENSG00000142089(2),ENSG00000149925(1),ENSG00000168542(3),ENSG00000169504(1),ENSG00000169710(1),ENSG00000173821(1),ENSG00000181019(3),ENSG00000182492(3),ENSG00000187498(2),ENSG00000196611(3),ENSG00000197746(2),ENSG00000211896(5),	ENSG00000019582(4),ENSG00000041982(1),ENSG00000062582(1),ENSG00000064393(1),ENSG00000072958(2),ENSG00000075624(3),ENSG00000089199(3),ENSG00000099953(3),ENSG00000100345(7),ENSG00000105323(1),ENSG00000107957(4),ENSG00000108679(1),ENSG00000110321(1),ENSG00000110484(3),ENSG00000111348(2),ENSG00000115461(1),ENSG00000133110(3),ENSG00000133112(1),ENSG00000134824(1),ENSG00000140497(1),ENSG00000141736(1),…	3prime	none	3prime
hsa-mir-199a-1	19	-	10817426	10817496	MIR199A1	ENSG00000207752			0	0	NA	NA	NA	NA	none	none	none
hsa-mir-199a-2	1	-	172144535	172144644	DNM3OS	ENSG00000230630			0	0	NA	NA	NA	NA	none	none	none
hsa-mir-199b	9	-	128244721	128244830	MIR199B	ENSG00000207581			0	0	NA	NA	NA	NA	none	none	none
hsa-mir-19a	13	+	91350891	91350972	MIR17HG	ENSG00000215417			0	0	NA	NA	NA	NA	none	none	none
hsa-mir-19b-1	13	+	91351192	91351278	MIR17HG	ENSG00000215417			0	0	NA	NA	NA	NA	none	none	none
hsa-mir-19b-2	X	-	134169671	134169766	MIR19B2	ENSG00000207812			0	0	NA	NA	NA	NA	none	none	none
hsa-mir-200a	1	+	1167863	1167952	MIR200A	ENSG00000207607			0	0	NA	NA	NA	NA	none	none	none
hsa-mir-200b	1	+	1167104	1167198	MIR200B	ENSG00000207730			0	0	NA	NA	NA	NA	none	none	none
hsa-mir-200c	12	+	6963699	6963766	U47924.27	ENSG00000257084			0	0	NA	NA	NA	NA	none	none	none
hsa-mir-202	10	-	133247511	133247620	MIR202HG	ENSG00000166917			0	0	NA	NA	NA	NA	none	none	none
hsa-mir-203a	14	+	104117405	104117514	MIR203A	ENSG00000207568	ASPG	ENSG00000166183	0	0	NA	NA	NA	NA	none	none	none
hsa-mir-203b	14	-	104117418	104117503					0	0	NA	NA	NA	NA	none	none	none
hsa-mir-204	9	-	70809975	70810084	TRPM3	ENSG00000083067			0	0	NA	NA	NA	NA	none	none	none
hsa-mir-205	1	+	209432133	209432242	MIR205HG	ENSG00000230937			0	2	NA	ERBB4(1),MYBPC1(1),	NA	ENSG00000178568(1),ENSG00000196091(1),	none	none	none
hsa-mir-2052	8	+	74705693	74705747	FLJ39080	ENSG00000254349			0	0	NA	NA	NA	NA	none	none	none
hsa-mir-2053	8	+	112643493	112643583	MIR2053	ENSG00000238399			0	0	NA	NA	NA	NA	none	none	none
hsa-mir-2054	4	+	125507259	125507307					0	0	NA	NA	NA	NA	none	none	none
hsa-mir-206	6	+	52144349	52144434	MIR206	ENSG00000207604			0	0	NA	NA	NA	NA	none	none	none
hsa-mir-208a	14	-	23388596	23388666	MYH6	ENSG00000197616			0	0	NA	NA	NA	NA	none	none	none
hsa-mir-208b	14	-	23417987	23418063	MYH7	ENSG00000092054			0	0	NA	NA	NA	NA	none	none	none
hsa-mir-20a	13	+	91351065	91351135	MIR17HG	ENSG00000215417			0	0	NA	NA	NA	NA	none	none	none
hsa-mir-20b	X	-	134169809	134169877	MIR20B	ENSG00000207710			0	0	NA	NA	NA	NA	none	none	none
hsa-mir-21	17	+	59841266	59841337	VMP1	ENSG00000062716			0	19	NA	ABCC3(4),B3GNTL1(2),BCAS3(9),CHID1(1),COL1A1(12),COL1A2(1),CPB1(3),DPH6-AS1(1),FN1(4),GDPD1(1),KRT19(1),KRT8(6),P4HB(1),PITPNC1(2),PRKCA(1),RPS3(2),RPS6KB1(1),TEKT4P2(1),TMOD3(2),ZNF652(4),	NA	ENSG00000108443(1),ENSG00000108821(12),ENSG00000108846(4),ENSG00000115414(4),ENSG00000138594(2),ENSG00000141376(9),ENSG00000149273(2),ENSG00000153002(3),ENSG00000153982(1),ENSG00000154217(2),ENSG00000154229(1),ENSG00000164692(1),ENSG00000170421(6),ENSG00000171345(1),ENSG00000175711(2),ENSG00000177830(1),ENSG00000185624(1),ENSG00000188681(1),ENSG00000198740(4),ENSG00000248079(1),	3prime	3prime	both
hsa-mir-210	11	-	568089	568198	MIR210HG	ENSG00000247095			0	0	NA	NA	NA	NA	none	none	none
hsa-mir-211	15	-	31065032	31065141	TRPM1	ENSG00000134160			0	0	NA	NA	NA	NA	none	none	none
hsa-mir-2110	10	-	114174105	114174179	CCDC186	ENSG00000165813			1	0	COL1A1(1),	NA	ENSG00000108821(1),	NA	none	none	none
hsa-mir-2113	6	+	98024531	98024621	RP11-436D23.1	ENSG00000271860			0	0	NA	NA	NA	NA	none	none	none
hsa-mir-2114	X	+	150228004	150228083	MIR2114	ENSG00000252454			0	0	NA	NA	NA	NA	none	none	none
hsa-mir-2115	3	-	48316360	48316459	SPINK8	ENSG00000229453			0	0	NA	NA	NA	NA	none	none	none
hsa-mir-2116	15	-	59171183	59171262	MYO1E	ENSG00000157483			5	6	ACTB(5),COBL(1),COL1A2(1),IGFBP5(7),NEAT1(3),	ACTB(7),COL1A2(3),CRABP2(1),IGFBP5(2),RPN1(1),RPS19(1),	ENSG00000075624(5),ENSG00000106078(1),ENSG00000115461(7),ENSG00000164692(1),ENSG00000245532(3),	ENSG00000075624(7),ENSG00000105372(1),ENSG00000115461(2),ENSG00000143320(1),ENSG00000163902(1),ENSG00000164692(3),	none	none	none
hsa-mir-2117	17	+	43444806	43444885	RP11-100E5.2	ENSG00000267151			0	0	NA	NA	NA	NA	none	none	none
hsa-mir-212	17	-	2050271	2050380	MIR212	ENSG00000267195			0	0	NA	NA	NA	NA	none	none	none
hsa-mir-214	1	-	172138798	172138907	DNM3OS	ENSG00000230630			0	0	NA	NA	NA	NA	none	none	none
hsa-mir-215	1	-	220117853	220117962	MIR215	ENSG00000207590			0	0	NA	NA	NA	NA	none	none	none
hsa-mir-216a	2	-	55988950	55989059	MIR217HG	ENSG00000226702			0	0	NA	NA	NA	NA	none	none	none
hsa-mir-216b	2	-	56000714	56000795	MIR217HG	ENSG00000226702			0	0	NA	NA	NA	NA	none	none	none
hsa-mir-217	2	-	55982967	55983076	MIR217HG	ENSG00000226702			0	0	NA	NA	NA	NA	none	none	none
hsa-mir-218-1	4	+	20528275	20528384	SLIT2	ENSG00000145147			2	1	COL1A1(5),	PPP6R1(2),	ENSG00000108821(5),	ENSG00000105063(2),	none	none	none
hsa-mir-218-2	5	-	168768146	168768255	SLIT3	ENSG00000184347			15	15	CABIN1(1),CHGB(2),COL12A1(1),COL1A2(3),COL3A1(4),COL5A2(1),COL6A1(1),DSP(1),ENO1(2),IGFBP5(11),KRT19(2),SPARC(3),TOM1L2(1),	ACTB(2),AEBP1(1),APOD(1),CABIN1(1),CHGB(1),COL12A1(1),COL1A2(1),COL3A1(3),COL6A1(1),DHCR24(1),DPP7(6),DSP(8),GNAS(1),IGFBP5(13),IGKC(1),SPARC(4),UFC1(2),	ENSG00000074800(2),ENSG00000089199(2),ENSG00000096696(1),ENSG00000099991(1),ENSG00000111799(1),ENSG00000113140(3),ENSG00000115461(11),ENSG00000142156(1),ENSG00000164692(3),ENSG00000168542(4),ENSG00000171345(2),ENSG00000175662(1),ENSG00000204262(1),	ENSG00000075624(2),ENSG00000087460(1),ENSG00000089199(1),ENSG00000096696(8),ENSG00000099991(1),ENSG00000106624(1),ENSG00000111799(1),ENSG00000113140(4),ENSG00000115461(13),ENSG00000116133(1),ENSG00000142156(1),ENSG00000143222(2),ENSG00000164692(1),ENSG00000168542(3),ENSG00000176978(6),ENSG00000189058(1),ENSG00000211592(1),	3prime	none	both
hsa-mir-219a-1	6	+	33207835	33207944	MIR219A1	ENSG00000199036	HSD17B8	ENSG00000204228	0	1	NA	NUCKS1(4),	NA	ENSG00000069275(4),	none	none	none
hsa-mir-219a-2	9	-	128392618	128392714	MIR219A2	ENSG00000207955			0	0	NA	NA	NA	NA	none	none	none
hsa-mir-219b	9	+	128392621	128392708			URM1	ENSG00000167118	0	3	NA	COL1A1(4),CPB1(1),TAGLN2(2),	NA	ENSG00000108821(4),ENSG00000153002(1),ENSG00000158710(2),	3prime	none	none
hsa-mir-22	17	-	1713903	1713987	MIR22HG	ENSG00000186594			0	0	NA	NA	NA	NA	none	none	none
hsa-mir-221	X	-	45746157	45746266	MIR222HG	ENSG00000270069			0	0	NA	NA	NA	NA	none	none	none
hsa-mir-222	X	-	45747015	45747124	MIR222HG	ENSG00000270069			0	0	NA	NA	NA	NA	none	none	none
hsa-mir-223	X	+	66018870	66018979	RP6-159A1.4	ENSG00000274536			0	0	NA	NA	NA	NA	none	none	none
hsa-mir-224	X	-	151958578	151958658	GABRE	ENSG00000102287			0	0	NA	NA	NA	NA	none	none	none
hsa-mir-2276	13	+	24162416	24162504	SPATA13	ENSG00000182957			10	7	ACTB(3),COL1A1(3),COL1A2(1),GAPDH(10),IGFBP4(3),IGFBP5(1),IGH_locus(1),IGKC(5),	ACTB(2),GAPDH(9),IGFBP4(1),IGFBP5(2),IGKC(3),SH3BGRL3(1),ZFP36(1),	ENSG00000075624(3),ENSG00000108821(3),ENSG00000111640(10),ENSG00000115461(1),ENSG00000141753(3),ENSG00000164692(1),ENSG00000211592(5),ENSG09000000016(1),	ENSG00000075624(2),ENSG00000111640(9),ENSG00000115461(2),ENSG00000128016(1),ENSG00000141753(1),ENSG00000142669(1),ENSG00000211592(3),	5prime	none	5prime
hsa-mir-2277	5	-	93620696	93620788	FAM172A	ENSG00000113391			0	0	NA	NA	NA	NA	3prime	none	both
hsa-mir-2278	9	+	94809962	94810057	C9ORF3	ENSG00000148120			3	0	COL1A1(1),COL3A1(1),TRPM4(3),	NA	ENSG00000108821(1),ENSG00000130529(3),ENSG00000168542(1),	NA	none	none	none
hsa-mir-2355	2	-	207109987	207110073	KLF7	ENSG00000118263			2	1	COL1A2(1),SPARC(1),	SPARC(1),	ENSG00000113140(1),ENSG00000164692(1),	ENSG00000113140(1),	none	none	none
hsa-mir-2392	14	+	100814491	100814574	MEG3	ENSG00000214548			0	0	NA	NA	NA	NA	none	none	none
hsa-mir-23a	19	-	13836587	13836659	MIR23A	ENSG00000207980			0	0	NA	NA	NA	NA	none	none	none
hsa-mir-23b	9	+	95085208	95085304	C9ORF3	ENSG00000148120			0	2	NA	COL1A2(1),TRPM4(1),	NA	ENSG00000130529(1),ENSG00000164692(1),	3prime	none	none
hsa-mir-23c	X	-	20017088	20017187	MAP7D2	ENSG00000184368			0	0	NA	NA	NA	NA	3prime	none	3prime
hsa-mir-24-1	9	+	95086021	95086088	C9ORF3	ENSG00000148120			0	2	NA	COL1A2(1),TRPM4(1),	NA	ENSG00000130529(1),ENSG00000164692(1),	3prime	none	none
hsa-mir-24-2	19	-	13836287	13836359	CTD-3252C9.4	ENSG00000267519			0	0	NA	NA	NA	NA	none	none	none
hsa-mir-2467	2	-	239351724	239351804	HDAC4	ENSG00000068024			0	0	NA	NA	NA	NA	5prime	none	none
hsa-mir-25	7	-	100093560	100093643	MCM7	ENSG00000166508			1	14	C3(1),	ACTG1(1),COL1A1(4),DGCR2(3),FAM83H(2),FN1(1),IGKC(2),MSH6(2),MSN(2),RNF152(1),RNF220(4),SEL1L(4),TIMP2(1),	ENSG00000125730(1),	ENSG00000035862(1),ENSG00000070413(3),ENSG00000071537(4),ENSG00000108821(4),ENSG00000115414(1),ENSG00000116062(2),ENSG00000147065(2),ENSG00000176641(1),ENSG00000180921(2),ENSG00000184009(1),ENSG00000187147(4),ENSG00000211592(2),	none	none	none
hsa-mir-2681	13	-	101967642	101967746	FGF14	ENSG00000102466			4	3	CHGB(1),CPB1(1),IGF2(5),	IGF2(2),TGOLN2(1),	ENSG00000089199(1),ENSG00000153002(1),ENSG00000167244(5),	ENSG00000152291(1),ENSG00000167244(2),	none	none	3prime
hsa-mir-2682	1	-	98045242	98045351	MIR137HG	ENSG00000225206			0	0	NA	NA	NA	NA	none	none	none
hsa-mir-26a-1	3	+	37969404	37969480	CTDSPL	ENSG00000144677			0	3	NA	FN1(1),GNB1(1),STIP1(1),	NA	ENSG00000078369(1),ENSG00000115414(1),ENSG00000168439(1),	both	none	5prime
hsa-mir-26a-2	12	-	57824609	57824692	CTDSP2	ENSG00000175215			21	22	AEBP1(4),CALM3(2),CD74(3),CEACAM5(2),CILP(2),COL1A1(10),COL5A1(4),FKBP5(4),FMNL3(1),FN1(8),IGF1R(1),IGHG1(1),IGKC(1),MGP(1),NOTCH3(1),POSTN(4),RAD50(1),	ANXA2(1),CD74(1),CEACAM5(2),CGN(1),COL1A1(15),COL1A2(4),ERP29(1),FKBP5(1),FN1(1),IGF2(2),IGHG1(1),IGH_locus(2),IGKC(3),ITCH(1),MYH9(2),RHOC(1),SPARC(2),TMED10(5),	ENSG00000019582(3),ENSG00000074181(1),ENSG00000096060(4),ENSG00000105388(2),ENSG00000106624(4),ENSG00000108821(10),ENSG00000111341(1),ENSG00000113522(1),ENSG00000115414(8),ENSG00000130635(4),ENSG00000133110(4),ENSG00000138615(2),ENSG00000140443(1),ENSG00000160014(2),ENSG00000161791(1),ENSG00000211592(1),ENSG00000211896(1),	ENSG00000019582(1),ENSG00000078747(1),ENSG00000089248(1),ENSG00000096060(1),ENSG00000100345(2),ENSG00000105388(2),ENSG00000108821(15),ENSG00000113140(2),ENSG00000115414(1),ENSG00000143375(1),ENSG00000155366(1),ENSG00000164692(4),ENSG00000167244(2),ENSG00000170348(5),ENSG00000182718(1),ENSG00000211592(3),ENSG00000211896(1),ENSG09000000013(2),	3prime	none	none
hsa-mir-26b	2	+	218402646	218402722	CTDSP1	ENSG00000144579			7	3	COL3A1(7),COL6A1(1),IGHG1(1),MGP(3),RAB27A(2),	CHGB(1),FN1(2),IFITM3(1),	ENSG00000069974(2),ENSG00000111341(3),ENSG00000142156(1),ENSG00000168542(7),ENSG00000211896(1),	ENSG00000089199(1),ENSG00000115414(2),ENSG00000142089(1),	none	none	none
hsa-mir-27a	19	-	13836440	13836517	MIR27A	ENSG00000207808			0	0	NA	NA	NA	NA	none	none	none
hsa-mir-27b	9	+	95085445	95085541	C9ORF3	ENSG00000148120			0	2	NA	COL1A2(1),TRPM4(1),	NA	ENSG00000130529(1),ENSG00000164692(1),	3prime	none	none
hsa-mir-28	3	+	188688781	188688866	LPP	ENSG00000145012			31	18	ACER3(10),CCBE1(1),CCDC47(2),CD74(2),COL1A1(15),COL1A2(4),CSNK1A1(2),EEF2(1),FBN1(6),FN1(17),GNB1(6),GRN(1),IGFBP4(4),IGLL3P(1),LRRC75A(2),LTBP2(1),MALAT1(4),MYH9(8),PLEC(1),SERINC3(4),SHF(1),SNX17(1),TRPC4AP(1),	CD74(2),COL1A1(10),COL1A2(4),COL3A1(3),COL6A1(1),FBN1(3),FN1(3),GRN(1),IGF2(1),IGFBP4(6),KRT7(3),MALAT1(7),PLEC(3),SERINC3(1),SMARCC1(1),	ENSG00000019582(2),ENSG00000030582(1),ENSG00000078124(10),ENSG00000078369(6),ENSG00000100345(8),ENSG00000100991(1),ENSG00000108588(2),ENSG00000108821(15),ENSG00000113712(2),ENSG00000115234(1),ENSG00000115414(17),ENSG00000119681(1),ENSG00000132824(4),ENSG00000138606(1),ENSG00000141753(4),ENSG00000164692(4),ENSG00000166147(6),ENSG00000167658(1),ENSG00000178209(1),ENSG00000181350(2),ENSG00000183287(…	ENSG00000019582(2),ENSG00000030582(1),ENSG00000108821(10),ENSG00000115414(3),ENSG00000132824(1),ENSG00000135480(3),ENSG00000141753(6),ENSG00000142156(1),ENSG00000164692(4),ENSG00000166147(3),ENSG00000167244(1),ENSG00000168542(3),ENSG00000173473(1),ENSG00000178209(3),ENSG00000251562(7),	both	none	both
hsa-mir-2861	9	+	127785918	127786007	CDK9	ENSG00000136807			1	0	CUX1(2),	NA	ENSG00000257923(2),	NA	none	none	none
hsa-mir-2909	17	+	37033745	37033813	AATF	ENSG00000275700			2	6	COL1A1(1),IGK_locus(1),	ARHGAP23(1),FBXL20(2),IGK_locus(1),MAT2A(3),MYO19(3),STARD3(2),WIPF2(2),	ENSG00000108821(1),ENSG09000000009(1),	ENSG00000108306(2),ENSG00000131748(2),ENSG00000168906(3),ENSG00000171475(2),ENSG00000275832(1),ENSG00000278259(3),ENSG09000000009(1),	3prime	none	3prime
hsa-mir-296	20	-	58817615	58817694	RP4-806M20.4	ENSG00000268649			0	0	NA	NA	NA	NA	none	none	none
hsa-mir-297	4	-	110860582	110860647	MIR297	ENSG00000215961			0	0	NA	NA	NA	NA	none	none	none
hsa-mir-298	20	-	58818226	58818313	MIR298	ENSG00000216031	GNAS-AS1	ENSG00000235590	0	1	NA	NRIP1(2),	NA	ENSG00000180530(2),	none	none	none
hsa-mir-299	14	+	101023794	101023856	MIR299	ENSG00000207749			0	0	NA	NA	NA	NA	none	none	none
hsa-mir-29a	7	-	130876747	130876810	AC058791.1	ENSG00000226380			0	0	NA	NA	NA	NA	none	none	none
hsa-mir-29b-1	7	-	130877459	130877539	AC058791.1	ENSG00000226380			0	0	NA	NA	NA	NA	none	none	none
hsa-mir-29b-2	1	-	207802443	207802523	C1orf132	ENSG00000203709			0	0	NA	NA	NA	NA	none	none	5prime
hsa-mir-29c	1	-	207801852	207801939	C1orf132	ENSG00000203709			0	0	NA	NA	NA	NA	none	none	5prime
hsa-mir-300	14	+	101041363	101041445	MIR300	ENSG00000215957			0	0	NA	NA	NA	NA	none	none	none
hsa-mir-301a	17	-	59151136	59151221	SKA2	ENSG00000182628			1	1	CTSB(2),	MSI2(1),	ENSG00000164733(2),	ENSG00000153944(1),	none	none	both
hsa-mir-301b	22	+	21652981	21653058	PPIL2	ENSG00000100023			4	1	COL1A1(13),COL6A2(1),DSC3(12),SPARC(1),	COL1A1(1),	ENSG00000108821(13),ENSG00000113140(1),ENSG00000134762(12),ENSG00000142173(1),	ENSG00000108821(1),	5prime	none	none
hsa-mir-302a	4	-	112648183	112648251	RP11-148B6.1	ENSG00000249532			0	0	NA	NA	NA	NA	none	none	none
hsa-mir-302b	4	-	112648485	112648557	RP11-148B6.1	ENSG00000249532			0	0	NA	NA	NA	NA	none	none	none
hsa-mir-302c	4	-	112648363	112648430	RP11-148B6.1	ENSG00000249532			0	0	NA	NA	NA	NA	none	none	none
hsa-mir-302d	4	-	112648004	112648071	RP11-148B6.1	ENSG00000249532			0	0	NA	NA	NA	NA	none	none	none
hsa-mir-302e	11	+	7234766	7234837	MIR302E	ENSG00000221703			0	0	NA	NA	NA	NA	none	none	none
hsa-mir-302f	18	+	30298910	30298960					0	0	NA	NA	NA	NA	none	none	none
hsa-mir-3064	17	-	64500774	64500839	DDX5	ENSG00000108654			11	18	A2M(1),ACTG1(1),AEBP1(2),ATRX(1),CHGB(1),COL4A1(3),CYB561(1),DDX39B(1),IGHG1(1),MGP(1),MMP11(3),NMRAL1(1),PABPC1(4),SF3B2(2),SMOC2(1),TPT1(1),	AEBP1(3),AHNAK(1),ATRX(4),B2M(1),BGN(3),COL1A2(12),COL3A1(1),CPB1(2),CTSD(2),GNAS(2),GNB2L1(1),IGHG1(2),IGKC(2),KCNJ3(1),LRRC15(1),MALAT1(1),MGP(1),PCBP2(1),PPP2CB(2),RPL36(2),RPL8(2),RTN4(1),TCN1(2),TPT1(1),WDR1(2),	ENSG00000008283(1),ENSG00000070756(4),ENSG00000085224(1),ENSG00000087365(2),ENSG00000089199(1),ENSG00000099953(3),ENSG00000106624(2),ENSG00000111341(1),ENSG00000112562(1),ENSG00000133112(1),ENSG00000153406(1),ENSG00000175899(1),ENSG00000184009(1),ENSG00000187498(3),ENSG00000198563(1),ENSG00000211896(1),	ENSG00000071127(2),ENSG00000085224(4),ENSG00000087460(2),ENSG00000104695(2),ENSG00000106624(3),ENSG00000111341(1),ENSG00000115310(1),ENSG00000117984(2),ENSG00000124942(1),ENSG00000130255(2),ENSG00000133112(1),ENSG00000134827(2),ENSG00000153002(2),ENSG00000161016(2),ENSG00000162989(1),ENSG00000164692(12),ENSG00000166710(1),ENSG00000168542(1),ENSG00000172061(1),ENSG00000182492(3),ENSG00000197111(1)…	5prime	none	5prime
hsa-mir-3065	17	+	81125877	81125955					0	0	NA	NA	NA	NA	none	none	none
hsa-mir-3074	9	-	95086014	95086094	MIR3074	ENSG00000207617			0	0	NA	NA	NA	NA	none	none	none
hsa-mir-30a	6	-	71403551	71403621	LINC00472	ENSG00000233237			0	0	NA	NA	NA	NA	none	none	none
hsa-mir-30b	8	-	134800520	134800607	MIR30B	ENSG00000207582			0	0	NA	NA	NA	NA	none	none	none
hsa-mir-30c-1	1	+	40757284	40757372	NFYC	ENSG00000066136			4	3	COL1A1(5),TRAM1(1),	COL6A3(1),ERBB2(1),SNIP1(3),	ENSG00000067167(1),ENSG00000108821(5),	ENSG00000141736(1),ENSG00000163359(1),ENSG00000163877(3),	3prime	none	none
hsa-mir-30c-2	6	-	71376960	71377031	LINC00472	ENSG00000233237			0	0	NA	NA	NA	NA	none	none	none
hsa-mir-30d	8	-	134804876	134804945	MIR30D	ENSG00000199153			0	0	NA	NA	NA	NA	none	none	none
hsa-mir-30e	1	+	40754355	40754446	NFYC	ENSG00000066136			4	3	COL1A1(5),TRAM1(1),	COL6A3(1),ERBB2(1),SNIP1(3),	ENSG00000067167(1),ENSG00000108821(5),	ENSG00000141736(1),ENSG00000163359(1),ENSG00000163877(3),	3prime	none	none
hsa-mir-31	9	-	21512115	21512185	MIR31HG	ENSG00000171889			0	0	NA	NA	NA	NA	none	none	none
hsa-mir-3115	1	+	23044305	23044372	KDM1A	ENSG00000004487			6	3	APRT(1),ETS1(3),FN1(2),IGF1R(1),MALAT1(2),PSAP(2),	IGF1R(1),PSAP(1),RPS3(1),	ENSG00000115414(2),ENSG00000134954(3),ENSG00000140443(1),ENSG00000197746(2),ENSG00000198931(1),ENSG00000251562(2),	ENSG00000140443(1),ENSG00000149273(1),ENSG00000197746(1),	none	none	none
hsa-mir-3116-1	1	+	62078786	62078859	INADL	ENSG00000132849			10	14	COL1A1(6),CPB1(1),DAB1(2),OTUD7B(5),SPARC(2),SREBF1(4),SRSF11(1),	C19MC(2),CANX(1),CHGB(3),COL1A1(2),COL1A2(3),DAB1(1),DNTTIP2(1),EEF2(1),FN1(1),FOXA1(7),GIGYF2(2),IGKC(2),SPARC(1),SREBF1(4),	ENSG00000072310(4),ENSG00000108821(6),ENSG00000113140(2),ENSG00000116754(1),ENSG00000153002(1),ENSG00000173406(2),ENSG00000264522(5),	ENSG00000067334(1),ENSG00000072310(4),ENSG00000089199(3),ENSG00000108821(2),ENSG00000113140(1),ENSG00000115414(1),ENSG00000127022(1),ENSG00000129514(7),ENSG00000164692(3),ENSG00000167658(1),ENSG00000173406(1),ENSG00000204120(2),ENSG00000211592(2),ENSG09000000001(2),	3prime	none	both
hsa-mir-3116-2	1	-	62078789	62078856					0	0	NA	NA	NA	NA	none	none	none
hsa-mir-3117	1	+	66628440	66628517	SGIP1	ENSG00000118473			0	0	NA	NA	NA	NA	3prime	none	3prime
hsa-mir-3118-1	21	-	13644775	13644850	MIR3118-1	ENSG00000266299			0	0	NA	NA	NA	NA	none	none	none
hsa-mir-3118-2	15	+	20832795	20832869	MIR3118-4	ENSG00000265322			0	0	NA	NA	NA	NA	none	none	none
hsa-mir-3118-3	15	+	21406385	21406459	MIR3118-3	ENSG00000277243			0	0	NA	NA	NA	NA	none	none	none
hsa-mir-3118-4	15	+	21843750	21843824	MIR3118-2	ENSG00000265793			0	0	NA	NA	NA	NA	none	none	none
hsa-mir-3119-1	1	-	170151378	170151462					0	0	NA	NA	NA	NA	none	none	none
hsa-mir-3119-2	1	+	170151378	170151462	METTL11B	ENSG00000203740			0	0	NA	NA	NA	NA	none	none	none
hsa-mir-3120	1	+	172138808	172138888	DNM3	ENSG00000197959			1	0	WWTR1(1),	NA	ENSG00000018408(1),	NA	none	none	3prime
hsa-mir-3121	1	-	180438314	180438390	ACBD6	ENSG00000230124			1	0	PTPN14(1),	NA	ENSG00000152104(1),	NA	both	none	both
hsa-mir-3122	1	+	212077613	212077685	DTL	ENSG00000143476			0	1	NA	COL1A1(3),	NA	ENSG00000108821(3),	3prime	none	none
hsa-mir-3123	1	+	241132272	241132346	MIR3123	ENSG00000265831			0	0	NA	NA	NA	NA	none	none	none
hsa-mir-3124	1	+	248826377	248826443	MIR3124	ENSG00000264500			0	0	NA	NA	NA	NA	none	none	none
hsa-mir-3125	2	+	12737367	12737444	TRIB2	ENSG00000071575			3	3	COL1A1(1),COL3A1(2),IGHG1(2),	ABCC3(2),COL3A1(2),LRRC47(1),	ENSG00000108821(1),ENSG00000168542(2),ENSG00000211896(2),	ENSG00000108846(2),ENSG00000130764(1),ENSG00000168542(2),	none	none	none
hsa-mir-3126	2	+	69103682	69103755	ANTXR1	ENSG00000169604			40	29	ACTB(4),ACTG1(1),ACTN4(2),ADAMTS2(2),AEBP1(3),AHNAK(4),ALDOA(7),B2M(4),BGN(1),CALR(1),CANX(3),CCND1(1),CD74(1),CLDN4(1),COL1A2(32),COL3A1(14),COL5A1(3),COL6A1(8),COL6A3(5),CPB1(3),CTGF(3),CTSD(1),DDX5(2),DERL1(2),EEF2(2),ERBB3(1),EXOSC3(1),FASN(6),FOXA1(5),GAPDH(1),GINM1(1),HSP90AA1(1),IGF1R(1),IGFBP5(14),IGHG1(8),IGHGP(1),IGKC(48),IGK_locus(24),KRT15(9),KRT19(4),KRT7(1),LRP1(9),MALAT1(3),MAZ(1),…	ACLY(1),ACTB(3),ADAMTS2(5),AHNAK(4),ALDOA(1),BGN(3),COL1A2(9),COL3A1(8),COL5A1(2),COL6A1(1),COL6A3(7),CTGF(1),CTSB(1),DAPK3(1),DDX5(1),DERL1(2),GNAS(2),HNRNPA2B1(1),IGF1R(2),IGHG1(7),IGH_locus(1),IGKC(2),IGK_locus(12),KRT15(3),KRT19(1),LTF(1),LUM(1),MALAT1(4),MED13L(1),MMP2(2),MYH9(2),PEG10(2),POSTN(2),PRRC2B(2),RAB3D(1),SPARC(7),TERF2IP(2),TPM4(2),VIM(1),ZNF213(1),	ENSG00000019582(1),ENSG00000026025(10),ENSG00000035862(1),ENSG00000038427(1),ENSG00000055211(1),ENSG00000063177(1),ENSG00000065361(1),ENSG00000068028(1),ENSG00000074696(1),ENSG00000075624(4),ENSG00000078808(2),ENSG00000080824(1),ENSG00000087116(2),ENSG00000087245(2),ENSG00000099953(1),ENSG00000100345(8),ENSG00000103495(1),ENSG00000106624(3),ENSG00000107371(1),ENSG00000108654(2),ENSG00000110066(1)…	ENSG00000012223(1),ENSG00000026025(1),ENSG00000075624(3),ENSG00000085644(1),ENSG00000087116(5),ENSG00000087245(2),ENSG00000087460(2),ENSG00000100345(2),ENSG00000105514(1),ENSG00000108654(1),ENSG00000113140(7),ENSG00000118523(1),ENSG00000122566(1),ENSG00000123066(1),ENSG00000124942(4),ENSG00000130635(2),ENSG00000130723(2),ENSG00000131473(1),ENSG00000133110(2),ENSG00000136986(2),ENSG00000139329(1),…	3prime	5prime	none
hsa-mir-3127	2	+	96798278	96798353	CNNM4	ENSG00000158158			4	3	COL1A1(1),COL1A2(1),LOXL1(1),SLC39A6(2),	COL1A2(3),IGFBP5(1),	ENSG00000108821(1),ENSG00000129038(1),ENSG00000141424(2),ENSG00000164692(1),	ENSG00000115461(1),ENSG00000164692(3),	none	none	none
hsa-mir-3128	2	-	177255945	177256010	NFE2L2	ENSG00000116044			2	5	CHGB(1),NPNT(1),	ABLIM1(1),CHGB(2),COL1A1(1),COL1A2(1),FN1(2),	ENSG00000089199(1),ENSG00000168743(1),	ENSG00000089199(2),ENSG00000099204(1),ENSG00000108821(1),ENSG00000115414(2),ENSG00000164692(1),	5prime	none	none
hsa-mir-3129	2	-	189133036	189133111	COL5A2	ENSG00000204262			86	38	ACTG1(5),AEBP1(9),AHNAK(9),ALDOA(2),ANKRD17(2),AP2B1(1),APLP2(1),APP(2),ARSD(2),B2M(1),BGN(2),C3(4),CAPN15(1),CD63(1),CD74(26),CD9(1),CHGB(7),COL12A1(3),COL14A1(2),COL16A1(1),COL6A3(22),CPB1(2),CRTAP(1),CSF1R(1),CTNNB1(1),CTSB(7),CTSD(4),CUL4A(2),DPYSL3(4),EEF2(14),EPHX1(1),ERBB2(1),F11R(1),FASN(6),FBLN1(1),FDCSP(3),FIBP(1),FNDC3B(1),FSTL1(1),FTL(2),H1F0(1),IGF1R(3),IGF2(2),IGFBP5(14),IGHA1(1),IG…	ACTG1(1),ADAM12(1),AEBP1(2),AHCYL1(1),AHNAK(3),ANKRD17(5),APLP2(1),APP(3),B2M(1),B4GALT1(2),BGN(1),C1S(1),CD63(1),CD74(2),CD9(1),CTSB(3),DIAPH1(1),EEF2(3),ENO1(1),FKBP8(1),GSN(1),IGF1R(1),IGFBP5(2),IGHG1(4),IGKC(7),IGK_locus(9),KIAA1244(1),LAMC1(2),LGALS3BP(4),LTBP2(1),LY6E(1),METRN(1),MICAL2(2),MMP2(4),MYH9(7),NDST1(2),PIEZO1(1),PKNOX1(1),RPL15(2),RRBP1(1),SCGB2A2(1),SLIT3(1),SPARC(4),STC2(2),TH…	ENSG00000006125(1),ENSG00000006756(2),ENSG00000010278(1),ENSG00000011028(1),ENSG00000012223(1),ENSG00000019582(26),ENSG00000026025(1),ENSG00000035862(10),ENSG00000067225(6),ENSG00000075420(1),ENSG00000076554(1),ENSG00000077942(1),ENSG00000084234(1),ENSG00000084636(1),ENSG00000086015(1),ENSG00000087086(2),ENSG00000087245(14),ENSG00000089199(7),ENSG00000099953(3),ENSG00000100234(4),ENSG00000100345(…	ENSG00000010278(1),ENSG00000019582(2),ENSG00000070614(2),ENSG00000074800(1),ENSG00000084234(1),ENSG00000086062(2),ENSG00000087245(4),ENSG00000100234(1),ENSG00000100345(7),ENSG00000102804(1),ENSG00000103260(1),ENSG00000103335(1),ENSG00000105701(1),ENSG00000106624(2),ENSG00000108679(4),ENSG00000110484(1),ENSG00000112379(1),ENSG00000113140(4),ENSG00000113739(2),ENSG00000115461(2),ENSG00000119681(1),…	none	none	none
hsa-mir-3130-1	2	-	206783234	206783308					0	0	NA	NA	NA	NA	none	none	none
hsa-mir-3130-2	2	+	206783234	206783308	FASTKD2	ENSG00000118246			0	0	NA	NA	NA	NA	none	none	3prime
hsa-mir-3131	2	-	219058688	219058750	IHH	ENSG00000163501			0	0	NA	NA	NA	NA	none	none	none
hsa-mir-3132	2	-	219549073	219549147	MIR3132	ENSG00000265252	OBSL1	ENSG00000124006	0	14	NA	AKAP9(1),C11orf96(1),COL1A1(3),COL1A2(2),COL3A1(3),CPB1(5),DCD(1),EEF2(2),EIF3H(1),FRZB(2),IGFBP5(4),RPS19(1),SEMA6D(3),	NA	ENSG00000105372(1),ENSG00000108821(3),ENSG00000115461(4),ENSG00000127914(1),ENSG00000137872(3),ENSG00000147677(1),ENSG00000153002(5),ENSG00000161634(1),ENSG00000162998(2),ENSG00000164692(2),ENSG00000167658(2),ENSG00000168542(3),ENSG00000187479(1),	none	none	none
hsa-mir-3133	2	+	241477905	241477982	FARP2	ENSG00000006607			2	3	COL1A1(2),	COL1A1(4),	ENSG00000108821(2),	ENSG00000108821(4),	3prime	none	none
hsa-mir-3134	3	-	15697298	15697371	ANKRD28	ENSG00000206560			2	4	IGKC(6),TM9SF4(3),	COL1A1(1),IGKC(3),SPARC(1),TM9SF4(1),	ENSG00000101337(3),ENSG00000211592(6),	ENSG00000101337(1),ENSG00000108821(1),ENSG00000113140(1),ENSG00000211592(3),	5prime	none	none
hsa-mir-3135a	3	+	20137565	20137641	KAT2B	ENSG00000114166			0	0	NA	NA	NA	NA	none	none	none
hsa-mir-3135b	6	-	32749912	32749979	MIR3135B	ENSG00000263649			0	0	NA	NA	NA	NA	none	none	none
hsa-mir-3136	3	-	69048958	69049035	TMF1	ENSG00000144747			2	0	COL1A1(5),	NA	ENSG00000108821(5),	NA	none	none	none
hsa-mir-3137	3	-	195134506	195134580	XXYLT1	ENSG00000173950			0	0	NA	NA	NA	NA	none	none	none
hsa-mir-3138	4	-	10078611	10078692	WDR1	ENSG00000071127			18	24	APP(1),CALR(1),COL3A1(1),DDX5(2),FXYD3(1),IFI27(3),IGFBP5(1),IGKC(7),IGK_locus(2),LRP1(1),MMP14(2),OS9(2),PCOLCE(2),POLR3H(1),PRDX5(1),SFXN3(2),SH3PXD2A(2),SPINT2(1),TMBIM6(1),	ALDOA(4),APOE(8),ATP1A1(1),CAPNS1(4),CCDC97(1),COL12A1(1),COL3A1(5),CTSB(2),DHCR24(2),EIF3G(1),ESR1(2),GLUL(3),GNAS(3),HTRA1(1),IGF1R(2),IGFBP5(1),IGHG1(1),IGKC(4),INF2(1),KEAP1(2),LTBP2(3),MMP9(1),MUCL1(2),PLCD3(2),SH3PXD2A(2),SH3RF1(1),TIMP2(2),YWHAB(1),	ENSG00000089356(1),ENSG00000100413(1),ENSG00000106333(2),ENSG00000107819(2),ENSG00000107957(2),ENSG00000108654(2),ENSG00000115461(1),ENSG00000123384(1),ENSG00000126432(1),ENSG00000135506(2),ENSG00000139644(1),ENSG00000142192(1),ENSG00000157227(2),ENSG00000165949(3),ENSG00000167642(1),ENSG00000168542(1),ENSG00000179218(1),ENSG00000211592(7),ENSG09000000009(2),	ENSG00000035862(2),ENSG00000079999(2),ENSG00000087460(3),ENSG00000091831(2),ENSG00000100985(1),ENSG00000107957(2),ENSG00000111799(1),ENSG00000115461(1),ENSG00000116133(2),ENSG00000119681(3),ENSG00000126247(4),ENSG00000130203(8),ENSG00000130811(1),ENSG00000135821(3),ENSG00000140443(2),ENSG00000142039(1),ENSG00000149925(4),ENSG00000154447(1),ENSG00000161714(2),ENSG00000163399(1),ENSG00000164733(2),…	none	none	none
hsa-mir-3139	4	+	143343460	143343535	GAB1	ENSG00000109458			3	0	COL1A1(3),GATA3(5),	NA	ENSG00000107485(5),ENSG00000108821(3),	NA	none	none	3prime
hsa-mir-3140	4	-	152489327	152489416	FBXW7	ENSG00000109670			0	0	NA	NA	NA	NA	5prime	none	5prime
hsa-mir-3141	5	-	154596012	154596072	MIR3141	ENSG00000264760			0	0	NA	NA	NA	NA	none	none	none
hsa-mir-3142	5	+	160474402	160474483	CTC-231O11.1	ENSG00000253522			0	0	NA	NA	NA	NA	none	none	none
hsa-mir-3143	6	+	27147626	27147688	MIR3143	ENSG00000265565	HIST1H2AH	ENSG00000274997	0	0	NA	NA	NA	NA	none	none	none
hsa-mir-3144	6	+	120015179	120015257	MIR3144	ENSG00000265725			0	0	NA	NA	NA	NA	none	none	none
hsa-mir-3145	6	-	138435213	138435294	NHSL1	ENSG00000135540			4	5	ACTG1(5),COL1A2(2),H19(1),LRP8(4),	ACTG1(2),COL1A1(1),COL1A2(8),LRP8(1),MALAT1(3),	ENSG00000130600(1),ENSG00000157193(4),ENSG00000164692(2),ENSG00000184009(5),	ENSG00000108821(1),ENSG00000157193(1),ENSG00000164692(8),ENSG00000184009(2),ENSG00000251562(3),	5prime	none	none
hsa-mir-3146	7	-	19705358	19705436	TWISTNB	ENSG00000105849			0	0	NA	NA	NA	NA	none	none	none
hsa-mir-3147	7	+	57405025	57405090	RP11-114G11.5	ENSG00000260653			0	0	NA	NA	NA	NA	none	none	none
hsa-mir-3148	8	-	29957272	29957348	MIR3148	ENSG00000264788			0	0	NA	NA	NA	NA	none	none	none
hsa-mir-3149	8	-	76966768	76966850	AC090810.1	ENSG00000266712			0	0	NA	NA	NA	NA	none	none	none
hsa-mir-3150a	8	+	95072914	95072993	NDUFAF6	ENSG00000156170			0	0	NA	NA	NA	NA	3prime	none	3prime
hsa-mir-3150b	8	-	95072911	95072996	RP11-320N21.1	ENSG00000245080			0	0	NA	NA	NA	NA	none	none	none
hsa-mir-3151	8	+	103154614	103154689	BAALC	ENSG00000164929			0	0	NA	NA	NA	NA	none	5prime	3prime
hsa-mir-3152	9	+	18573306	18573379	ADAMTSL1	ENSG00000178031			1	0	GNB2L1(2),	NA	ENSG00000204628(2),	NA	none	none	none
hsa-mir-3153	9	+	89312225	89312306	CKS2	ENSG00000123975			0	0	NA	NA	NA	NA	5prime	none	none
hsa-mir-3154	9	-	128244947	128245030	AL590708.2	ENSG00000264823			0	0	NA	NA	NA	NA	none	none	none
hsa-mir-3155a	10	+	6152196	6152277	PFKFB3	ENSG00000170525			22	4	AZGP1(4),CHGB(1),COL1A1(22),COL1A2(2),COL4A2(1),COL5A2(1),COL6A1(4),COL6A2(2),EEF2(1),EHBP1L1(1),FN1(1),GNB2L1(3),IGKC(3),JUND(2),MALAT1(2),MGP(1),MMP14(1),MMP2(1),MOB1A(3),POSTN(1),SMARCA2(1),SPARC(2),UTRN(1),WNK1(1),	AZGP1(1),CD74(1),COL1A1(1),IGHG1(1),	ENSG00000060237(1),ENSG00000080503(1),ENSG00000087245(1),ENSG00000089199(1),ENSG00000108821(22),ENSG00000111341(1),ENSG00000113140(2),ENSG00000114978(3),ENSG00000115414(1),ENSG00000130522(2),ENSG00000133110(1),ENSG00000134871(1),ENSG00000142156(4),ENSG00000142173(2),ENSG00000152818(1),ENSG00000157227(1),ENSG00000160862(4),ENSG00000164692(2),ENSG00000167658(1),ENSG00000173442(1),ENSG00000204262(1)…	ENSG00000019582(1),ENSG00000108821(1),ENSG00000160862(1),ENSG00000211896(1),	5prime	none	both
hsa-mir-3155b	10	-	6152207	6152262					0	0	NA	NA	NA	NA	none	none	none
hsa-mir-3156-1	10	+	45164014	45164088	ANKRD30BP3	ENSG00000230501			0	0	NA	NA	NA	NA	none	none	none
hsa-mir-3156-2	18	+	14830166	14830242	ANKRD30B	ENSG00000180777			0	0	NA	NA	NA	NA	none	none	none
hsa-mir-3156-3	21	-	13406384	13406460	ANKRD30BP1	ENSG00000175302			0	0	NA	NA	NA	NA	none	none	none
hsa-mir-3157	10	-	96064315	96064399	ENTPD1-AS1	ENSG00000226688			0	0	NA	NA	NA	NA	none	none	none
hsa-mir-3158-1	10	+	101601417	101601497	DPCD	ENSG00000166171			1	2	COL1A1(1),	COL1A1(1),PILRB(1),	ENSG00000108821(1),	ENSG00000108821(1),ENSG00000121716(1),	3prime	none	none
hsa-mir-3158-2	10	-	101601417	101601497					0	0	NA	NA	NA	NA	none	none	none
hsa-mir-3159	11	+	18387787	18387860	MIR3159	ENSG00000264603			0	0	NA	NA	NA	NA	none	none	none
hsa-mir-3160-1	11	-	46451805	46451889	AMBRA1	ENSG00000110497			2	4	SYT13(1),TRIM56(1),	COL1A1(1),EPS8L2(3),FRMD6(2),MTMR12(1),	ENSG00000019505(1),ENSG00000169871(1),	ENSG00000108821(1),ENSG00000139926(2),ENSG00000150712(1),ENSG00000177106(3),	3prime	none	none
hsa-mir-3160-2	11	+	46451807	46451887					0	0	NA	NA	NA	NA	none	none	none
hsa-mir-3161	11	+	48096782	48096858	PTPRJ	ENSG00000149177			3	3	COL1A2(1),DDB1(1),EEF2(4),	CLDN4(2),COL1A2(1),EEF2(2),	ENSG00000164692(1),ENSG00000167658(4),ENSG00000167986(1),	ENSG00000164692(1),ENSG00000167658(2),ENSG00000189143(2),	5prime	none	none
hsa-mir-3162	11	-	59595077	59595158	OSBP	ENSG00000110048			9	0	ACTG1(1),COL1A1(4),EEF2(1),FAR2(1),FBN1(2),FN1(2),PRR5-ARHGAP8(1),SOAT1(3),	NA	ENSG00000057252(3),ENSG00000064763(1),ENSG00000108821(4),ENSG00000115414(2),ENSG00000166147(2),ENSG00000167658(1),ENSG00000184009(1),ENSG00000248405(1),	NA	3prime	none	5prime
hsa-mir-3163	11	-	66934434	66934506	PC	ENSG00000173599			7	1	AEBP1(5),ATP5S(1),AZGP1(1),COL1A1(4),CPB1(1),GLYAT(2),RPS21(1),SDC1(1),	COL1A1(2),	ENSG00000106624(5),ENSG00000108821(4),ENSG00000115884(1),ENSG00000125375(1),ENSG00000149124(2),ENSG00000153002(1),ENSG00000160862(1),ENSG00000171858(1),	ENSG00000108821(2),	both	none	both
hsa-mir-3164	11	+	69083176	69083258	TPCN2	ENSG00000162341			1	5	FN1(2),	ANO1(1),APPBP2(1),CELSR1(2),P2RY2(1),TENM4(2),	ENSG00000115414(2),	ENSG00000062725(1),ENSG00000075275(2),ENSG00000131620(1),ENSG00000149256(2),ENSG00000175591(1),	none	none	5prime
hsa-mir-3165	11	-	72072228	72072302	NUMA1	ENSG00000137497			107	11	A2M(9),AEBP1(3),AHNAK(8),AP000487.5(1),ARID1A(1),AZGP1(4),B2M(2),BAG1(3),BGN(6),BSG(1),CCDC80(1),CD74(3),CD99L2(2),CHGB(8),CLPB(5),CLU(1),COL3A1(38),COL5A1(2),COL6A1(4),COL6A2(2),COL6A3(1),CPB1(8),CTSB(1),CTSD(1),CUX1(3),CYBRD1(4),DES(1),EEF2(5),EIF4H(1),EMP2(1),ENOSF1(3),ERBB2(3),FAM83H(15),FASN(6),FGFR1(14),FXYD3(3),FZD1(1),GAB2(6),GLUL(4),GNB1(1),GOLM1(1),GPR157(1),HDGF(1),HES1(2),HK1(2),HSPG2…	AHNAK(2),CHGB(2),COL3A1(6),COL6A1(2),EEF2(1),IGK_locus(1),MUC1(1),MUCL1(1),	ENSG00000003989(1),ENSG00000011028(1),ENSG00000019582(3),ENSG00000021762(2),ENSG00000033327(6),ENSG00000034510(1),ENSG00000047849(1),ENSG00000070756(1),ENSG00000071967(4),ENSG00000077782(14),ENSG00000078369(1),ENSG00000082781(6),ENSG00000089199(8),ENSG00000089356(3),ENSG00000091986(1),ENSG00000100234(1),ENSG00000102181(2),ENSG00000105698(1),ENSG00000106244(3),ENSG00000106624(3),ENSG00000106682(1)…	ENSG00000089199(2),ENSG00000124942(2),ENSG00000142156(2),ENSG00000167658(1),ENSG00000168542(6),ENSG00000172551(1),ENSG00000185499(1),ENSG09000000009(1),	5prime	5prime	both
hsa-mir-3166	11	+	88176502	88176593	MIR3166	ENSG00000266581			0	0	NA	NA	NA	NA	none	none	none
hsa-mir-3167	11	-	126988458	126988542	KIRREL3	ENSG00000149571			0	0	NA	NA	NA	NA	none	none	3prime
hsa-mir-3168	13	-	41101019	41101100	MIR3168	ENSG00000264226			0	0	NA	NA	NA	NA	none	none	none
hsa-mir-3169	13	-	61199798	61199880	MIR3169	ENSG00000266663			0	0	NA	NA	NA	NA	none	none	none
hsa-mir-3170	13	+	98208524	98208600	FARP1	ENSG00000152767			41	15	ACTA2(3),ACTG1(19),ATP13A3(4),CARTPT(1),CD74(5),CDC42EP4(2),CHGB(3),COL1A1(47),COL1A2(10),COL3A1(21),COL6A2(1),COL6A3(1),EPHX1(2),GAA(3),HMGN2(1),IGF1R(3),IGFBP5(16),IGHGP(4),IGKC(1),IRX2(1),PFAS(1),PRRC2A(7),RPL11(1),RPLP1(4),SEPT9(4),SPARC(2),TSTA3(4),	ACTG1(1),CD74(1),CHGB(1),COL1A1(17),IGF1R(1),IGFBP5(1),IGHG1(1),	ENSG00000019582(5),ENSG00000089199(3),ENSG00000104522(4),ENSG00000107796(3),ENSG00000108821(47),ENSG00000113140(2),ENSG00000115461(16),ENSG00000133657(4),ENSG00000137818(4),ENSG00000140443(3),ENSG00000142173(1),ENSG00000142676(1),ENSG00000143819(2),ENSG00000163359(1),ENSG00000164326(1),ENSG00000164692(10),ENSG00000168542(21),ENSG00000170561(1),ENSG00000171298(3),ENSG00000178921(1),ENSG00000179604…	ENSG00000019582(1),ENSG00000089199(1),ENSG00000108821(17),ENSG00000115461(1),ENSG00000140443(1),ENSG00000184009(1),ENSG00000211896(1),	5prime	none	both
hsa-mir-3171	14	-	27633205	27633278	CTD-3006G17.2	ENSG00000258932			0	0	NA	NA	NA	NA	none	none	none
hsa-mir-3173	14	-	95137919	95137986	DICER1	ENSG00000100697			4	0	CD63(2),COL1A1(2),IGHG1(1),TGFBR2(1),	NA	ENSG00000108821(2),ENSG00000135404(2),ENSG00000163513(1),ENSG00000211896(1),	NA	none	none	none
hsa-mir-3174	15	+	90006755	90006841	ZNF710	ENSG00000140548			4	1	HSP90AA1(1),MUC5B(5),MYL6(2),SPARC(1),	SYNCRIP(1),	ENSG00000080824(1),ENSG00000092841(2),ENSG00000113140(1),ENSG00000117983(5),	ENSG00000135316(1),	none	none	none
hsa-mir-3175	15	+	92904399	92904475	CHD2	ENSG00000173575			13	3	AEBP1(1),AZGP1(1),COL1A1(8),DDX17(2),FN1(4),GNAS(1),IGHG1(15),MGP(2),PGPEP1L(1),RAB11FIP1(1),RAPGEF1(1),RHOA(2),	DDX17(1),IGHG1(1),PSAP(2),	ENSG00000067560(2),ENSG00000087460(1),ENSG00000100201(2),ENSG00000106624(1),ENSG00000107263(1),ENSG00000108821(8),ENSG00000111341(2),ENSG00000115414(4),ENSG00000156675(1),ENSG00000160862(1),ENSG00000183571(1),ENSG00000211896(15),	ENSG00000100201(1),ENSG00000197746(2),ENSG00000211896(1),	5prime	none	5prime
hsa-mir-3176	16	+	543277	543366	CAPN15	ENSG00000103326			1	1	COL5A2(2),	COL5A2(1),	ENSG00000204262(2),	ENSG00000204262(1),	none	none	none
hsa-mir-3177	16	+	1734985	1735066	MAPK8IP3	ENSG00000138834			3	2	CPB1(1),MARCKSL1(2),MKL2(1),	FAT1(2),MARCKSL1(1),	ENSG00000153002(1),ENSG00000175130(2),ENSG00000186260(1),	ENSG00000083857(2),ENSG00000175130(1),	5prime	none	none
hsa-mir-3178	16	-	2531922	2532005	MIR3178	ENSG00000266232			0	0	NA	NA	NA	NA	none	none	none
hsa-mir-3179-1	16	+	14901508	14901591	NPIPA1	ENSG00000183426			0	0	NA	NA	NA	NA	none	none	none
hsa-mir-3179-2	16	+	16300159	16300242	MIR3179-4	ENSG00000257381			0	0	NA	NA	NA	NA	none	none	none
hsa-mir-3179-3	16	-	18411894	18411977	MIR3179-3	ENSG00000266454			0	0	NA	NA	NA	NA	none	none	none
hsa-mir-3179-4	16	-	18494493	18494576	NOMO2	ENSG00000185164			0	0	NA	NA	NA	NA	none	none	none
hsa-mir-3180-1	16	+	14911220	14911313	NPIPA1	ENSG00000183426			0	0	NA	NA	NA	NA	none	none	none
hsa-mir-3180-2	16	+	16309879	16309966	MIR3180-1	ENSG00000265373			0	0	NA	NA	NA	NA	none	none	none
hsa-mir-3180-3	16	-	18402178	18402271	MIR3180-2	ENSG00000266291			0	0	NA	NA	NA	NA	none	none	none
hsa-mir-3180-4	16	-	15154850	15155002	MIR3180-4	ENSG00000264115			0	0	NA	NA	NA	NA	3prime	none	none
hsa-mir-3180-5	16	-	2135977	2136129	MIR3180-5	ENSG00000264397			0	0	NA	NA	NA	NA	none	none	none
hsa-mir-3181	16	+	50742305	50742377	CYLD	ENSG00000083799			3	0	AZGP1(1),ELOVL5(1),FN1(3),	NA	ENSG00000012660(1),ENSG00000115414(3),ENSG00000160862(1),	NA	5prime	none	none
hsa-mir-3182	16	+	83508346	83508408	CDH13	ENSG00000140945			0	1	NA	COL1A2(2),	NA	ENSG00000164692(2),	3prime	none	both
hsa-mir-3183	17	-	1022476	1022559	ABR	ENSG00000159842			9	12	ACTG1(2),CD74(3),COL1A2(1),DFFA(1),EPS8L1(1),ERGIC3(1),IGK_locus(1),RPS8(1),TJP3(3),YWHAE(3),	CD74(2),COL1A2(5),COL3A1(2),DDRGK1(1),ERGIC3(1),GATA3(2),TJP3(1),	ENSG00000019582(3),ENSG00000105289(3),ENSG00000108953(3),ENSG00000125991(1),ENSG00000131037(1),ENSG00000142937(1),ENSG00000160049(1),ENSG00000164692(1),ENSG00000184009(2),ENSG09000000009(1),	ENSG00000019582(2),ENSG00000105289(1),ENSG00000107485(2),ENSG00000125991(1),ENSG00000164692(5),ENSG00000168542(2),ENSG00000198171(1),	3prime	none	5prime
hsa-mir-3184	17	-	30117086	30117160	RP11-1148O4.2	ENSG00000265394			0	0	NA	NA	NA	NA	none	none	none
hsa-mir-3185	17	-	48724408	48724475	MIR3185	ENSG00000263602	HOXB13	ENSG00000159184	0	1	NA	ZKSCAN8(1),	NA	ENSG00000198315(1),	none	none	none
hsa-mir-3186	17	-	81451104	81451188	MIR3186	ENSG00000266189			0	0	NA	NA	NA	NA	none	none	none
hsa-mir-3187	19	+	813584	813653	MIR3187	ENSG00000263414	PTBP1	ENSG00000011304	0	27	NA	AEBP1(2),APP(1),ARL6IP6(2),C3(2),CASKIN2(4),CD74(4),CDH1(2),CLU(1),COL12A1(1),COL1A2(2),COL3A1(12),COL5A1(1),CXCR4(2),EGR1(1),GNAS(1),GRB2(1),HSPG2(8),IGFBP5(1),IGHG1(4),IGKC(2),IGKV3-11(1),IGK_locus(10),KIAA0368(3),MUCL1(3),NEAT1(1),NFE2L1(1),PLEC(4),PPT2(1),PTPN14(5),QDPR(1),RPS4X(1),SERPINA1(3),UPF1(4),ZHX2(9),	NA	ENSG00000005007(4),ENSG00000019582(4),ENSG00000039068(2),ENSG00000082641(1),ENSG00000087460(1),ENSG00000106624(2),ENSG00000111799(1),ENSG00000115461(1),ENSG00000120738(1),ENSG00000120885(1),ENSG00000121966(2),ENSG00000125730(2),ENSG00000130635(1),ENSG00000136813(3),ENSG00000142192(1),ENSG00000142798(8),ENSG00000151552(1),ENSG00000152104(5),ENSG00000164692(2),ENSG00000168542(12),ENSG00000172551(3)…	none	none	none
hsa-mir-3188	19	+	18282077	18282161	MIR3188	ENSG00000267959			0	0	NA	NA	NA	NA	none	none	none
hsa-mir-3189	19	+	18386562	18386634	GDF15	ENSG00000130513			0	0	NA	NA	NA	NA	none	none	none
hsa-mir-3190	19	+	47226942	47227021	MIR3190	ENSG00000265134			0	0	NA	NA	NA	NA	none	none	none
hsa-mir-3191	19	-	47226944	47227019	BBC3	ENSG00000105327			0	1	NA	PAK4(1),	NA	ENSG00000130669(1),	none	none	none
hsa-mir-3192	20	+	18470615	18470691	POLR3F	ENSG00000132664			0	0	NA	NA	NA	NA	none	none	none
hsa-mir-3193	20	+	31607186	31607240	MIR3193	ENSG00000264395	ID1	ENSG00000125968	0	0	NA	NA	NA	NA	none	none	none
hsa-mir-3194	20	-	51452905	51452977	NFATC2	ENSG00000101096			1	4	COL1A1(13),	COL1A1(17),COL3A1(1),CRIP2(1),RORA(1),	ENSG00000108821(13),	ENSG00000069667(1),ENSG00000108821(17),ENSG00000168542(1),ENSG00000182809(1),	none	none	3prime
hsa-mir-3195	20	+	62064802	62064885	MIR3195	ENSG00000265306			0	0	NA	NA	NA	NA	none	none	none
hsa-mir-3196	20	+	63238779	63238842	BIRC7	ENSG00000101197			0	0	NA	NA	NA	NA	none	none	none
hsa-mir-3197	21	+	41167557	41167629	MIR3197	ENSG00000263681			0	0	NA	NA	NA	NA	none	none	none
hsa-mir-3198-1	22	-	17764180	17764259	BID	ENSG00000015475			1	0	NDUFV3(1),	NA	ENSG00000160194(1),	NA	none	none	none
hsa-mir-3198-2	12	-	54231397	54231476	CBX5	ENSG00000094916			0	7	NA	ACTB(4),APPBP2(8),FN1(3),NCOR2(1),PPA1(1),RPA1(1),TOP1(1),	NA	ENSG00000062725(8),ENSG00000075624(4),ENSG00000115414(3),ENSG00000132383(1),ENSG00000180817(1),ENSG00000196498(1),ENSG00000198900(1),	3prime	none	none
hsa-mir-3199-1	22	-	27920525	27920612	MIR3199-2	ENSG00000264073			0	0	NA	NA	NA	NA	none	none	none
hsa-mir-3199-2	22	+	27920526	27920611	TTC28-AS1	ENSG00000235954			1	0	COL3A1(1),	NA	ENSG00000168542(1),	NA	none	none	none
hsa-mir-32	9	-	109046229	109046298	TMEM245	ENSG00000106771			3	2	CHGB(2),COL1A1(2),	COL1A1(2),	ENSG00000089199(2),ENSG00000108821(2),	ENSG00000108821(2),	3prime	none	both
hsa-mir-3200	22	+	30731557	30731641	OSBP2	ENSG00000184792			0	0	NA	NA	NA	NA	5prime	none	3prime
hsa-mir-3201	22	+	48274364	48274415	MIR3201	ENSG00000266508			0	0	NA	NA	NA	NA	none	none	none
hsa-mir-3202-1	X	+	153981097	153981177	TMEM187	ENSG00000177854			0	0	NA	NA	NA	NA	none	none	none
hsa-mir-3202-2	X	-	153981098	153981176					0	0	NA	NA	NA	NA	none	none	none
hsa-mir-320a	8	-	22244962	22245043	MIR320A	ENSG00000208037			0	0	NA	NA	NA	NA	none	none	none
hsa-mir-320b-1	1	+	116671749	116671827	MIR320B1	ENSG00000211543			0	0	NA	NA	NA	NA	none	none	none
hsa-mir-320b-2	1	-	224257004	224257141	NVL	ENSG00000143748			0	2	NA	CELSR1(6),MALAT1(1),	NA	ENSG00000075275(6),ENSG00000251562(1),	both	none	both
hsa-mir-320c-1	18	+	21683510	21683597	MIR320C1	ENSG00000221493	RP11-13N13.6	ENSG00000265656	0	0	NA	NA	NA	NA	none	none	none
hsa-mir-320c-2	18	+	24321686	24321735	MIR320C2	ENSG00000212051			0	0	NA	NA	NA	NA	none	none	none
hsa-mir-320d-1	13	-	40727828	40727875	MIR320D1	ENSG00000211491	MRPS31	ENSG00000102738	0	1	NA	ELF1(2),	NA	ENSG00000120690(2),	3prime	none	none
hsa-mir-320d-2	X	-	140926172	140926219	MIR320D2	ENSG00000221081			0	0	NA	NA	NA	NA	none	none	none
hsa-mir-320e	19	-	46709293	46709345	PRKD2	ENSG00000105287			5	3	COL3A1(1),FN1(13),IGFBP7(1),MRPS18B(1),	FN1(2),RPL8(2),SPARC(1),	ENSG00000115414(13),ENSG00000163453(1),ENSG00000168542(1),ENSG00000204568(1),	ENSG00000113140(1),ENSG00000115414(2),ENSG00000161016(2),	5prime	none	5prime
hsa-mir-323a	14	+	101025732	101025817	MIR323A	ENSG00000199069			0	0	NA	NA	NA	NA	none	none	none
hsa-mir-323b	14	+	101056219	101056300	MIR323B	ENSG00000208004			0	0	NA	NA	NA	NA	none	none	none
hsa-mir-324	17	-	7223297	7223379	MIR324	ENSG00000199053	DVL2	ENSG00000004975	0	0	NA	NA	NA	NA	none	none	none
hsa-mir-325	X	-	77005404	77005501	MIR325HG	ENSG00000280870			0	0	NA	NA	NA	NA	none	none	none
hsa-mir-326	11	-	75335092	75335186	ARRB1	ENSG00000137486			6	1	AAMDC(1),ANXA11(4),ARFIP2(2),CNOT1(1),GNAS(1),PRDX5(2),	ANXA11(1),	ENSG00000087460(1),ENSG00000087884(1),ENSG00000122359(4),ENSG00000125107(1),ENSG00000126432(2),ENSG00000132254(2),	ENSG00000122359(1),	5prime	none	5prime
hsa-mir-328	16	-	67202321	67202395	MIR328	ENSG00000207948			0	0	NA	NA	NA	NA	none	none	none
hsa-mir-329-1	14	+	101026785	101026864	MIR329-1	ENSG00000207761			0	0	NA	NA	NA	NA	none	none	none
hsa-mir-329-2	14	+	101027100	101027183	MIR329-2	ENSG00000207762			0	0	NA	NA	NA	NA	none	none	none
hsa-mir-330	19	-	45638994	45639087	EML2	ENSG00000125746			5	1	COL1A1(2),COL3A1(1),ERBB2(1),PCGF2(1),	EHD2(3),	ENSG00000108821(2),ENSG00000141736(1),ENSG00000168542(1),ENSG00000277258(1),	ENSG00000024422(3),	3prime	none	3prime
hsa-mir-331	12	+	95308420	95308513	MIR331	ENSG00000199172			0	0	NA	NA	NA	NA	none	none	none
hsa-mir-335	7	+	130496111	130496204	MEST	ENSG00000106484			0	0	NA	NA	NA	NA	none	none	none
hsa-mir-337	14	+	100874493	100874585	MIR337	ENSG00000199151			0	0	NA	NA	NA	NA	none	none	none
hsa-mir-338	17	-	81125883	81125949	AATK	ENSG00000181409			0	0	NA	NA	NA	NA	none	none	5prime
hsa-mir-339	7	-	1022933	1023026	C7ORF50	ENSG00000146540			11	9	ARF3(2),COL1A1(17),COL1A2(1),CPVL(1),FN1(7),RAC1(3),TRAPPC11(1),ZNF512B(1),	ARF3(2),CAP1(1),COL1A1(6),COL1A2(1),COL3A1(4),FN1(12),RAC1(2),ZNF512B(2),	ENSG00000106066(1),ENSG00000108821(17),ENSG00000115414(7),ENSG00000134287(2),ENSG00000136238(3),ENSG00000164692(1),ENSG00000168538(1),ENSG00000196700(1),	ENSG00000108821(6),ENSG00000115414(12),ENSG00000131236(1),ENSG00000134287(2),ENSG00000136238(2),ENSG00000164692(1),ENSG00000168542(4),ENSG00000196700(2),	none	none	none
hsa-mir-33a	22	+	41900944	41901012	SREBF2	ENSG00000198911			8	13	AES(3),CD74(4),CHGB(2),FLNA(1),IGFBP5(1),IGHG1(1),INHBB(2),MEGF8(2),MMP11(1),NREP(5),	ACTB(2),AES(1),ARF1(1),CANX(1),CD74(5),COL1A2(1),COL3A1(4),GPR124(1),IGFBP5(2),IGHG1(2),KLHDC2(2),MEGF8(3),MTDH(1),MYH9(2),RPL3(1),SELPLG(1),	ENSG00000019582(4),ENSG00000089199(2),ENSG00000099953(1),ENSG00000104964(3),ENSG00000105429(2),ENSG00000115461(1),ENSG00000134986(5),ENSG00000163083(2),ENSG00000196924(1),ENSG00000211896(1),	ENSG00000019582(5),ENSG00000020181(1),ENSG00000075624(2),ENSG00000100316(1),ENSG00000100345(2),ENSG00000104964(1),ENSG00000105429(3),ENSG00000110876(1),ENSG00000115461(2),ENSG00000127022(1),ENSG00000143761(1),ENSG00000147649(1),ENSG00000164692(1),ENSG00000165516(2),ENSG00000168542(4),ENSG00000211896(2),	none	none	5prime
hsa-mir-33b	17	-	17813836	17813931	SREBF1	ENSG00000072310			44	82	ACTB(3),ALDOA(1),B2M(1),CD74(8),CHGB(2),COL1A1(22),COL1A2(6),COL3A1(4),COL6A1(3),COL6A2(2),CPB1(1),CTSD(4),EIF4EBP1(2),FBN1(3),FN1(1),GNAS(1),GNB2L1(2),IGF2(1),IGFBP5(1),IGK_locus(6),INADL(3),KRT19(1),LGALS3BP(1),MAGED1(1),PBX1(1),PIP(2),PLEC(1),S100A16(1),S100A6(1),SBNO2(1),SLC9A3R2(1),SPARC(2),STC2(1),SUPT5H(1),TMEM63A(1),U47924.31(1),ZNF559(1),ZNF559-ZNF177(1),	ACTB(1),ACTG1(1),AHNAK(1),ALDOA(1),APOD(1),ARF1(1),ATP6V0B(2),AZGP1(1),BCKDK(1),CD74(4),CHGB(7),COL1A1(71),COL1A2(9),COL3A1(7),COL6A1(7),COL6A2(2),CPB1(12),CRTAP(3),CTSD(4),DCAF6(1),DSP(2),EEF2(1),EIF4EBP1(3),FAM214A(1),FAM63A(1),FASN(1),FBN1(1),FLNA(1),FN1(11),FTL(2),GNAI2(2),GPR56(1),HDLBP(4),HSD17B10(1),IGFBP5(2),IGHG1(4),IGKC(3),IGK_locus(14),IMPDH1(1),INADL(8),KAT6A(1),KRT19(4),LAMP1(1),LTBP…	ENSG00000019582(8),ENSG00000064932(1),ENSG00000065054(1),ENSG00000075624(3),ENSG00000087460(1),ENSG00000089199(2),ENSG00000108679(1),ENSG00000108821(22),ENSG00000113140(2),ENSG00000113739(1),ENSG00000115414(1),ENSG00000115461(1),ENSG00000117984(4),ENSG00000132849(3),ENSG00000142156(3),ENSG00000142173(2),ENSG00000149925(1),ENSG00000153002(1),ENSG00000159763(2),ENSG00000164692(6),ENSG00000166147(3)…	ENSG00000019582(4),ENSG00000034510(3),ENSG00000047346(1),ENSG00000064932(2),ENSG00000072506(1),ENSG00000075624(1),ENSG00000080603(1),ENSG00000083168(1),ENSG00000087086(2),ENSG00000089199(7),ENSG00000096696(2),ENSG00000103507(1),ENSG00000106348(1),ENSG00000108821(71),ENSG00000110484(3),ENSG00000111341(2),ENSG00000113140(4),ENSG00000114353(2),ENSG00000115306(1),ENSG00000115414(11),ENSG00000115461(2…	3prime	none	5prime
hsa-mir-340	5	-	180015303	180015397	RNF130	ENSG00000113269			13	4	ACTB(2),CD74(4),COL1A1(3),COL1A2(3),COL3A1(1),CPB1(1),FN1(3),IGFBP5(1),IGKC(2),MYH9(1),MYOF(1),	ACTB(1),C3(1),CD74(1),MYH9(5),	ENSG00000019582(4),ENSG00000075624(2),ENSG00000100345(1),ENSG00000108821(3),ENSG00000115414(3),ENSG00000115461(1),ENSG00000138119(1),ENSG00000153002(1),ENSG00000164692(3),ENSG00000168542(1),ENSG00000211592(2),	ENSG00000019582(1),ENSG00000075624(1),ENSG00000100345(5),ENSG00000125730(1),	none	none	3prime
hsa-mir-342	14	+	100109655	100109753	EVL	ENSG00000196405			51	34	AEBP1(5),AHNAK(3),ALDOA(2),ARHGAP35(1),ARHGEF10(3),ATP5B(1),AZGP1(2),CAST(1),CD74(2),COL1A1(71),COL1A2(8),COL3A1(9),COL6A1(6),COL6A2(3),CPB1(1),CTSB(2),CTSD(1),CTSK(2),EEF2(1),EIF4A2(1),EML1(2),FKBP4(1),FLNA(4),FN1(10),FUS(3),HADHA(1),HAVCR2(1),IGFBP5(1),IGHG1(2),IGHG3(1),LOXL2(1),LTF(2),MUC1(6),MYH9(4),OS9(1),PKM(1),POSTN(2),PRKCSH(2),PSAP(1),SCGB2A2(4),SPARC(3),SREBF1(3),ST3GAL2(1),TPM4(4),TRPA…	AEBP1(4),AHNAK(3),AP2B1(1),ARSD(1),B2M(1),C1orf43(2),CD63(2),CLSTN1(1),COL1A1(16),COL1A2(6),COL3A1(7),COL6A1(1),COL6A2(2),CST3(3),CTSB(4),CTSD(2),CXXC5(3),EEF2(3),EML1(1),FKBP4(1),FN1(8),IFI27(1),IGHG1(13),IPO4(2),KIAA1324(1),LUM(1),MYH9(1),PCSK1(2),POSTN(1),PSAP(1),RPL30(1),SCGB2A2(1),SPARC(1),SREBF1(1),ST3GAL2(2),TPM4(7),TRPA1(1),YWHAB(3),	ENSG00000004478(1),ENSG00000012223(2),ENSG00000019582(2),ENSG00000066629(2),ENSG00000067225(1),ENSG00000072310(3),ENSG00000084754(1),ENSG00000089280(3),ENSG00000100345(4),ENSG00000104321(1),ENSG00000104728(3),ENSG00000106624(5),ENSG00000108821(71),ENSG00000110484(4),ENSG00000110955(1),ENSG00000113140(3),ENSG00000115414(10),ENSG00000115461(1),ENSG00000117984(1),ENSG00000124942(3),ENSG00000130175(2…	ENSG00000004478(1),ENSG00000006125(1),ENSG00000006756(1),ENSG00000066629(1),ENSG00000072310(1),ENSG00000100345(1),ENSG00000101439(3),ENSG00000104321(1),ENSG00000106624(4),ENSG00000108821(16),ENSG00000110484(1),ENSG00000113140(1),ENSG00000115414(8),ENSG00000116299(1),ENSG00000117984(2),ENSG00000124942(3),ENSG00000133110(1),ENSG00000135404(2),ENSG00000139329(1),ENSG00000142156(1),ENSG00000142173(2)…	3prime	none	both
hsa-mir-345	14	+	100307859	100307956	MIR345	ENSG00000198984			0	0	NA	NA	NA	NA	none	none	none
hsa-mir-346	10	-	86264694	86264788	GRID1	ENSG00000182771			0	0	NA	NA	NA	NA	5prime	none	5prime
hsa-mir-34a	1	-	9151668	9151777	MIR34A	ENSG00000207865			0	0	NA	NA	NA	NA	none	none	none
hsa-mir-34b	11	+	111512938	111513021	MIR34B	ENSG00000207811			0	0	NA	NA	NA	NA	none	none	none
hsa-mir-34c	11	+	111513439	111513515	MIR34C	ENSG00000207562			0	0	NA	NA	NA	NA	none	none	none
hsa-mir-3529	15	-	88611847	88611924					0	0	NA	NA	NA	NA	none	none	none
hsa-mir-3591	18	-	58451080	58451152					0	0	NA	NA	NA	NA	none	none	none
hsa-mir-3605	1	-	33332393	33332492	PHC2	ENSG00000134686			8	8	COL1A2(7),IGFBP5(2),KRT7(5),SPARC(1),TCTN3(1),TIMP2(2),TUBA1B(3),	COL1A2(1),COL3A1(1),FN1(3),GNAS(1),IGFBP5(2),IGK_locus(1),KRT7(2),TIMP2(3),	ENSG00000035862(2),ENSG00000113140(1),ENSG00000115461(2),ENSG00000119977(1),ENSG00000123416(3),ENSG00000135480(5),ENSG00000164692(7),	ENSG00000035862(3),ENSG00000087460(1),ENSG00000115414(3),ENSG00000115461(2),ENSG00000135480(2),ENSG00000164692(1),ENSG00000168542(1),ENSG09000000009(1),	5prime	none	both
hsa-mir-3606	2	+	188995630	188995692	COL3A1	ENSG00000168542			576	504	AAMP(1),AARS(2),ABCF3(1),ABHD15(1),ABHD2(3),ABL1(1),ABR(2),ACAA2(2),ACADVL(2),ACSL1(3),ACSM1(1),ACTA2(11),ACTN1(9),ACTN4(26),ACTR1A(3),ACTR2(1),ADAM12(3),ADAM15(9),ADAM8(2),ADAMTS12(2),ADAMTS15(2),ADAMTS2(12),ADAMTS9(1),ADAR(9),ADCY9(1),ADIPOR2(4),ADIRF(1),ADNP(3),ADRM1(1),AEBP1(103),AES(2),AFAP1(1),AGAP1(5),AGPAT1(3),AGPAT2(1),AGR2(7),AGRN(11),AHNAK2(4),AHR(1),AHSA1(2),AIF1L(1),AKAP13(6),AKAP17A…	AATF(3),ABCC1(1),ABCF1(2),ABHD14B(2),ABHD2(6),AC005944.2(1),AC007563.5(2),ACACA(1),ACADVL(1),ACBD3(1),ACIN1(1),ACP2(1),ACP5(3),ACP6(1),ACTA2(2),ACTA2-AS1(1),ACTN1(3),ACTN4(13),ACTR2(2),ADAM12(3),ADAM15(3),ADAMTS12(3),ADAMTS15(1),ADAMTS2(20),ADAR(11),ADCY5(1),ADIPOR2(2),ADIRF(1),AEBP1(23),AFF4(2),AGAP1(1),AGO1(2),AGPAT3(1),AGPAT6(3),AGPS(1),AGR2(2),AGRN(8),AHNAK2(1),AIF1L(1),AKAP11(1),AKAP13(5),AK…	ENSG00000001084(2),ENSG00000002586(3),ENSG00000002834(11),ENSG00000003402(2),ENSG00000003989(1),ENSG00000004142(2),ENSG00000004399(3),ENSG00000004478(3),ENSG00000004961(1),ENSG00000005007(4),ENSG00000005102(1),ENSG00000005483(6),ENSG00000005486(1),ENSG00000006125(6),ENSG00000006282(1),ENSG00000006831(4),ENSG00000007047(1),ENSG00000007237(12),ENSG00000007541(1),ENSG00000008283(2),ENSG00000008394(2…	ENSG00000002834(16),ENSG00000002933(1),ENSG00000004399(2),ENSG00000005007(1),ENSG00000005020(1),ENSG00000005022(3),ENSG00000006125(6),ENSG00000006831(2),ENSG00000007202(1),ENSG00000007237(24),ENSG00000008283(1),ENSG00000008441(5),ENSG00000008838(1),ENSG00000009954(3),ENSG00000010244(1),ENSG00000010278(1),ENSG00000010327(2),ENSG00000010610(3),ENSG00000011028(8),ENSG00000011347(1),ENSG00000011465(1…	none	none	both
hsa-mir-3607	5	+	86620497	86620575	COX7C	ENSG00000127184			0	3	NA	C8orf4(1),FN1(1),GLG1(1),MGP(2),	NA	ENSG00000090863(1),ENSG00000111341(2),ENSG00000115414(1),ENSG00000176907(1),	none	none	none
hsa-mir-3609	7	+	98881650	98881729	TRRAP	ENSG00000196367			15	0	CCND1(1),COL1A1(9),COL5A1(2),EEF1A2(1),FN1(5),IGF1R(2),IGHG1(54),MMP9(1),MYH9(1),SP110(1),	NA	ENSG00000100345(1),ENSG00000100985(1),ENSG00000101210(1),ENSG00000108821(9),ENSG00000110092(1),ENSG00000115414(5),ENSG00000130635(2),ENSG00000135899(1),ENSG00000140443(2),ENSG00000211896(54),	NA	5prime	none	5prime
hsa-mir-361	X	-	85903636	85903707	CHM	ENSG00000188419			1	1	CTSB(6),	CTSB(3),	ENSG00000164733(6),	ENSG00000164733(3),	none	none	5prime
hsa-mir-3610	8	-	116874728	116874800	RAD21	ENSG00000164754			15	0	ACTG2(3),B2M(1),CALU(1),CHGB(1),COL1A1(6),COL3A1(7),COL5A1(2),COL6A1(1),CYB5R3(2),DHX9(1),FN1(6),GSTM3(2),IGHG1(1),MYH9(2),RPL37A(1),SPARC(1),TGFB1(2),TMEM123(1),	NA	ENSG00000089199(1),ENSG00000100243(2),ENSG00000100345(2),ENSG00000105329(2),ENSG00000108821(6),ENSG00000113140(1),ENSG00000115414(6),ENSG00000128595(1),ENSG00000130635(2),ENSG00000134202(2),ENSG00000135829(1),ENSG00000142156(1),ENSG00000152558(1),ENSG00000163017(3),ENSG00000166710(1),ENSG00000168542(7),ENSG00000197756(1),ENSG00000211896(1),	NA	none	none	3prime
hsa-mir-3611	10	-	35079598	35079680	CUL2	ENSG00000108094			0	0	NA	NA	NA	NA	none	none	3prime
hsa-mir-3612	12	+	128294092	128294178	TMEM132C	ENSG00000181234			0	0	NA	NA	NA	NA	none	none	3prime
hsa-mir-3613	13	-	49996415	49996501	DLEU2	ENSG00000231607			0	0	NA	NA	NA	NA	none	none	none
hsa-mir-3614	17	-	56891270	56891355	TRIM25	ENSG00000121060			2	0	AZGP1(3),FN1(3),	NA	ENSG00000115414(3),ENSG00000160862(3),	NA	none	3prime	5prime
hsa-mir-3615	17	+	74748613	74748699	SLC9A3R1	ENSG00000109062			0	0	NA	NA	NA	NA	none	none	both
hsa-mir-3616	20	+	47166967	47167058	EYA2	ENSG00000064655			1	5	IGFBP5(2),	COL1A1(2),IGFBP5(10),PLCG1(2),PLXNB2(3),PREX1(1),	ENSG00000115461(2),	ENSG00000108821(2),ENSG00000115461(10),ENSG00000124126(1),ENSG00000124181(2),ENSG00000196576(3),	3prime	none	3prime
hsa-mir-3617	20	-	45705102	45705180	MIR3617	ENSG00000266071			0	0	NA	NA	NA	NA	none	none	none
hsa-mir-3618	22	+	20085746	20085833	DGCR8	ENSG00000128191			3	0	COL1A1(1),COL4A2(2),IGHG1(3),	NA	ENSG00000108821(1),ENSG00000134871(2),ENSG00000211896(3),	NA	5prime	none	none
hsa-mir-3619	22	+	46091044	46091126	MIRLET7BHG	ENSG00000197182			0	0	NA	NA	NA	NA	none	none	5prime
hsa-mir-362	X	+	50008964	50009028	CLCN5	ENSG00000171365			2	0	ATP5B(2),SCGB2A2(2),	NA	ENSG00000110484(2),ENSG00000110955(2),	NA	none	none	none
hsa-mir-3620	1	+	228097263	228097341	ARF1	ENSG00000143761			53	37	ACTB(2),ACTG1(5),ADPRHL1(4),AEBP1(5),ANXA2(1),APLP2(1),ATP6V0C(1),B2M(3),BTG2(2),CAPNS1(1),CD74(1),CDKN2A(2),CLDN1(2),CLDN4(1),COL12A1(6),COL3A1(15),COL6A1(3),COL6A3(1),CPB1(1),CSNK1A1(3),CTSD(7),DDX17(1),DDX3X(2),EEF2(3),ELAVL1(4),FLNA(1),FSTL1(2),GABRP(1),GIPC1(3),GLUL(1),GLYR1(1),GNAS(6),GNB2L1(2),GRN(1),HNRNPUL1(2),IGF1R(3),IGFBP5(8),IGHG1(37),IGHGP(1),IGH_locus(8),IGKC(6),IGK_locus(2),IGLL5(…	AKAP13(1),ALDOA(1),B2M(1),BCAM(1),CD74(2),COL11A1(1),COL3A1(4),COL6A3(2),COL8A2(1),CPB1(1),DCD(1),EEF2(3),FLNA(2),FTL(1),GIPC1(1),GNAS(2),GNB2L1(4),HID1(1),HNRNPUL1(1),HSPA9(1),IGF1R(3),IGFBP5(1),IGHG1(13),IGH_locus(5),IGKC(3),JUP(2),MGP(1),MMP14(1),MYH9(1),NCK2(1),P4HB(1),PABPC1(1),PLXNB2(1),PPP1R1B(1),PTPRF(2),QSOX1(1),RPL11(1),RPS19(1),SASH1(2),SCAMP4(1),SCGB2A2(1),TAGLN2(1),TGOLN2(1),	ENSG00000003989(1),ENSG00000019582(1),ENSG00000030582(1),ENSG00000066044(4),ENSG00000071051(1),ENSG00000072310(2),ENSG00000075624(2),ENSG00000084234(1),ENSG00000087245(1),ENSG00000087460(6),ENSG00000094755(1),ENSG00000099331(1),ENSG00000100142(2),ENSG00000100201(1),ENSG00000100234(9),ENSG00000100345(1),ENSG00000105323(2),ENSG00000106624(5),ENSG00000108175(4),ENSG00000108774(3),ENSG00000110484(1),…	ENSG00000019582(2),ENSG00000060718(1),ENSG00000070756(1),ENSG00000071051(1),ENSG00000087086(1),ENSG00000087460(2),ENSG00000100345(1),ENSG00000105323(1),ENSG00000105372(1),ENSG00000110484(1),ENSG00000111341(1),ENSG00000111961(2),ENSG00000113013(1),ENSG00000115461(1),ENSG00000116260(1),ENSG00000123159(1),ENSG00000131771(1),ENSG00000140443(3),ENSG00000142676(1),ENSG00000142949(2),ENSG00000149925(1),…	none	none	none
hsa-mir-3621	9	-	137169186	137169270	LRRC26	ENSG00000184709			2	3	IGKC(1),MUCL1(1),	ALDOA(4),COL3A1(2),IGKC(3),VIM(1),	ENSG00000172551(1),ENSG00000211592(1),	ENSG00000026025(1),ENSG00000149925(4),ENSG00000168542(2),ENSG00000211592(3),	none	none	none
hsa-mir-3622a	8	+	27701677	27701759	RP11-16P20.4	ENSG00000279302			0	0	NA	NA	NA	NA	none	none	none
hsa-mir-3622b	8	-	27701673	27701767	MIR3622B	ENSG00000265075			0	0	NA	NA	NA	NA	none	none	none
hsa-mir-363	X	-	134169378	134169452	MIR363	ENSG00000207572			0	0	NA	NA	NA	NA	none	none	none
hsa-mir-3646	20	+	44408120	44408203	HNF4A	ENSG00000101076			0	0	NA	NA	NA	NA	3prime	none	none
hsa-mir-3648-1	21	+	8208473	8208652	CH507-513H4.1	ENSG00000278996			0	0	NA	NA	NA	NA	none	none	none
hsa-mir-3648-2	21	+	8986999	8987178	MIR3648-1	ENSG00000264462			0	0	NA	NA	NA	NA	none	none	none
hsa-mir-3649	12	-	1660315	1660380	MIR3649	ENSG00000266043			0	0	NA	NA	NA	NA	none	none	none
hsa-mir-3650	5	-	38557502	38557561	LIFR	ENSG00000113594			1	0	PIGT(5),	NA	ENSG00000124155(5),	NA	5prime	none	5prime
hsa-mir-3651	9	-	92292458	92292547	IARS	ENSG00000196305			6	0	ANAPC16(1),COL1A1(3),COL1A2(1),COL6A1(1),IGFBP5(1),UPF1(1),	NA	ENSG00000005007(1),ENSG00000108821(3),ENSG00000115461(1),ENSG00000142156(1),ENSG00000164692(1),ENSG00000166295(1),	NA	none	none	none
hsa-mir-3652	12	+	103930425	103930555	HSP90B1	ENSG00000166598			53	0	ACTB(3),AEBP1(1),AES(1),AKAP13(3),ATP6AP1(1),AZGP1(2),B2M(3),BCAM(2),BSG(1),CHGB(1),CLU(1),CNOT6(4),COL1A1(41),COL1A2(4),COL3A1(5),COL6A3(3),CTNND1(1),CTSD(2),EEF2(1),GAPDH(3),HNRNPM(1),HUWE1(1),IFI6(1),IGF1R(3),IGFBP5(2),IGHG1(6),IGKC(8),ILF2(4),LASP1(2),LRP1(1),MAGT1(2),MALAT1(1),MGAT4B(1),MGP(2),MYH9(1),SEC13(5),SERPINA3(1),SLC25A17(1),SPARC(6),STAT3(3),TAGLN2(2),TCF20(1),TPM4(1),XBP1(2),YWHAZ…	NA	ENSG00000002834(2),ENSG00000071553(1),ENSG00000075624(3),ENSG00000086758(1),ENSG00000089199(1),ENSG00000099783(1),ENSG00000100207(1),ENSG00000100219(2),ENSG00000100345(1),ENSG00000100372(1),ENSG00000102158(2),ENSG00000104964(1),ENSG00000106624(1),ENSG00000108821(41),ENSG00000111341(2),ENSG00000111640(3),ENSG00000113140(6),ENSG00000113300(4),ENSG00000115461(2),ENSG00000117984(2),ENSG00000120885(1)…	NA	5prime	5prime	5prime
hsa-mir-3653	22	-	29333158	29333267	AP1B1	ENSG00000100280			25	34	COL1A1(31),COL1A2(1),COL3A1(2),CPB1(2),IGFBP5(1),PPT1(1),PSAP(1),SNX22(2),TAGLN2(1),	ACTB(1),ACTG1(3),CHGB(2),CLDN4(1),COL1A1(26),COL1A2(4),COL3A1(3),COL6A2(1),EIF3H(1),EP300(1),ERBB2(1),FAM102A(1),GP2(2),IGF1R(3),IGHG1(7),IGKC(1),IRAK1(1),LTF(1),NFE2L1(1),PIEZO2(2),PSAP(2),TAGLN2(2),	ENSG00000108821(31),ENSG00000115461(1),ENSG00000131238(1),ENSG00000153002(2),ENSG00000157734(2),ENSG00000158710(1),ENSG00000164692(1),ENSG00000168542(2),ENSG00000197746(1),	ENSG00000012223(1),ENSG00000075624(1),ENSG00000082641(1),ENSG00000089199(2),ENSG00000100393(1),ENSG00000108821(26),ENSG00000140443(3),ENSG00000141736(1),ENSG00000142173(1),ENSG00000147677(1),ENSG00000154864(2),ENSG00000158710(2),ENSG00000164692(4),ENSG00000167106(1),ENSG00000168542(3),ENSG00000169347(2),ENSG00000184009(3),ENSG00000184216(1),ENSG00000189143(1),ENSG00000197746(2),ENSG00000211592(1)…	none	none	none
hsa-mir-3654	7	-	133034860	133034915	CHCHD3	ENSG00000106554			1	1	APOBEC3B(1),	ACTG1(1),	ENSG00000179750(1),	ENSG00000184009(1),	none	none	none
hsa-mir-3655	5	+	140647844	140647926	IK	ENSG00000113141			6	0	CCDC124(1),COL1A1(2),COL1A2(1),EZR(3),FN1(3),	NA	ENSG00000007080(1),ENSG00000092820(3),ENSG00000108821(2),ENSG00000115414(3),ENSG00000164692(1),	NA	none	none	none
hsa-mir-3656	11	+	119018944	119019012	TRAPPC4	ENSG00000196655			3	0	COL1A1(2),FLNA(4),S100A11(1),	NA	ENSG00000108821(2),ENSG00000163191(1),ENSG00000196924(4),	NA	none	none	none
hsa-mir-3657	12	-	112037599	112037715	NAA25	ENSG00000111300			0	0	NA	NA	NA	NA	none	none	5prime
hsa-mir-3658	1	+	165907921	165907976	UCK2	ENSG00000143179			0	4	NA	COL1A1(5),COL3A1(3),PIAS3(1),TMCO1(1),	NA	ENSG00000108821(5),ENSG00000131788(1),ENSG00000143183(1),ENSG00000168542(3),	3prime	none	both
hsa-mir-3659	1	+	38089231	38089329	RP5-884C9.2	ENSG00000224592			0	0	NA	NA	NA	NA	none	none	none
hsa-mir-365a	16	+	14309285	14309371	RP11-65J21.3	ENSG00000262454			0	0	NA	NA	NA	NA	none	none	none
hsa-mir-365b	17	+	31575411	31575521	AC003101.1	ENSG00000228768			0	0	NA	NA	NA	NA	none	none	none
hsa-mir-3660	5	-	90016621	90016720	MIR3660	ENSG00000264342			0	0	NA	NA	NA	NA	none	none	none
hsa-mir-3661	5	+	134225757	134225852	MIR3661	ENSG00000266751			0	0	NA	NA	NA	NA	none	none	none
hsa-mir-3662	6	-	134979338	134979432	HBS1L	ENSG00000112339			1	1	TTC34(1),	PCGF3(1),	ENSG00000215912(1),	ENSG00000185619(1),	none	none	none
hsa-mir-3663	10	-	117167678	117167774	MIR3663HG	ENSG00000234474			0	0	NA	NA	NA	NA	none	none	none
hsa-mir-3664	11	-	70872270	70872368	SHANK2	ENSG00000162105			23	10	AAMDC(2),ADD1(4),ARIH1(1),BSG(2),CLPB(1),COL12A1(1),COL1A1(13),CPSF6(1),GAB2(2),IFT88(1),IGHMBP2(6),LDLRAD4(2),MS4A8(1),MYEOV(3),NAT10(1),PPME1(1),RTN3(1),SLC39A6(2),XRRA1(1),ZMAT4(2),ZNF131(1),	AP000439.3(1),COL12A1(1),COL1A1(4),CPSF6(3),FCHSD2(1),LDLRAD4(2),PLIN4(1),PPP1R16A(1),RAD9A(1),THSD4(1),	ENSG00000032742(1),ENSG00000033327(2),ENSG00000087274(4),ENSG00000087884(2),ENSG00000108821(13),ENSG00000111605(1),ENSG00000111799(1),ENSG00000132740(6),ENSG00000133318(1),ENSG00000135372(1),ENSG00000141424(2),ENSG00000162129(1),ENSG00000165061(2),ENSG00000166233(1),ENSG00000166435(1),ENSG00000166959(1),ENSG00000168675(2),ENSG00000172262(1),ENSG00000172270(2),ENSG00000172927(3),ENSG00000214517(1),	ENSG00000108821(4),ENSG00000111605(3),ENSG00000111799(1),ENSG00000137478(1),ENSG00000160972(1),ENSG00000167676(1),ENSG00000168675(2),ENSG00000172613(1),ENSG00000187720(1),ENSG00000255774(1),	5prime	none	both
hsa-mir-3665	13	-	77698012	77698116	MIR3665	ENSG00000266325			0	0	NA	NA	NA	NA	none	none	none
hsa-mir-3666	7	+	114653345	114653455	FOXP2	ENSG00000128573			0	0	NA	NA	NA	NA	none	3prime	3prime
hsa-mir-3667	22	-	49543393	49543466	C22orf34	ENSG00000188511			0	0	NA	NA	NA	NA	none	none	none
hsa-mir-3668	6	+	140205252	140205326	MIR3668	ENSG00000263514			0	0	NA	NA	NA	NA	none	none	none
hsa-mir-367	4	-	112647874	112647941	RP11-148B6.1	ENSG00000249532			0	0	NA	NA	NA	NA	none	none	none
hsa-mir-3670-1	16	+	14907717	14907781	NPIPA1	ENSG00000183426			0	0	NA	NA	NA	NA	none	none	none
hsa-mir-3670-2	16	+	16306370	16306434	MIR3670-2	ENSG00000264722			0	0	NA	NA	NA	NA	none	none	none
hsa-mir-3670-3	16	-	18405698	18405762	MIR3670-3	ENSG00000265776			0	0	NA	NA	NA	NA	none	none	none
hsa-mir-3670-4	16	-	18488301	18488365	NOMO2	ENSG00000185164			0	0	NA	NA	NA	NA	none	none	none
hsa-mir-3671	1	-	65057755	65057842	MIR3671	ENSG00000265996			0	0	NA	NA	NA	NA	none	none	none
hsa-mir-3672	X	+	121370972	121371053	MIR3672	ENSG00000265456			0	0	NA	NA	NA	NA	none	none	none
hsa-mir-3674	8	+	1801125	1801192					0	0	NA	NA	NA	NA	none	none	none
hsa-mir-3675	1	-	16858949	16859021	MIR3675	ENSG00000263811			0	0	NA	NA	NA	NA	none	none	none
hsa-mir-3677	16	+	2270713	2270772	RP11-304L19.13	ENSG00000260778			0	0	NA	NA	NA	NA	none	none	none
hsa-mir-3678	17	+	75406069	75406162	MIR3678	ENSG00000264511			0	0	NA	NA	NA	NA	none	none	none
hsa-mir-3679	2	+	134127125	134127192	MGAT5	ENSG00000152127			7	0	CLU(2),COL1A1(4),FN1(19),IGFBP4(1),LTBR(2),UBAP2L(6),	NA	ENSG00000108821(4),ENSG00000111321(2),ENSG00000115414(19),ENSG00000120885(2),ENSG00000141753(1),ENSG00000143569(6),	NA	none	none	none
hsa-mir-3680-1	16	-	21506049	21506135	SMG1P3	ENSG00000180747			0	0	NA	NA	NA	NA	none	none	none
hsa-mir-3680-2	16	-	29599179	29599265	MIR3680-1	ENSG00000266758			0	0	NA	NA	NA	NA	none	none	none
hsa-mir-3681	2	+	12199130	12199201	AC096559.1	ENSG00000224184			0	0	NA	NA	NA	NA	none	none	none
hsa-mir-3682	2	-	53849122	53849205	GPR75-ASB3	ENSG00000270898			0	0	NA	NA	NA	NA	none	none	none
hsa-mir-3683	7	-	7066964	7067045	MIR3683	ENSG00000266287			0	0	NA	NA	NA	NA	none	none	none
hsa-mir-3684	4	+	98997387	98997460	METAP1	ENSG00000164024			1	0	IGFBP5(1),	NA	ENSG00000115461(1),	NA	none	none	none
hsa-mir-3685	12	+	95309923	95309984	MIR3685	ENSG00000265917			0	0	NA	NA	NA	NA	none	none	none
hsa-mir-3686	8	-	129484057	129484142	CCDC26	ENSG00000229140			0	0	NA	NA	NA	NA	none	none	none
hsa-mir-3687-1	21	+	8208844	8208904	CH507-513H4.1	ENSG00000278996			0	0	NA	NA	NA	NA	none	none	none
hsa-mir-3687-2	21	+	8987370	8987430	MIR3687-1	ENSG00000264063			0	0	NA	NA	NA	NA	none	none	none
hsa-mir-3688-1	4	-	159128802	159128894	MIR3688-1	ENSG00000264105			0	0	NA	NA	NA	NA	none	none	none
hsa-mir-3688-2	4	+	159128805	159128891	RAPGEF2	ENSG00000109756			1	0	COL1A2(1),	NA	ENSG00000164692(1),	NA	5prime	none	none
hsa-mir-3689a	9	-	134849487	134849564	MIR3689A	ENSG00000265872			0	0	NA	NA	NA	NA	none	none	none
hsa-mir-3689b	9	-	134850125	134850272	MIR3689B	ENSG00000264163			0	0	NA	NA	NA	NA	none	none	none
hsa-mir-3689c	9	-	134849298	134849369	MIR3689C	ENSG00000264744			0	0	NA	NA	NA	NA	none	none	none
hsa-mir-3689d-1	9	-	134849609	134849682	MIR3689D1	ENSG00000265848			0	0	NA	NA	NA	NA	none	none	none
hsa-mir-3689d-2	9	-	134850277	134850356	MIR3689D2	ENSG00000264136			0	0	NA	NA	NA	NA	none	none	none
hsa-mir-3689e	9	-	134850570	134850641	AL603650.5	ENSG00000281636			0	0	NA	NA	NA	NA	none	none	none
hsa-mir-3689f	9	-	134850742	134850807	MIR3689F	ENSG00000266514			0	0	NA	NA	NA	NA	none	none	none
hsa-mir-369	14	+	101065598	101065667	MIR369	ENSG00000199025			0	0	NA	NA	NA	NA	none	none	none
hsa-mir-3690-1	X	+	1293918	1293992	CSF2RA	ENSG00000198223			3	3	AZGP1(1),CCDC130(1),FAM20B(1),	FAM20B(6),RPL14(1),	ENSG00000104957(1),ENSG00000116199(1),ENSG00000160862(1),	ENSG00000116199(6),ENSG00000188846(1),	none	none	none
hsa-mir-3690-2	Y	+	1293918	1293992	CSF2RA	ENSGR0000198223			0	0	NA	NA	NA	NA	none	none	none
hsa-mir-3691	6	-	5148233	5148322	LYRM4	ENSG00000214113			2	1	COL1A1(9),MDK(1),	MDK(2),	ENSG00000108821(9),ENSG00000110492(1),	ENSG00000110492(2),	3prime	none	3prime
hsa-mir-3692	6	+	157529132	157529200	ZDHHC14	ENSG00000175048			1	1	COL1A1(2),	COL1A1(1),	ENSG00000108821(2),	ENSG00000108821(1),	none	none	3prime
hsa-mir-370	14	+	100911139	100911213	MEG8	ENSG00000258399			0	0	NA	NA	NA	NA	none	none	none
hsa-mir-3713	15	+	76586647	76586691	MIR3713	ENSG00000266449			0	0	NA	NA	NA	NA	none	none	none
hsa-mir-3714	3	+	16933196	16933260	PLCL2	ENSG00000154822			1	0	VIM(1),	NA	ENSG00000026025(1),	NA	none	none	3prime
hsa-mir-371a	19	+	53787675	53787741	MIR-371-CLUSTER	ENSG09000000002			0	0	NA	NA	NA	NA	none	none	none
hsa-mir-371b	19	-	53787677	53787742	CTD-3022G6.1	ENSG00000269877			0	0	NA	NA	NA	NA	none	none	none
hsa-mir-372	19	+	53787890	53787956	MIR-371-CLUSTER	ENSG09000000002			0	0	NA	NA	NA	NA	none	none	none
hsa-mir-373	19	+	53788705	53788773	MIR-371-CLUSTER	ENSG09000000002			0	0	NA	NA	NA	NA	none	none	none
hsa-mir-374a	X	-	74287286	74287357	FTX	ENSG00000230590			0	0	NA	NA	NA	NA	none	none	none
hsa-mir-374b	X	-	74218547	74218618	FTX	ENSG00000230590			0	0	NA	NA	NA	NA	none	none	none
hsa-mir-374c	X	+	74218549	74218618					0	0	NA	NA	NA	NA	none	none	none
hsa-mir-375	2	-	219001645	219001708	MIR375	ENSG00000198973	CCDC108	ENSG00000181378	0	0	NA	NA	NA	NA	none	none	none
hsa-mir-376a-1	14	+	101040782	101040849	AL132709.6	ENSG00000277815			0	0	NA	NA	NA	NA	none	none	none
hsa-mir-376a-2	14	+	101040069	101040148	AL132709.9	ENSG00000281098			0	0	NA	NA	NA	NA	none	none	none
hsa-mir-376b	14	+	101040436	101040535	MIR376B	ENSG00000277780			0	0	NA	NA	NA	NA	none	none	none
hsa-mir-376c	14	+	101039690	101039755	AL132709.7	ENSG00000277933			0	0	NA	NA	NA	NA	none	none	none
hsa-mir-377	14	+	101062050	101062118	MIR377	ENSG00000199015			0	0	NA	NA	NA	NA	none	none	none
hsa-mir-378a	5	+	149732825	149732890	PPARGC1B	ENSG00000155846			1	0	MGAT1(1),	NA	ENSG00000131446(1),	NA	none	none	3prime
hsa-mir-378b	3	+	10330229	10330285	AC022384.1	ENSG00000264534			0	0	NA	NA	NA	NA	none	none	none
hsa-mir-378c	10	-	130962588	130962668	MIR378C	ENSG00000264803			0	0	NA	NA	NA	NA	none	none	none
hsa-mir-378d-1	4	-	5923275	5923328	C4orf50	ENSG00000181215			0	0	NA	NA	NA	NA	none	none	none
hsa-mir-378d-2	8	-	93916022	93916119	RP3-388N13.5	ENSG00000264448			0	0	NA	NA	NA	NA	none	none	none
hsa-mir-378e	5	+	170028488	170028566	DOCK2	ENSG00000134516			4	3	CD74(1),IGFBP5(1),IGKC(2),RPS9(1),	CAPNS1(1),COL1A1(1),IGKC(6),	ENSG00000019582(1),ENSG00000115461(1),ENSG00000170889(1),ENSG00000211592(2),	ENSG00000108821(1),ENSG00000126247(1),ENSG00000211592(6),	3prime	none	3prime
hsa-mir-378f	1	+	23929070	23929147	MIR378F	ENSG00000264926			0	0	NA	NA	NA	NA	none	none	none
hsa-mir-378g	1	-	94745860	94745900	LINC01057	ENSG00000224081			0	0	NA	NA	NA	NA	none	none	none
hsa-mir-378h	5	+	154829458	154829540	MIR378H	ENSG00000263361			0	0	NA	NA	NA	NA	none	none	none
hsa-mir-378i	22	-	41923222	41923297	TNFRSF13C	ENSG00000159958			0	1	NA	VOPP1(4),	NA	ENSG00000154978(4),	none	none	none
hsa-mir-378j	17	-	37614931	37615039	DDX52	ENSG00000278053			0	1	NA	SKAP1(1),	NA	ENSG00000141293(1),	none	none	both
hsa-mir-379	14	+	101022066	101022132	MIR379	ENSG00000199088			0	0	NA	NA	NA	NA	none	none	none
hsa-mir-380	14	+	101025017	101025077	AL132709.2	ENSG00000198982			0	0	NA	NA	NA	NA	none	none	none
hsa-mir-381	14	+	101045920	101045994	MIR381HG	ENSG00000258861			0	0	NA	NA	NA	NA	none	none	none
hsa-mir-382	14	+	101054306	101054381					0	0	NA	NA	NA	NA	none	none	none
hsa-mir-383	8	-	14853438	14853510	SGCZ	ENSG00000185053			0	0	NA	NA	NA	NA	none	none	none
hsa-mir-384	X	-	76919273	76919360	MIR325HG	ENSG00000280870			0	0	NA	NA	NA	NA	none	none	none
hsa-mir-3907	7	-	151433489	151433639	CRYGN	ENSG00000127377			0	0	NA	NA	NA	NA	none	none	none
hsa-mir-3908	12	+	123536409	123536534	MIR3908	ENSG00000266655			0	0	NA	NA	NA	NA	none	none	none
hsa-mir-3909	22	+	35335640	35335758	TOM1	ENSG00000100284			5	3	COL1A1(1),FN1(5),IGFBP5(1),MYH9(1),SMYD5(1),	FLNA(1),FN1(1),IGH_locus(1),	ENSG00000100345(1),ENSG00000108821(1),ENSG00000115414(5),ENSG00000115461(1),ENSG00000135632(1),	ENSG00000115414(1),ENSG00000196924(1),ENSG09000000013(1),	3prime	none	both
hsa-mir-3910-1	9	+	91636251	91636361	MIR3910-1	ENSG00000266855			0	0	NA	NA	NA	NA	none	none	none
hsa-mir-3910-2	9	-	91636264	91636345	ROR2	ENSG00000169071			0	7	NA	ATP6V0C(1),CERCAM(3),COL1A1(8),COL1A2(1),FN1(7),SPARC(2),	NA	ENSG00000108821(8),ENSG00000113140(2),ENSG00000115414(7),ENSG00000164692(1),ENSG00000167123(3),ENSG00000185883(1),	3prime	none	5prime
hsa-mir-3911	9	-	127690687	127690795	RP11-56D16.8	ENSG00000279571			0	0	NA	NA	NA	NA	none	none	none
hsa-mir-3912	5	-	171386656	171386760	MIR3912	ENSG00000264249			0	0	NA	NA	NA	NA	none	none	none
hsa-mir-3913-1	12	-	69584722	69584823	MIR3913-2	ENSG00000264405			0	0	NA	NA	NA	NA	none	none	none
hsa-mir-3913-2	12	+	69584723	69584822					0	0	NA	NA	NA	NA	none	none	none
hsa-mir-3914-1	7	-	71307672	71307770	MIR3914-1	ENSG00000265878			0	0	NA	NA	NA	NA	none	none	none
hsa-mir-3914-2	7	+	71307674	71307768	WBSCR17	ENSG00000185274			1	0	COL1A1(1),	NA	ENSG00000108821(1),	NA	5prime	none	none
hsa-mir-3915	X	-	32583656	32583752	DMD	ENSG00000198947			3	2	COL1A1(11),CPB1(15),GNAS(3),	CPB1(4),PPDPF(1),	ENSG00000087460(3),ENSG00000108821(11),ENSG00000153002(15),	ENSG00000125534(1),ENSG00000153002(4),	none	none	3prime
hsa-mir-3916	1	-	247201967	247202060	RP11-488L18.4	ENSG00000227671			0	0	NA	NA	NA	NA	none	none	none
hsa-mir-3917	1	-	25906362	25906454	STMN1	ENSG00000117632			10	0	CD74(3),FN1(1),GLOD4(1),GNAS(1),HSPB1(1),IGHG1(1),IGKC(1),KRT19(3),MYH9(4),NCOR2(2),RPS19(1),RPS21(2),SGSM3(1),SPARC(3),UGP2(2),	NA	ENSG00000019582(3),ENSG00000087460(1),ENSG00000100345(4),ENSG00000100359(1),ENSG00000105372(1),ENSG00000106211(1),ENSG00000113140(3),ENSG00000115414(1),ENSG00000167699(1),ENSG00000169764(2),ENSG00000171345(3),ENSG00000171858(2),ENSG00000196498(2),ENSG00000211592(1),ENSG00000211896(1),	NA	none	none	3prime
hsa-mir-3918	6	-	158764661	158764753	MIR3918	ENSG00000265558	EZR	ENSG00000092820	0	48	NA	AEBP1(1),AFF3(1),APP(1),ARRB2(3),B2M(1),CD44(1),CDC42EP1(2),CHGB(2),COL1A2(11),COL3A1(13),CPB1(1),DHCR24(2),EEF2(2),EGFL7(4),EXOC7(2),FAM120A(1),FN1(13),FTL(2),GAPDH(2),GBA2(3),GNAS(2),GOLGB1(2),HSP90AB1(2),IFITM3(1),IGFBP5(4),IGHG1(15),IGKC(26),IGK_locus(4),IK(3),IQGAP1(1),KIAA1109(1),KRT19(2),LAMP1(1),LGALS3BP(2),MGP(1),POSTN(2),PPP1R1B(2),PSAP(1),SLC5A6(1),SSPN(2),SUN2(1),TIMP2(2),TMSB10(2),VC…	NA	ENSG00000026508(1),ENSG00000034510(2),ENSG00000035862(2),ENSG00000038427(1),ENSG00000048828(1),ENSG00000070610(3),ENSG00000087086(2),ENSG00000087460(2),ENSG00000089199(2),ENSG00000096384(2),ENSG00000100242(1),ENSG00000106624(1),ENSG00000108679(2),ENSG00000111341(1),ENSG00000111640(2),ENSG00000113141(3),ENSG00000115414(13),ENSG00000115461(4),ENSG00000116133(2),ENSG00000123096(2),ENSG00000128283(2)…	none	3prime	none
hsa-mir-3919	3	+	159282646	159282734	IQCJ-SCHIP1	ENSG00000250588			2	0	AMIGO2(2),RPS16(4),	NA	ENSG00000105193(4),ENSG00000139211(2),	NA	none	none	none
hsa-mir-3920	11	-	101519820	101519905	TRPC6	ENSG00000137672			0	0	NA	NA	NA	NA	none	none	none
hsa-mir-3921	3	-	99964314	99964398	FILIP1L	ENSG00000168386			4	0	ACTG1(3),COL1A1(2),MTR(1),	NA	ENSG00000108821(2),ENSG00000116984(1),ENSG00000184009(3),	NA	5prime	none	3prime
hsa-mir-3922	12	+	104591633	104591716	CHST11	ENSG00000171310			6	5	CIITA(1),COL1A2(1),FN1(1),IGHG1(4),MFSD12(1),	ACTB(2),CIITA(1),COL3A1(1),IGHG1(2),	ENSG00000115414(1),ENSG00000161091(1),ENSG00000164692(1),ENSG00000179583(1),ENSG00000211896(4),	ENSG00000075624(2),ENSG00000168542(1),ENSG00000179583(1),ENSG00000211896(2),	5prime	none	3prime
hsa-mir-3923	3	+	79507887	79507969	MIR3923	ENSG00000265193			0	0	NA	NA	NA	NA	none	none	none
hsa-mir-3924	10	-	57304479	57304559	MIR3924	ENSG00000264747			0	0	NA	NA	NA	NA	none	none	none
hsa-mir-3925	6	-	36622436	36622512	MIR3925	ENSG00000263894			0	0	NA	NA	NA	NA	none	none	none
hsa-mir-3926-1	8	-	12727232	12727304	LONRF1	ENSG00000154359			0	1	NA	COL1A2(1),	NA	ENSG00000164692(1),	none	none	none
hsa-mir-3926-2	8	+	12727237	12727299					0	0	NA	NA	NA	NA	none	none	none
hsa-mir-3927	9	-	109511475	109511545	MIR3927	ENSG00000263861			0	0	NA	NA	NA	NA	none	none	none
hsa-mir-3928	22	-	31160062	31160119	MIR3928	ENSG00000264141			0	0	NA	NA	NA	NA	none	none	none
hsa-mir-3929	18	-	35934088	35934142	MIR3929	ENSG00000265641			0	0	NA	NA	NA	NA	none	none	none
hsa-mir-3934	6	+	33698128	33698234	MIR3934	ENSG00000266509	ITPR3	ENSG00000096433	0	20	NA	AES(3),APMAP(1),COL1A1(12),COL1A2(4),FN1(3),HM13(1),IGKC(1),MYH9(1),NDST1(3),PCSK1(1),PSAP(2),PTP4A3(2),RNASEK-C17orf49(1),SPARC(1),TAGLN2(1),VCAN(5),	NA	ENSG00000038427(5),ENSG00000070614(3),ENSG00000100345(1),ENSG00000101294(1),ENSG00000101474(1),ENSG00000104964(3),ENSG00000108821(12),ENSG00000113140(1),ENSG00000115414(3),ENSG00000158710(1),ENSG00000161939(1),ENSG00000164692(4),ENSG00000175426(1),ENSG00000184489(2),ENSG00000197746(2),ENSG00000211592(1),	none	none	none
hsa-mir-3935	16	+	56245520	56245623	GNAO1	ENSG00000087258			0	0	NA	NA	NA	NA	none	none	3prime
hsa-mir-3936	5	-	132365490	132365599	AC034220.3	ENSG00000233006			0	0	NA	NA	NA	NA	none	none	none
hsa-mir-3937	X	+	39661216	39661321	MIR3937	ENSG00000263730			0	0	NA	NA	NA	NA	none	none	none
hsa-mir-3938	3	-	55852492	55852594	ERC2	ENSG00000187672			0	0	NA	NA	NA	NA	none	none	both
hsa-mir-3939	6	-	166997807	166997912	RP1-167A14.2	ENSG00000227598			0	0	NA	NA	NA	NA	none	none	none
hsa-mir-3940	19	-	6416410	6416511	KHSRP	ENSG00000088247			12	11	ACER1(4),AZGP1(2),CD74(4),COL1A1(3),COL1A2(3),CORO1A(1),IGHG1(1),IGLL5(1),SDC1(1),	ADCK4(1),AGRN(1),CD81(1),COL1A1(7),COL1A2(1),COL3A1(1),IGKC(1),IGK_locus(16),MYOF(1),	ENSG00000019582(4),ENSG00000102879(1),ENSG00000108821(3),ENSG00000115884(1),ENSG00000160862(2),ENSG00000164692(3),ENSG00000167769(4),ENSG00000211896(1),ENSG00000254709(1),	ENSG00000108821(7),ENSG00000110651(1),ENSG00000123815(1),ENSG00000138119(1),ENSG00000164692(1),ENSG00000168542(1),ENSG00000188157(1),ENSG00000211592(1),ENSG09000000009(16),	3prime	none	5prime
hsa-mir-3941	10	+	122416965	122417067	PLEKHA1	ENSG00000107679			0	0	NA	NA	NA	NA	none	none	5prime
hsa-mir-3942	15	-	35372256	35372364	DPH6	ENSG00000134146			1	0	CYP20A1(1),	NA	ENSG00000119004(1),	NA	3prime	none	3prime
hsa-mir-3943	7	+	43150895	43150994	HECW1	ENSG00000002746			0	0	NA	NA	NA	NA	none	none	3prime
hsa-mir-3944	10	-	133371556	133371663	ECHS1	ENSG00000127884			6	1	COL1A1(6),CTSD(1),FN1(4),UBE2G2(1),	GLOD4(1),	ENSG00000108821(6),ENSG00000115414(4),ENSG00000117984(1),ENSG00000184787(1),	ENSG00000167699(1),	none	none	none
hsa-mir-3945	4	-	184851013	184851110	RP11-701P16.5	ENSG00000251230			0	0	NA	NA	NA	NA	none	none	none
hsa-mir-3960	9	+	127785833	127785923	CDK9	ENSG00000136807			1	0	CUX1(2),	NA	ENSG00000257923(2),	NA	none	none	none
hsa-mir-3972	1	+	17277889	17277975	PADI3	ENSG00000142619			0	0	NA	NA	NA	NA	none	none	none
hsa-mir-3973	11	+	36010098	36010204	LDLRAD3	ENSG00000179241			10	4	ACTB(5),AHNAK(1),CLSTN1(2),COL1A1(1),COL3A1(10),COL6A2(1),DCDC1(1),IGFBP5(1),PTPRF(5),RIT2(1),SERPINF1(4),SYT12(1),UBC(1),	ACTB(1),CLSTN1(1),COL6A2(1),PTPRF(2),SERPINF1(2),	ENSG00000075624(5),ENSG00000108821(1),ENSG00000115461(1),ENSG00000124942(1),ENSG00000132386(4),ENSG00000142173(1),ENSG00000142949(5),ENSG00000150991(1),ENSG00000152214(1),ENSG00000168542(10),ENSG00000170959(1),ENSG00000171603(2),ENSG00000173227(1),	ENSG00000075624(1),ENSG00000132386(2),ENSG00000142173(1),ENSG00000142949(2),ENSG00000171603(1),	5prime	none	both
hsa-mir-3974	12	+	17673299	17673394					0	0	NA	NA	NA	NA	none	none	none
hsa-mir-3975	18	+	35591737	35591806	GALNT1	ENSG00000141429			11	0	ALDOA(2),COL1A1(11),COL3A1(8),IGK_locus(1),PRPF8(1),	NA	ENSG00000108821(11),ENSG00000149925(2),ENSG00000168542(8),ENSG00000174231(1),ENSG09000000009(1),	NA	none	none	3prime
hsa-mir-3976	18	+	5840695	5840833	MIR3976HG	ENSG00000261738			0	0	NA	NA	NA	NA	none	none	none
hsa-mir-3977	5	+	82840155	82840224					0	0	NA	NA	NA	NA	none	none	none
hsa-mir-3978	X	+	110082118	110082218	TMEM164	ENSG00000157600			5	4	COL1A1(8),ERBB2(1),FN1(1),LINC00657(3),	CHGB(1),COL1A1(1),FN1(1),SUSD2(1),	ENSG00000108821(8),ENSG00000115414(1),ENSG00000141736(1),ENSG00000260032(3),	ENSG00000089199(1),ENSG00000099994(1),ENSG00000108821(1),ENSG00000115414(1),	none	none	none
hsa-mir-409	14	+	101065300	101065378	MIR409	ENSG00000199107			0	0	NA	NA	NA	NA	none	none	none
hsa-mir-410	14	+	101065912	101065991	MIR410	ENSG00000199092			0	0	NA	NA	NA	NA	none	none	none
hsa-mir-411	14	+	101023325	101023420	MIR411	ENSG00000199109			0	0	NA	NA	NA	NA	none	none	none
hsa-mir-412	14	+	101065447	101065537	MIR412	ENSG00000199012			0	0	NA	NA	NA	NA	none	none	none
hsa-mir-421	X	-	74218377	74218461	FTX	ENSG00000230590			0	0	NA	NA	NA	NA	none	none	none
hsa-mir-422a	15	-	63870930	63871019	MIR422A	ENSG00000199156			0	0	NA	NA	NA	NA	none	none	none
hsa-mir-423	17	+	30117079	30117172	NSRP1	ENSG00000126653			5	0	CDK12(6),COL1A2(1),COL3A1(1),MRPL45(1),SUPT6H(1),	NA	ENSG00000109111(1),ENSG00000164692(1),ENSG00000167258(6),ENSG00000168542(1),ENSG00000278845(1),	NA	5prime	none	5prime
hsa-mir-424	X	-	134546614	134546711	MIR503HG	ENSG00000223749			0	0	NA	NA	NA	NA	none	none	none
hsa-mir-425	3	-	49020148	49020234	DALRD3	ENSG00000178149			2	1	COL1A1(1),COL1A2(1),	CPB1(1),	ENSG00000108821(1),ENSG00000164692(1),	ENSG00000153002(1),	none	none	none
hsa-mir-4251	1	+	3127975	3128035	PRDM16	ENSG00000142611			1	0	RPL13(1),	NA	ENSG00000167526(1),	NA	none	none	5prime
hsa-mir-4252	1	-	6429834	6429896	MIR4252	ENSG00000265392			0	0	NA	NA	NA	NA	none	none	none
hsa-mir-4253	1	-	22863159	22863226	MIR4253	ENSG00000264014			0	0	NA	NA	NA	NA	none	none	none
hsa-mir-4254	1	-	31758660	31758735	ADGRB2	ENSG00000121753			4	1	COL1A1(4),COL1A2(1),LGALS3BP(2),RAB5C(1),	IGKC(1),	ENSG00000108679(2),ENSG00000108774(1),ENSG00000108821(4),ENSG00000164692(1),	ENSG00000211592(1),	5prime	none	5prime
hsa-mir-4255	1	+	37161563	37161634	MIR4255	ENSG00000264698			0	0	NA	NA	NA	NA	none	none	none
hsa-mir-4256	1	-	112461770	112461833					0	0	NA	NA	NA	NA	none	none	none
hsa-mir-4257	1	+	150551929	150552014	ADAMTSL4	ENSG00000143382			1	0	COL6A1(5),	NA	ENSG00000142156(5),	NA	none	none	none
hsa-mir-4258	1	+	154975693	154975783	CKS1B	ENSG00000173207			0	1	NA	UQCRQ(3),	NA	ENSG00000164405(3),	none	none	none
hsa-mir-4259	1	-	159899979	159900079	CFAP45	ENSG00000213085			1	0	KIFAP3(2),	NA	ENSG00000075945(2),	NA	none	none	3prime
hsa-mir-4260	1	-	209623444	209623510	LAMB3	ENSG00000196878			3	3	COL1A1(1),COL6A2(1),GRN(3),	COL1A1(4),COL3A1(1),GRN(3),	ENSG00000030582(3),ENSG00000108821(1),ENSG00000142173(1),	ENSG00000030582(3),ENSG00000108821(4),ENSG00000168542(1),	5prime	none	3prime
hsa-mir-4261	2	-	10192614	10192671	MIR4261	ENSG00000265418			0	0	NA	NA	NA	NA	none	none	none
hsa-mir-4262	2	-	11836933	11836986	MIR4262	ENSG00000265172			0	0	NA	NA	NA	NA	none	none	none
hsa-mir-4263	2	+	27996367	27996449	BRE	ENSG00000158019			4	1	COL1A2(1),COL3A1(1),MAOB(1),TNFAIP2(10),	TNFAIP2(1),	ENSG00000069535(1),ENSG00000164692(1),ENSG00000168542(1),ENSG00000185215(10),	ENSG00000185215(1),	both	none	both
hsa-mir-4264	2	-	79649294	79649359	MIR4264	ENSG00000266436			0	0	NA	NA	NA	NA	none	none	none
hsa-mir-4265	2	-	109141490	109141588	MIR4265	ENSG00000264934			0	0	NA	NA	NA	NA	none	none	none
hsa-mir-4266	2	-	109313571	109313625	MIR4266	ENSG00000265965			0	0	NA	NA	NA	NA	none	none	none
hsa-mir-4267	2	-	110069961	110070042	MIR4267	ENSG00000265682			0	0	NA	NA	NA	NA	none	none	none
hsa-mir-4268	2	-	219906502	219906565	MIR4268	ENSG00000266518			0	0	NA	NA	NA	NA	none	none	none
hsa-mir-4269	2	+	239305462	239305545	MIR4269	ENSG00000265215			0	0	NA	NA	NA	NA	none	none	none
hsa-mir-4270	3	-	15496239	15496308	COLQ	ENSG00000206561			0	0	NA	NA	NA	NA	none	none	3prime
hsa-mir-4271	3	+	49274120	49274186	MIR4271	ENSG00000264633			0	0	NA	NA	NA	NA	none	none	none
hsa-mir-4272	3	+	67225464	67225527					0	0	NA	NA	NA	NA	none	none	none
hsa-mir-4273	3	+	75738280	75738363	MIR4273	ENSG00000266396			0	0	NA	NA	NA	NA	none	none	none
hsa-mir-4274	4	+	7460028	7460118	SORCS2	ENSG00000184985			7	7	COL1A1(16),CORIN(1),KRT19(8),LTBP4(7),	COL1A1(10),KRT19(1),	ENSG00000090006(7),ENSG00000108821(16),ENSG00000145244(1),ENSG00000171345(8),	ENSG00000108821(10),ENSG00000171345(1),	none	none	none
hsa-mir-4275	4	+	28819582	28819668					0	0	NA	NA	NA	NA	none	none	none
hsa-mir-4276	4	+	174423795	174423864	MIR4276	ENSG00000265846			0	0	NA	NA	NA	NA	none	none	none
hsa-mir-4277	5	-	1708785	1708868	MIR4277	ENSG00000263746			0	0	NA	NA	NA	NA	none	none	none
hsa-mir-4278	5	-	6827853	6827921					0	0	NA	NA	NA	NA	none	none	none
hsa-mir-4279	5	-	31936102	31936159	MIR4279	ENSG00000266243			0	0	NA	NA	NA	NA	none	none	none
hsa-mir-4280	5	-	87114879	87114954	MIR4280	ENSG00000265919			0	0	NA	NA	NA	NA	none	none	none
hsa-mir-4281	5	-	176629439	176629500	SNCB	ENSG00000074317			0	0	NA	NA	NA	NA	none	none	none
hsa-mir-4282	6	-	72967687	72967753	MIR4282	ENSG00000266180			0	0	NA	NA	NA	NA	none	none	none
hsa-mir-4283-1	7	-	56955785	56955864	MIR4283-2	ENSG00000264426			0	0	NA	NA	NA	NA	none	none	none
hsa-mir-4283-2	7	+	63621090	63621169	MIR4283-1	ENSG00000265214			0	0	NA	NA	NA	NA	none	none	none
hsa-mir-4284	7	+	73711317	73711397	MIR4284	ENSG00000265724			0	0	NA	NA	NA	NA	none	none	none
hsa-mir-4285	7	+	102293103	102293187	SH2B2	ENSG00000160999			1	1	COL1A1(1),	COL1A1(1),	ENSG00000108821(1),	ENSG00000108821(1),	none	none	none
hsa-mir-4286	8	+	10666978	10667070	MIR4286	ENSG00000263762			0	0	NA	NA	NA	NA	none	none	none
hsa-mir-4287	8	-	27886039	27886116	SCARA5	ENSG00000168079			0	0	NA	NA	NA	NA	none	none	none
hsa-mir-4288	8	-	28505116	28505182	MIR4288	ENSG00000265251			0	0	NA	NA	NA	NA	none	none	none
hsa-mir-4289	9	-	88745836	88745905	MIR4289	ENSG00000265873			0	0	NA	NA	NA	NA	none	none	none
hsa-mir-429	1	+	1169005	1169087	MIR429	ENSG00000198976			0	0	NA	NA	NA	NA	none	none	none
hsa-mir-4290	9	-	90023441	90023535	RP11-406A20.4	ENSG00000227555			0	0	NA	NA	NA	NA	none	none	none
hsa-mir-4291	9	+	93819357	93819421	MIR4291	ENSG00000265347			0	0	NA	NA	NA	NA	none	none	none
hsa-mir-4292	9	+	136830957	136831023	RABL6	ENSG00000196642			25	8	ACTG1(1),ALDOA(3),ARMCX2(2),CFL1(1),CHGB(4),COL1A1(83),COL1A2(3),COL3A1(5),COL6A1(2),COL6A2(2),COL6A3(2),CPB1(2),CTSD(1),EIF3G(1),ERBB2(1),GOLM1(1),IGFBP4(3),IGFBP5(13),IGKC(6),LTF(1),PIP(1),PTMS(1),SNX1(1),SPARC(4),VIM(1),WBP11(1),	COL1A1(13),COL3A1(1),IGFBP5(3),IGKC(1),LYZ(1),	ENSG00000012223(1),ENSG00000026025(1),ENSG00000028528(1),ENSG00000084463(1),ENSG00000089199(4),ENSG00000108821(83),ENSG00000113140(4),ENSG00000115461(13),ENSG00000117984(1),ENSG00000130811(1),ENSG00000135052(1),ENSG00000141736(1),ENSG00000141753(3),ENSG00000142156(2),ENSG00000142173(2),ENSG00000149925(3),ENSG00000153002(2),ENSG00000159335(1),ENSG00000159763(1),ENSG00000163359(2),ENSG00000164692(3…	ENSG00000090382(1),ENSG00000108821(13),ENSG00000115461(3),ENSG00000168542(1),ENSG00000211592(1),	none	3prime	none
hsa-mir-4293	10	-	14383200	14383277	FRMD4A	ENSG00000151474			9	3	ACO2(1),CD74(1),FASN(1),FN1(6),HNRNPD(2),IGHG1(3),IGHV3-49(2),KDM2B(1),MOCOS(5),SLAMF7(1),	CD74(2),FN1(3),GRIK3(1),	ENSG00000019582(1),ENSG00000026751(1),ENSG00000075643(5),ENSG00000089094(1),ENSG00000100412(1),ENSG00000115414(6),ENSG00000138668(2),ENSG00000169710(1),ENSG00000211896(3),ENSG00000211965(2),	ENSG00000019582(2),ENSG00000115414(3),ENSG00000163873(1),	5prime	none	none
hsa-mir-4294	10	-	48985512	48985587	RP11-523O18.5	ENSG00000233665			0	0	NA	NA	NA	NA	none	none	none
hsa-mir-4295	10	+	112634170	112634254	VTI1A	ENSG00000151532			2	2	IGFBP5(1),SPARC(2),	SPARC(1),TCF7L2(1),	ENSG00000113140(2),ENSG00000115461(1),	ENSG00000113140(1),ENSG00000148737(1),	both	none	none
hsa-mir-4296	10	-	125032783	125032870	CTBP2	ENSG00000175029			3	3	COL1A1(1),HSPA9(1),NCL(1),	GSDMD(1),HSPA9(2),LMNA(1),	ENSG00000108821(1),ENSG00000113013(1),ENSG00000115053(1),	ENSG00000104518(1),ENSG00000113013(2),ENSG00000160789(1),	none	none	5prime
hsa-mir-4297	10	-	129843299	129843374	EBF3	ENSG00000108001			0	1	NA	COL1A2(3),	NA	ENSG00000164692(3),	none	none	none
hsa-mir-4298	11	-	1859464	1859536	MIR4298	ENSG00000264493			0	0	NA	NA	NA	NA	none	none	none
hsa-mir-4299	11	-	11656651	11656722	MIR4299	ENSG00000266645			0	0	NA	NA	NA	NA	none	none	none
hsa-mir-4300	11	-	81890741	81890836	RP11-179A16.1	ENSG00000245832			0	0	NA	NA	NA	NA	none	none	none
hsa-mir-4301	11	-	113450023	113450088	DRD2	ENSG00000149295			0	0	NA	NA	NA	NA	none	none	none
hsa-mir-4302	12	-	25874020	25874079					0	0	NA	NA	NA	NA	none	none	none
hsa-mir-4303	12	-	97995383	97995448	MIR4303	ENSG00000263890			0	0	NA	NA	NA	NA	none	none	none
hsa-mir-4304	12	-	123010667	123010728	PITPNM2	ENSG00000090975			0	0	NA	NA	NA	NA	none	none	none
hsa-mir-4305	13	-	39664034	39664135	MIR4305	ENSG00000264171			0	0	NA	NA	NA	NA	none	none	none
hsa-mir-4306	13	+	99643059	99643149	CLYBL	ENSG00000125246			0	0	NA	NA	NA	NA	none	none	3prime
hsa-mir-4307	14	+	26908642	26908725	RP11-384J4.1	ENSG00000257612			0	0	NA	NA	NA	NA	none	none	none
hsa-mir-4308	14	-	54878113	54878193	GCH1	ENSG00000131979			0	0	NA	NA	NA	NA	none	none	none
hsa-mir-4309	14	+	102539644	102539726	MIR4309	ENSG00000266015			0	0	NA	NA	NA	NA	none	none	none
hsa-mir-431	14	+	100881007	100881120	MIR431	ENSG00000208001			0	0	NA	NA	NA	NA	none	none	none
hsa-mir-4310	15	-	41866495	41866551	SPTBN5	ENSG00000137877			0	0	NA	NA	NA	NA	none	none	none
hsa-mir-4311	15	+	66040233	66040332	MIR4311	ENSG00000263512			0	0	NA	NA	NA	NA	none	none	none
hsa-mir-4312	15	-	68801850	68801925	ANP32A	ENSG00000140350			3	1	CCND1(1),COL1A1(1),MGP(1),	CALR(1),	ENSG00000108821(1),ENSG00000110092(1),ENSG00000111341(1),	ENSG00000179218(1),	none	5prime	none
hsa-mir-4313	15	-	75762215	75762315	RP11-24M17.6	ENSG00000261043			0	0	NA	NA	NA	NA	none	none	none
hsa-mir-4314	17	+	8088056	8088147	MIR4314	ENSG00000264005			0	0	NA	NA	NA	NA	none	none	none
hsa-mir-4315-1	17	-	45475363	45475435	PLEKHM1	ENSG00000225190			1	0	COL1A1(1),	NA	ENSG00000108821(1),	NA	none	none	none
hsa-mir-4315-2	17	-	64822030	64822102	PLEKHM1P	ENSG00000214176			0	0	NA	NA	NA	NA	none	3prime	none
hsa-mir-4316	17	-	77396984	77397054	MIR4316	ENSG00000264060			0	0	NA	NA	NA	NA	none	none	none
hsa-mir-4317	18	-	6374361	6374425	L3MBTL4	ENSG00000154655			0	0	NA	NA	NA	NA	none	none	3prime
hsa-mir-4318	18	+	37657135	37657215	MIR4318	ENSG00000266530			0	0	NA	NA	NA	NA	none	none	none
hsa-mir-4319	18	-	44970082	44970166	MIR4319	ENSG00000265957			0	0	NA	NA	NA	NA	none	none	none
hsa-mir-432	14	+	100884483	100884576	MIR432	ENSG00000272458			0	0	NA	NA	NA	NA	none	none	none
hsa-mir-4320	18	-	50126499	50126563	MYO5B	ENSG00000167306			8	5	CHGB(3),COL1A2(11),COL3A1(4),COL6A3(1),CTSD(10),IGKV1-8(1),TLE4(1),	CHGB(1),COL1A2(1),COL3A1(1),CTSD(1),SPTLC2(2),	ENSG00000089199(3),ENSG00000106829(1),ENSG00000117984(10),ENSG00000163359(1),ENSG00000164692(11),ENSG00000168542(4),ENSG00000240671(1),	ENSG00000089199(1),ENSG00000100596(2),ENSG00000117984(1),ENSG00000164692(1),ENSG00000168542(1),	none	none	both
hsa-mir-4321	19	+	2250639	2250718	AMH	ENSG00000104899			0	0	NA	NA	NA	NA	none	none	none
hsa-mir-4322	19	+	10230413	10230485	MIR4322	ENSG00000264266			0	0	NA	NA	NA	NA	none	none	none
hsa-mir-4323	19	-	42133445	42133513	POU2F2	ENSG00000028277			2	1	COL1A1(2),	IGHG1(1),	ENSG00000108821(2),	ENSG00000211896(1),	none	none	none
hsa-mir-4324	19	-	49308797	49308868	SLC6A16	ENSG00000063127			0	0	NA	NA	NA	NA	none	none	none
hsa-mir-4325	20	-	57321502	57321591	MIR4325	ENSG00000266666			0	0	NA	NA	NA	NA	none	none	none
hsa-mir-4326	20	+	63286808	63286866	ARFGAP1	ENSG00000101199			11	4	C12orf49(2),CD74(1),COL1A2(6),IGHG1(2),IGKC(1),ITGB1BP1(2),RAB11B(1),ZNF121(1),	FAM104A(1),IGHG1(3),IGKC(2),IGK_locus(1),	ENSG00000019582(1),ENSG00000111412(2),ENSG00000119185(2),ENSG00000164692(6),ENSG00000185236(1),ENSG00000197961(1),ENSG00000211592(1),ENSG00000211896(2),	ENSG00000133193(1),ENSG00000211592(2),ENSG00000211896(3),ENSG09000000009(1),	none	none	5prime
hsa-mir-4327	21	-	30375294	30375378	KRTAP13-2	ENSG00000182816			0	0	NA	NA	NA	NA	none	none	none
hsa-mir-4328	X	-	78901194	78901249					0	0	NA	NA	NA	NA	none	none	none
hsa-mir-4329	X	-	112780718	112780788	AMOT	ENSG00000126016			0	1	NA	FN1(3),	NA	ENSG00000115414(3),	none	none	none
hsa-mir-433	14	+	100881886	100881978	MIR433	ENSG00000207569			0	0	NA	NA	NA	NA	none	none	none
hsa-mir-4330	X	+	151168222	151168326	MIR4330	ENSG00000265789			0	0	NA	NA	NA	NA	none	none	none
hsa-mir-4417	1	+	5564071	5564143	MIR4417	ENSG00000264341			0	0	NA	NA	NA	NA	none	none	none
hsa-mir-4418	1	+	22266239	22266300	MIR4418	ENSG00000266564			0	0	NA	NA	NA	NA	none	none	none
hsa-mir-4419a	1	-	23057858	23057934	RP1-184J9.2	ENSG00000240553			0	0	NA	NA	NA	NA	none	none	none
hsa-mir-4419b	12	+	128244506	128244573	MIR4419B	ENSG00000265061			0	0	NA	NA	NA	NA	none	none	none
hsa-mir-4420	1	-	30739156	30739232	LAPTM5	ENSG00000162511			30	41	ACTG1(3),ANKHD1-EIF4EBP3(1),ARHGEF1(1),BACH2(1),COL1A1(11),COL1A2(7),COL3A1(6),COL5A1(1),CTSB(2),EEF2(3),FLNA(2),HMCN1(1),IGHG1(2),IGKC(8),IGK_locus(5),MALAT1(1),MGLL(1),MGP(5),MXRA8(3),MYH9(3),PKM(1),POSTN(1),PPP2R1A(1),PTTG1IP(3),RPL8(1),SOD2(1),SPARC(2),STC2(3),TBC1D9(1),THBS2(1),UBA1(4),	ACTB(1),BGN(1),CAP1(1),CLU(5),COL1A1(21),COL1A2(5),COL3A1(3),COL4A2(1),COL5A1(2),CPB1(1),CSF1R(1),CTSB(3),CTSD(1),FASN(2),FLNA(1),HMCN1(3),IGHG1(7),IGH_locus(2),IGKC(5),IGK_locus(14),IGLL5(1),MAGED2(1),MXRA8(1),NONO(1),PPP2R1A(2),R3HDM4(1),RPL28(2),RPL38(1),RRM1(2),SCGB2A2(3),SERINC3(1),STC2(1),TMUB1(1),	ENSG00000067225(1),ENSG00000074416(1),ENSG00000076928(1),ENSG00000100345(3),ENSG00000105568(1),ENSG00000108821(11),ENSG00000109436(1),ENSG00000111341(5),ENSG00000112096(1),ENSG00000112182(1),ENSG00000113140(2),ENSG00000113739(3),ENSG00000130635(1),ENSG00000130985(4),ENSG00000133110(1),ENSG00000143341(1),ENSG00000161016(1),ENSG00000162576(3),ENSG00000164692(7),ENSG00000164733(2),ENSG00000167658(3)…	ENSG00000075624(1),ENSG00000102316(1),ENSG00000105568(2),ENSG00000108107(2),ENSG00000108821(21),ENSG00000110484(3),ENSG00000113739(1),ENSG00000117984(1),ENSG00000120885(5),ENSG00000130635(2),ENSG00000131236(1),ENSG00000132824(1),ENSG00000134871(1),ENSG00000143341(3),ENSG00000147140(1),ENSG00000153002(1),ENSG00000162576(1),ENSG00000164692(5),ENSG00000164733(3),ENSG00000164897(1),ENSG00000167325(2)…	3prime	none	none
hsa-mir-4421	1	+	51059837	51059905	MIR4421	ENSG00000265538			0	0	NA	NA	NA	NA	none	none	none
hsa-mir-4422	1	+	55225641	55225723	RP11-101C11.1	ENSG00000231090			0	0	NA	NA	NA	NA	none	none	none
hsa-mir-4423	1	+	85133794	85133873	MIR4423	ENSG00000266110	WDR63	ENSG00000162643	0	0	NA	NA	NA	NA	none	none	none
hsa-mir-4424	1	+	178677749	178677834	MIR4424	ENSG00000266417			0	0	NA	NA	NA	NA	none	none	none
hsa-mir-4425	1	+	25023503	25023586	MIR4425	ENSG00000264371			0	0	NA	NA	NA	NA	none	none	none
hsa-mir-4426	1	+	192716328	192716390	RP11-92K2.2	ENSG00000231767			0	0	NA	NA	NA	NA	none	none	none
hsa-mir-4427	1	+	233624152	233624219	KCNK1	ENSG00000135750			0	0	NA	NA	NA	NA	none	none	none
hsa-mir-4428	1	+	237471119	237471191	RYR2	ENSG00000198626			1	1	GNAS(3),	CLDN7(1),	ENSG00000087460(3),	ENSG00000181885(1),	none	none	3prime
hsa-mir-4429	2	-	11540605	11540677	MIR4429	ENSG00000264010			0	0	NA	NA	NA	NA	none	none	none
hsa-mir-4430	2	+	33418516	33418564					0	0	NA	NA	NA	NA	none	none	none
hsa-mir-4431	2	-	52702522	52702615	MIR4431	ENSG00000264975			0	0	NA	NA	NA	NA	none	none	none
hsa-mir-4432	2	-	60387362	60387445	AC007381.2	ENSG00000223929			0	0	NA	NA	NA	NA	none	none	none
hsa-mir-4433a	2	+	64340759	64340839					0	0	NA	NA	NA	NA	none	none	none
hsa-mir-4433b	2	-	64340747	64340848	AC114752.3	ENSG00000238201			0	0	NA	NA	NA	NA	none	none	none
hsa-mir-4434	2	+	64525513	64525565	AFTPH	ENSG00000119844			2	0	COL1A1(1),MGP(1),	NA	ENSG00000108821(1),ENSG00000111341(1),	NA	5prime	none	none
hsa-mir-4435-1	2	+	87629755	87629834	MIR4435-1	ENSG00000265507			0	0	NA	NA	NA	NA	none	none	none
hsa-mir-4435-2	2	-	111321013	111321086	MIR4435-1HG	ENSG00000172965			0	0	NA	NA	NA	NA	none	none	none
hsa-mir-4436a	2	+	88812370	88812454	MIR4436A	ENSG00000265510			0	0	NA	NA	NA	NA	none	none	none
hsa-mir-4436b-1	2	-	110086433	110086523	MALL	ENSG00000144063			0	0	NA	NA	NA	NA	none	none	none
hsa-mir-4436b-2	2	+	110284853	110284943	RP11-1223D19.1	ENSG00000261760			0	0	NA	NA	NA	NA	none	none	none
hsa-mir-4437	2	-	181305593	181305652	MIR4437	ENSG00000266705			0	0	NA	NA	NA	NA	none	none	none
hsa-mir-4438	2	+	213758067	213758159	SPAG16	ENSG00000144451			1	0	FN1(4),	NA	ENSG00000115414(4),	NA	none	none	3prime
hsa-mir-4439	2	-	225010461	225010540	DOCK10	ENSG00000135905			3	1	COL1A1(6),	COL1A1(1),	ENSG00000108821(6),	ENSG00000108821(1),	none	none	none
hsa-mir-4440	2	-	239068817	239068914	HDAC4	ENSG00000068024			0	0	NA	NA	NA	NA	none	none	none
hsa-mir-4441	2	-	239085827	239085926	HDAC4	ENSG00000068024			0	0	NA	NA	NA	NA	5prime	none	none
hsa-mir-4442	3	-	25664873	25664939	TOP2B	ENSG00000077097			0	0	NA	NA	NA	NA	none	none	3prime
hsa-mir-4443	3	+	48196564	48196616	MIR4443	ENSG00000265483			0	0	NA	NA	NA	NA	none	none	none
hsa-mir-4444-1	2	+	177212726	177212799	HNRNPA3	ENSG00000170144			2	0	COL1A1(5),	NA	ENSG00000108821(5),	NA	none	none	none
hsa-mir-4444-2	3	+	75214476	75214549	MIR4444-2	ENSG00000266780			0	0	NA	NA	NA	NA	none	none	none
hsa-mir-4445	3	+	109602828	109602897	MIR4445	ENSG00000265956			0	0	NA	NA	NA	NA	none	none	none
hsa-mir-4446	3	+	113594876	113594942	SIDT1	ENSG00000072858			1	1	LAMC1(1),	FASN(2),	ENSG00000135862(1),	ENSG00000169710(2),	none	none	none
hsa-mir-4447	3	-	116850277	116850367	LSAMP	ENSG00000185565			4	1	COL1A1(6),EIF3F(2),FN1(4),FNDC3B(4),LDHB(5),	COL1A1(1),FN1(1),	ENSG00000075420(4),ENSG00000108821(6),ENSG00000111716(5),ENSG00000115414(4),ENSG00000175390(2),	ENSG00000108821(1),ENSG00000115414(1),	both	none	both
hsa-mir-4448	3	+	183886800	183886885	RPSAP31	ENSG00000234371			0	0	NA	NA	NA	NA	none	none	none
hsa-mir-4449	4	+	52712682	52712747	DANCR	ENSG00000226950			1	0	COL1A2(1),	NA	ENSG00000164692(1),	NA	none	none	none
hsa-mir-4450	4	+	76573568	76573632	SHROOM3	ENSG00000138771			19	6	A2M(5),AHNAK(2),APLP2(1),CD74(1),COL1A2(4),COL3A1(8),DUSP4(1),FASN(1),GSK3A(1),IFI6(1),IGFBP5(1),IGKC(4),IGK_locus(1),IQGAP1(1),MXRA5(3),PKM(3),POFUT1(1),PRRC2A(2),RHOA(1),RPL37(3),SEPT11(2),SHISA5(4),TSPO(3),	COL1A1(1),COL3A1(1),FLNA(1),FRAS1(1),MGP(1),MXRA5(2),	ENSG00000019582(1),ENSG00000067225(3),ENSG00000067560(1),ENSG00000084234(1),ENSG00000100300(3),ENSG00000101346(1),ENSG00000101825(3),ENSG00000105723(1),ENSG00000115461(1),ENSG00000120875(1),ENSG00000124942(2),ENSG00000126709(1),ENSG00000138758(2),ENSG00000140575(1),ENSG00000145592(3),ENSG00000164054(4),ENSG00000164692(4),ENSG00000168542(8),ENSG00000169710(1),ENSG00000175899(5),ENSG00000204469(2),…	ENSG00000101825(2),ENSG00000108821(1),ENSG00000111341(1),ENSG00000138759(1),ENSG00000168542(1),ENSG00000196924(1),	both	none	none
hsa-mir-4451	4	+	85722468	85722533	ARHGAP24	ENSG00000138639			0	0	NA	NA	NA	NA	none	none	5prime
hsa-mir-4452	4	-	86542482	86542552	MAPK10	ENSG00000109339			0	0	NA	NA	NA	NA	5prime	none	none
hsa-mir-4453	4	+	152536428	152536516	DKFZP434I0714	ENSG00000268471			0	0	NA	NA	NA	NA	none	none	none
hsa-mir-4454	4	-	163093574	163093628					0	0	NA	NA	NA	NA	none	none	none
hsa-mir-4455	4	-	184938383	184938440	MIR4455	ENSG00000263458			0	0	NA	NA	NA	NA	none	none	none
hsa-mir-4456	5	-	535840	535882	MIR4456	ENSG00000264233			0	0	NA	NA	NA	NA	none	none	none
hsa-mir-4457	5	-	1309310	1309377	MIR4457	ENSG00000263670			0	0	NA	NA	NA	NA	none	none	none
hsa-mir-4458	5	+	8460925	8460999	MIR4458HG	ENSG00000247516			0	0	NA	NA	NA	NA	none	none	none
hsa-mir-4459	5	-	54075518	54075583	ARL15	ENSG00000185305			0	0	NA	NA	NA	NA	none	none	both
hsa-mir-4460	5	-	129397062	129397147	MIR4460	ENSG00000265691			0	0	NA	NA	NA	NA	none	none	none
hsa-mir-4461	5	+	134928039	134928112	PCBD2	ENSG00000132570			1	0	ISLR(1),	NA	ENSG00000129009(1),	NA	none	3prime	none
hsa-mir-4462	6	-	37555365	37555422	MIR4462	ENSG00000263926			0	0	NA	NA	NA	NA	none	none	none
hsa-mir-4463	6	+	75428407	75428473	MIR4463	ENSG00000263533			0	0	NA	NA	NA	NA	none	none	none
hsa-mir-4464	6	+	90312742	90312833	MIR4464	ENSG00000266760			0	0	NA	NA	NA	NA	none	none	none
hsa-mir-4465	6	+	140683814	140683883	MIR4465	ENSG00000264390			0	0	NA	NA	NA	NA	none	none	none
hsa-mir-4466	6	-	156779678	156779731	MIR4466	ENSG00000271899	RP11-230C9.3	ENSG00000270487	0	0	NA	NA	NA	NA	none	none	none
hsa-mir-4467	7	+	102471469	102471531	LRWD1	ENSG00000161036			0	1	NA	SCARB1(1),	NA	ENSG00000073060(1),	none	none	none
hsa-mir-4468	7	+	138123758	138123821	RCC2P3	ENSG00000233951			0	0	NA	NA	NA	NA	none	none	none
hsa-mir-4469	8	-	42896197	42896275	RNF170	ENSG00000120925			2	0	GDPD4(1),RAB11FIP1(1),	NA	ENSG00000156675(1),ENSG00000178795(1),	NA	5prime	none	5prime
hsa-mir-4470	8	+	61714788	61714859	MIR4470	ENSG00000264408			0	0	NA	NA	NA	NA	none	none	none
hsa-mir-4471	8	+	100382763	100382845	MIR4471	ENSG00000265599			0	0	NA	NA	NA	NA	none	none	none
hsa-mir-4472-1	8	+	142176339	142176418	MIR4472-1	ENSG00000265247			0	0	NA	NA	NA	NA	none	none	none
hsa-mir-4472-2	12	-	116428252	116428318	MIR4472-2	ENSG00000264037			0	0	NA	NA	NA	NA	none	none	none
hsa-mir-4473	9	-	20411148	20411238	MLLT3	ENSG00000171843			0	0	NA	NA	NA	NA	none	none	5prime
hsa-mir-4474	9	-	20502265	20502342	MLLT3	ENSG00000171843			0	0	NA	NA	NA	NA	5prime	none	5prime
hsa-mir-4475	9	-	36823539	36823599	MIR4475	ENSG00000266255			0	0	NA	NA	NA	NA	none	none	none
hsa-mir-4476	9	-	36893462	36893531	PAX5	ENSG00000196092			0	0	NA	NA	NA	NA	none	none	5prime
hsa-mir-4477a	9	+	41233755	41233835	MIR4477A	ENSG00000276029			0	0	NA	NA	NA	NA	none	none	none
hsa-mir-4477b	9	+	63819574	63819654	MIR4477B	ENSG00000266017			0	0	NA	NA	NA	NA	none	none	none
hsa-mir-4478	9	-	122120082	122120167	MIR4478	ENSG00000266583			0	0	NA	NA	NA	NA	none	none	none
hsa-mir-4479	9	+	136886733	136886803	RABL6	ENSG00000196642			20	17	ALDOA(1),ARPC1B(1),C8G(1),CFL1(1),CHGB(2),COL1A1(49),COL1A2(1),COL3A1(3),COL6A1(2),COL6A2(1),COL6A3(1),CPB1(1),ERBB2(1),IGFBP4(2),IGFBP5(3),IGKC(2),PIP(1),PTMS(1),SNX1(1),SPARC(2),UBE2L6(2),VIM(1),WBP11(1),	ALDOA(1),CHGB(1),COL1A1(43),COL3A1(1),COL6A3(1),CTSB(1),EIF3G(3),GOLM1(2),IGFBP4(2),IGFBP5(3),IGKC(4),IGK_locus(1),LYZ(1),PIP(2),	ENSG00000026025(1),ENSG00000028528(1),ENSG00000084463(1),ENSG00000089199(2),ENSG00000108821(49),ENSG00000113140(2),ENSG00000115461(3),ENSG00000130429(1),ENSG00000141736(1),ENSG00000141753(2),ENSG00000142156(2),ENSG00000142173(1),ENSG00000149925(1),ENSG00000153002(1),ENSG00000156587(2),ENSG00000159335(1),ENSG00000159763(1),ENSG00000163359(1),ENSG00000164692(1),ENSG00000168542(3),ENSG00000172757(1)…	ENSG00000089199(1),ENSG00000090382(1),ENSG00000108821(43),ENSG00000115461(3),ENSG00000130811(3),ENSG00000135052(2),ENSG00000141753(2),ENSG00000149925(1),ENSG00000159763(2),ENSG00000163359(1),ENSG00000164733(1),ENSG00000168542(1),ENSG00000211592(4),ENSG09000000009(1),	none	3prime	none
hsa-mir-448	X	+	114823454	114823564	HTR2C	ENSG00000147246			0	0	NA	NA	NA	NA	none	none	none
hsa-mir-4480	10	+	12578753	12578823	CAMK1D	ENSG00000183049			5	6	CCDC3(1),PAICS(10),	ATP5C1(1),DUS1L(1),PAICS(4),SPARC(1),	ENSG00000128050(10),ENSG00000151468(1),	ENSG00000113140(1),ENSG00000128050(4),ENSG00000165629(1),ENSG00000169718(1),	5prime	none	both
hsa-mir-4481	10	-	12653138	12653197					0	0	NA	NA	NA	NA	none	none	none
hsa-mir-4482	10	-	104268336	104268405	MIR4482	ENSG00000266852			0	0	NA	NA	NA	NA	none	none	none
hsa-mir-4483	10	-	113777993	113778054					0	0	NA	NA	NA	NA	none	none	none
hsa-mir-4484	10	+	125819740	125819822	MIR4484	ENSG00000265092			0	0	NA	NA	NA	NA	none	none	none
hsa-mir-4485	11	-	10508270	10508326	MTRNR2L8	ENSG00000255823			0	0	NA	NA	NA	NA	none	5prime	none
hsa-mir-4486	11	+	19575310	19575372	NAV2	ENSG00000166833			6	2	COL3A1(1),CTSB(1),FASN(13),FLNB(19),POLR2E(1),SLC6A5(1),	APP(1),FASN(4),	ENSG00000099817(1),ENSG00000136068(19),ENSG00000164733(1),ENSG00000165970(1),ENSG00000168542(1),ENSG00000169710(13),	ENSG00000142192(1),ENSG00000169710(4),	5prime	none	both
hsa-mir-4487	11	+	47400970	47401042	MIR4487	ENSG00000264583			0	0	NA	NA	NA	NA	none	none	none
hsa-mir-4488	11	+	61508596	61508657	MIR4488	ENSG00000266006			0	0	NA	NA	NA	NA	none	none	none
hsa-mir-4489	11	+	65649192	65649253	SIPA1	ENSG00000213445			5	11	COL1A1(5),COL3A1(1),HSPB1(1),	AC005944.2(1),B2M(1),COL1A1(24),COL3A1(1),HSPB1(5),IGF2(2),IGK_locus(1),MMP9(1),TMEM150C(1),	ENSG00000106211(1),ENSG00000108821(5),ENSG00000168542(1),	ENSG00000100985(1),ENSG00000106211(5),ENSG00000108821(24),ENSG00000166710(1),ENSG00000167244(2),ENSG00000168542(1),ENSG00000249242(1),ENSG00000267469(1),ENSG09000000009(1),	none	none	none
hsa-mir-4490	11	-	90555774	90555857	MIR4490	ENSG00000266703			0	0	NA	NA	NA	NA	none	none	none
hsa-mir-4491	11	+	111347757	111347824	MIR4491	ENSG00000264032			0	0	NA	NA	NA	NA	none	none	none
hsa-mir-4492	11	+	118910708	118910787	MIR4492	ENSG00000264211			0	0	NA	NA	NA	NA	none	none	none
hsa-mir-4493	11	-	123381440	123381512	MIR4493	ENSG00000265357			0	0	NA	NA	NA	NA	none	none	none
hsa-mir-4494	12	-	47364186	47364269	MIR4494	ENSG00000264906			0	0	NA	NA	NA	NA	none	none	none
hsa-mir-4495	12	-	97939056	97939121	MIR4495	ENSG00000265861			0	0	NA	NA	NA	NA	none	none	none
hsa-mir-4496	12	+	108635810	108635870	RP11-689B22.2	ENSG00000257221			0	0	NA	NA	NA	NA	none	none	none
hsa-mir-4497	12	+	109833348	109833436	MIR4497	ENSG00000263510			0	0	NA	NA	NA	NA	none	none	none
hsa-mir-4498	12	-	120155434	120155499	GCN1L1	ENSG00000089154			5	12	ANAPC5(2),COL3A1(4),CTSB(2),IGFBP5(1),SPP1(2),	AXL(1),B2M(1),C3(1),CD63(1),COL3A1(1),CPB1(1),CTSB(2),CYB5R3(1),FLII(1),MMP24-AS1(1),POSTN(3),	ENSG00000089053(2),ENSG00000115461(1),ENSG00000118785(2),ENSG00000164733(2),ENSG00000168542(4),	ENSG00000100243(1),ENSG00000125730(1),ENSG00000126005(1),ENSG00000133110(3),ENSG00000135404(1),ENSG00000153002(1),ENSG00000164733(2),ENSG00000166710(1),ENSG00000167601(1),ENSG00000168542(1),ENSG00000177731(1),	none	none	5prime
hsa-mir-4499	13	-	20433778	20433846	CRYL1	ENSG00000165475			1	0	PTMS(1),	NA	ENSG00000159335(1),	NA	none	none	3prime
hsa-mir-449a	5	-	55170532	55170622	CDC20B	ENSG00000164287			0	0	NA	NA	NA	NA	none	none	none
hsa-mir-449b	5	-	55170646	55170742	CDC20B	ENSG00000164287			0	0	NA	NA	NA	NA	none	none	none
hsa-mir-449c	5	-	55172262	55172353	CDC20B	ENSG00000164287			0	0	NA	NA	NA	NA	none	none	none
hsa-mir-4500	13	-	87618665	87618740	MIR4500HG	ENSG00000228824			0	0	NA	NA	NA	NA	none	none	none
hsa-mir-4501	13	+	96427229	96427292	HS6ST3	ENSG00000185352			1	1	IGKC(8),	IGKC(2),	ENSG00000211592(8),	ENSG00000211592(2),	none	none	none
hsa-mir-4502	13	+	114273828	114273908	MIR4502	ENSG00000265450	CDC16	ENSG00000130177	0	0	NA	NA	NA	NA	3prime	3prime	none
hsa-mir-4503	14	-	36952309	36952391	SLC25A21	ENSG00000183032			1	1	NDUFS1(1),	NDUFS1(1),	ENSG00000023228(1),	ENSG00000023228(1),	5prime	5prime	3prime
hsa-mir-4504	14	-	50299855	50299946	L2HGDH	ENSG00000087299			0	0	NA	NA	NA	NA	5prime	none	both
hsa-mir-4505	14	+	73758747	73758819	MIR4505	ENSG00000264741			0	0	NA	NA	NA	NA	none	none	none
hsa-mir-4506	14	-	93948226	93948302	ASB2	ENSG00000100628			0	0	NA	NA	NA	NA	3prime	none	3prime
hsa-mir-4507	14	-	105858124	105858175	IGHG1	ENSG00000211896			444	303	A2M(15),ABCC3(1),ABCF1(1),ABI1(7),ABI2(1),ABL1(1),ABLIM1(1),AC002398.9(1),AC007040.11(2),AC007563.5(1),ACIN1(5),ACO2(1),ACTB(185),ACTG1(98),ACTN4(25),ACTR3(1),ADAM15(4),ADAMTS2(12),ADAR(4),ADNP(1),ADRBK1(3),AEBP1(109),AES(12),AGO2(7),AGR2(1),AGRN(18),AHNAK(39),AIM1(1),AKAP2(1),AKR1A1(2),AKR7A2(1),AKT2(1),ALCAM(4),ALDH3B2(5),ALDH9A1(1),ALDOA(91),ALG3(1),AMOTL2(5),ANKFY1(1),ANKRD11(1),ANO1(3),ANTXR…	A2M(8),AAR2(1),ABCF1(2),ABHD12(1),ABI1(3),ABI2(3),ABLIM3(1),AC009133.12(1),AC103563.2(3),ACIN1(1),ACLY(3),ACTB(65),ACTG1(48),ACTG2(4),ACTN4(13),ACTR2(2),ACTR3(4),ADAMTS2(6),ADAR(5),ADCK3(1),ADIPOR1(3),ADNP(4),ADRBK1(2),AEBP1(53),AES(2),AGO2(1),AGRN(12),AHDC1(1),AHNAK(43),AKNA(4),AKR1A1(1),AKT1(3),AKT2(1),ALDH3B2(2),ALDOA(32),ANGPTL2(1),ANKFY1(2),ANKRD11(1),ANKRD17(2),ANTXR1(4),ANXA11(1),ANXA2(2),…	ENSG00000002549(3),ENSG00000002586(1),ENSG00000002834(30),ENSG00000003989(5),ENSG00000004478(3),ENSG00000005007(1),ENSG00000005022(1),ENSG00000005339(11),ENSG00000005893(3),ENSG00000006118(5),ENSG00000006125(4),ENSG00000006210(4),ENSG00000006712(1),ENSG00000006744(1),ENSG00000007168(1),ENSG00000007202(3),ENSG00000007237(8),ENSG00000007312(3),ENSG00000007541(2),ENSG00000008196(1),ENSG00000008283(5…	ENSG00000002586(3),ENSG00000002834(3),ENSG00000003989(15),ENSG00000004142(1),ENSG00000004478(2),ENSG00000005022(2),ENSG00000005893(2),ENSG00000006118(4),ENSG00000006125(10),ENSG00000006756(1),ENSG00000007202(1),ENSG00000007237(18),ENSG00000008283(12),ENSG00000009307(5),ENSG00000010244(1),ENSG00000010256(4),ENSG00000010278(4),ENSG00000011465(8),ENSG00000012660(12),ENSG00000013364(1),ENSG0000001421…	none	none	none
hsa-mir-4508	15	-	23562062	23562131	MIR4508	ENSG00000265673			0	0	NA	NA	NA	NA	none	none	none
hsa-mir-4509-1	15	+	23197827	23197920	MIR4509-2	ENSG00000276941			0	0	NA	NA	NA	NA	none	none	none
hsa-mir-4509-2	15	+	28426491	28426584	MIR4509-1	ENSG00000266039			0	0	NA	NA	NA	NA	none	none	none
hsa-mir-4509-3	15	-	28490752	28490845	MIR4509-3	ENSG00000263964			0	0	NA	NA	NA	NA	none	none	none
hsa-mir-450a-1	X	-	134540341	134540431	MIR450A1	ENSG00000199132			0	0	NA	NA	NA	NA	none	none	none
hsa-mir-450a-2	X	-	134540508	134540607	MIR450A2	ENSG00000207755			0	0	NA	NA	NA	NA	none	none	none
hsa-mir-450b	X	-	134540185	134540262	MIR450B	ENSG00000216001			0	0	NA	NA	NA	NA	none	none	none
hsa-mir-4510	15	+	35926856	35926923	AC100828.1	ENSG00000265098			0	0	NA	NA	NA	NA	none	none	none
hsa-mir-4511	15	-	65719246	65719332	DENND4A	ENSG00000174485			1	0	SCAND2P(1),	NA	ENSG00000176700(1),	NA	none	none	none
hsa-mir-4512	15	-	66496958	66497034	SNAPC5	ENSG00000174446			0	0	NA	NA	NA	NA	none	none	both
hsa-mir-4513	15	-	74788672	74788757	MIR4513	ENSG00000264386			0	0	NA	NA	NA	NA	none	none	none
hsa-mir-4514	15	-	80997417	80997473	MIR4514	ENSG00000265855			0	0	NA	NA	NA	NA	none	none	none
hsa-mir-4515	15	+	83067335	83067415	RP11-382A20.5	ENSG00000259805			0	0	NA	NA	NA	NA	none	none	none
hsa-mir-4516	16	+	2133119	2133204	MIR4516	ENSG00000265867			0	0	NA	NA	NA	NA	none	none	none
hsa-mir-4517	16	+	28958583	28958661	NFATC2IP	ENSG00000176953			3	1	COL1A1(2),MAL2(2),TMED7(1),	COL1A1(1),	ENSG00000108821(2),ENSG00000134970(1),ENSG00000147676(2),	ENSG00000108821(1),	5prime	none	5prime
hsa-mir-4518	16	+	30503919	30504001	ITGAL	ENSG00000005844			1	2	TNRC18(1),	CD68(1),IGFBP5(1),	ENSG00000182095(1),	ENSG00000115461(1),ENSG00000129226(1),	none	none	none
hsa-mir-4519	16	-	30875266	30875323	BCL7C	ENSG00000099385			3	3	AEBP1(1),COL1A2(1),STK4(1),	GLCE(1),MINOS1-NBL1(15),PCAT1(1),STK4(2),	ENSG00000101109(1),ENSG00000106624(1),ENSG00000164692(1),	ENSG00000101109(2),ENSG00000138604(1),ENSG00000253438(1),ENSG00000270136(15),	3prime	none	both
hsa-mir-451a	17	-	28861369	28861440	RP11-20B24.2	ENSG00000264066			0	0	NA	NA	NA	NA	none	none	none
hsa-mir-451b	17	+	28861371	28861438			ERAL1	ENSG00000132591	0	2	NA	CLTC(1),IGK_locus(1),	NA	ENSG00000141367(1),ENSG09000000009(1),	none	none	5prime
hsa-mir-452	X	-	151959628	151959712	GABRE	ENSG00000102287			0	0	NA	NA	NA	NA	none	none	none
hsa-mir-4520-1	17	-	6655440	6655509	MIR4520-1	ENSG00000264468			0	0	NA	NA	NA	NA	none	none	none
hsa-mir-4520-2	17	+	6655449	6655502			C17orf100	ENSG00000256806	0	0	NA	NA	NA	NA	none	none	none
hsa-mir-4521	17	+	8186945	8187004					0	0	NA	NA	NA	NA	none	none	none
hsa-mir-4522	17	-	27293910	27293996	MIR4522	ENSG00000263583			0	0	NA	NA	NA	NA	none	none	none
hsa-mir-4523	17	+	29390662	29390730	TAOK1	ENSG00000160551			10	0	AGR2(1),ALDOA(6),COL1A1(7),FN1(3),IGFBP5(5),KIAA0100(1),SPAG9(9),TRAM2(1),	NA	ENSG00000007202(1),ENSG00000008294(9),ENSG00000065308(1),ENSG00000106541(1),ENSG00000108821(7),ENSG00000115414(3),ENSG00000115461(5),ENSG00000149925(6),	NA	5prime	none	both
hsa-mir-4524a	17	-	69099564	69099632	ABCA6	ENSG00000154262			0	0	NA	NA	NA	NA	none	none	none
hsa-mir-4524b	17	+	69099542	69099656	MIR4524B	ENSG00000265331			0	0	NA	NA	NA	NA	none	none	none
hsa-mir-4525	17	-	82668233	82668307	RAB40B	ENSG00000141542			2	2	COL1A1(2),SPARC(1),	COL1A1(4),IL27RA(1),	ENSG00000108821(2),ENSG00000113140(1),	ENSG00000104998(1),ENSG00000108821(4),	none	none	3prime
hsa-mir-4526	18	+	13611114	13611200	LDLRAD4	ENSG00000168675			1	13	COL1A1(3),	CCND1(1),CD84(1),COL1A1(10),COL1A2(1),COL3A1(1),CPB1(1),FN1(1),HN1L(4),IGFBP5(5),LTF(1),NADSYN1(1),SHANK2(2),TMBIM6(4),	ENSG00000108821(3),	ENSG00000012223(1),ENSG00000066294(1),ENSG00000108821(10),ENSG00000110092(1),ENSG00000115414(1),ENSG00000115461(5),ENSG00000139644(4),ENSG00000153002(1),ENSG00000162105(2),ENSG00000164692(1),ENSG00000168542(1),ENSG00000172890(1),ENSG00000206053(4),	none	none	3prime
hsa-mir-4527	18	+	47380496	47380565	CTD-2130O13.1	ENSG00000267761			0	0	NA	NA	NA	NA	none	none	none
hsa-mir-4528	18	+	53237101	53237190	DCC	ENSG00000187323			0	0	NA	NA	NA	NA	3prime	none	none
hsa-mir-4529	18	+	55479221	55479298	RP11-619L19.1	ENSG00000267028			0	0	NA	NA	NA	NA	none	none	none
hsa-mir-4530	19	-	39409623	39409678	MIR4530	ENSG00000266559			0	0	NA	NA	NA	NA	none	none	none
hsa-mir-4531	19	-	44653686	44653732	CTB-171A8.1	ENSG00000266903			0	0	NA	NA	NA	NA	none	none	none
hsa-mir-4532	20	+	57895394	57895444	MIR4532	ENSG00000263453			0	0	NA	NA	NA	NA	none	none	none
hsa-mir-4533	20	+	60478111	60478181	MIR646HG	ENSG00000228340			0	0	NA	NA	NA	NA	none	none	none
hsa-mir-4534	22	+	37988794	37988853	POLR2F	ENSG00000100142			8	7	ADCY1(1),ARSD(1),CHGB(1),COL1A1(10),FN1(1),MECP2(1),VPS28(2),	ADCY1(1),ARSD(1),CHGB(3),COL1A1(5),IGKC(2),TNRC6B(3),	ENSG00000006756(1),ENSG00000089199(1),ENSG00000108821(10),ENSG00000115414(1),ENSG00000160948(2),ENSG00000164742(1),ENSG00000169057(1),	ENSG00000006756(1),ENSG00000089199(3),ENSG00000100354(3),ENSG00000108821(5),ENSG00000164742(1),ENSG00000211592(2),	3prime	none	3prime
hsa-mir-4535	22	+	48780295	48780353	FAM19A5	ENSG00000219438			2	2	COL1A1(5),COL1A2(1),	COL1A1(20),PI4KA(1),	ENSG00000108821(5),ENSG00000164692(1),	ENSG00000108821(20),ENSG00000241973(1),	3prime	none	3prime
hsa-mir-4536-1	X	-	55451495	55451582					0	0	NA	NA	NA	NA	none	none	none
hsa-mir-4536-2	X	+	55451495	55451582	AL590410.1	ENSG00000266328			0	0	NA	NA	NA	NA	none	none	none
hsa-mir-4537	14	-	105859484	105859553	IGHG1	ENSG00000211896			444	302	A2M(15),ABCC3(1),ABCF1(1),ABI1(7),ABI2(1),ABL1(1),ABLIM1(1),AC002398.9(1),AC007040.11(2),AC007563.5(1),ACIN1(5),ACO2(1),ACTB(185),ACTG1(98),ACTN4(25),ACTR3(1),ADAM15(4),ADAMTS2(12),ADAR(4),ADNP(2),ADRBK1(3),AEBP1(109),AES(12),AGO2(7),AGR2(1),AGRN(18),AHNAK(39),AIM1(1),AKAP2(1),AKR1A1(2),AKR7A2(1),AKT2(1),ALCAM(4),ALDH3B2(5),ALDH9A1(1),ALDOA(91),ALG3(1),AMOTL2(5),ANKFY1(1),ANKRD11(1),ANO1(3),ANTXR…	A2M(8),AAR2(1),ABCF1(2),ABHD12(1),ABI1(3),ABI2(3),ABLIM3(1),AC009133.12(1),AC103563.2(3),ACIN1(1),ACLY(3),ACTB(65),ACTG1(48),ACTG2(4),ACTN4(13),ACTR2(2),ACTR3(4),ADAMTS2(6),ADAR(5),ADCK3(1),ADIPOR1(3),ADNP(4),ADRBK1(2),AEBP1(53),AES(2),AGO2(1),AGRN(12),AHDC1(1),AHNAK(43),AKNA(4),AKR1A1(1),AKT1(3),AKT2(1),ALDH3B2(2),ALDOA(32),ANGPTL2(1),ANKFY1(2),ANKRD11(1),ANKRD17(2),ANTXR1(4),ANXA11(1),ANXA2(2),…	ENSG00000002549(3),ENSG00000002586(1),ENSG00000002834(30),ENSG00000003989(5),ENSG00000004478(3),ENSG00000005007(1),ENSG00000005022(1),ENSG00000005339(11),ENSG00000005893(3),ENSG00000006118(5),ENSG00000006125(4),ENSG00000006210(4),ENSG00000006712(1),ENSG00000006744(1),ENSG00000007168(1),ENSG00000007202(3),ENSG00000007237(8),ENSG00000007312(3),ENSG00000007541(2),ENSG00000008196(1),ENSG00000008283(5…	ENSG00000002586(3),ENSG00000002834(3),ENSG00000003989(15),ENSG00000004142(1),ENSG00000004478(2),ENSG00000005022(2),ENSG00000005893(2),ENSG00000006118(4),ENSG00000006125(10),ENSG00000006756(1),ENSG00000007202(1),ENSG00000007237(18),ENSG00000008283(12),ENSG00000009307(5),ENSG00000010244(1),ENSG00000010256(4),ENSG00000010278(4),ENSG00000011465(8),ENSG00000012660(12),ENSG00000013364(1),ENSG0000001421…	none	none	none
hsa-mir-4538	14	-	105858165	105858242	IGHG1	ENSG00000211896			444	303	A2M(15),ABCC3(1),ABCF1(1),ABI1(7),ABI2(1),ABL1(1),ABLIM1(1),AC002398.9(1),AC007040.11(2),AC007563.5(1),ACIN1(5),ACO2(1),ACTB(185),ACTG1(98),ACTN4(25),ACTR3(1),ADAM15(4),ADAMTS2(12),ADAR(4),ADNP(1),ADRBK1(3),AEBP1(109),AES(12),AGO2(7),AGR2(1),AGRN(18),AHNAK(39),AIM1(1),AKAP2(1),AKR1A1(2),AKR7A2(1),AKT2(1),ALCAM(4),ALDH3B2(5),ALDH9A1(1),ALDOA(91),ALG3(1),AMOTL2(5),ANKFY1(1),ANKRD11(1),ANO1(3),ANTXR…	A2M(8),AAR2(1),ABCF1(2),ABHD12(1),ABI1(3),ABI2(3),ABLIM3(1),AC009133.12(1),AC103563.2(3),ACIN1(1),ACLY(3),ACTB(65),ACTG1(48),ACTG2(4),ACTN4(13),ACTR2(2),ACTR3(4),ADAMTS2(6),ADAR(5),ADCK3(1),ADIPOR1(3),ADNP(4),ADRBK1(2),AEBP1(53),AES(2),AGO2(1),AGRN(12),AHDC1(1),AHNAK(43),AKNA(4),AKR1A1(1),AKT1(3),AKT2(1),ALDH3B2(2),ALDOA(32),ANGPTL2(1),ANKFY1(2),ANKRD11(1),ANKRD17(2),ANTXR1(4),ANXA11(1),ANXA2(2),…	ENSG00000002549(3),ENSG00000002586(1),ENSG00000002834(30),ENSG00000003989(5),ENSG00000004478(3),ENSG00000005007(1),ENSG00000005022(1),ENSG00000005339(11),ENSG00000005893(3),ENSG00000006118(5),ENSG00000006125(4),ENSG00000006210(4),ENSG00000006712(1),ENSG00000006744(1),ENSG00000007168(1),ENSG00000007202(3),ENSG00000007237(8),ENSG00000007312(3),ENSG00000007541(2),ENSG00000008196(1),ENSG00000008283(5…	ENSG00000002586(3),ENSG00000002834(3),ENSG00000003989(15),ENSG00000004142(1),ENSG00000004478(2),ENSG00000005022(2),ENSG00000005893(2),ENSG00000006118(4),ENSG00000006125(10),ENSG00000006756(1),ENSG00000007202(1),ENSG00000007237(18),ENSG00000008283(12),ENSG00000009307(5),ENSG00000010244(1),ENSG00000010256(4),ENSG00000010278(4),ENSG00000011465(8),ENSG00000012660(12),ENSG00000013364(1),ENSG0000001421…	none	none	none
hsa-mir-4539	14	-	105857513	105857572	IGHG1	ENSG00000211896			444	303	A2M(15),ABCC3(1),ABCF1(1),ABI1(7),ABI2(1),ABL1(1),ABLIM1(1),AC002398.9(1),AC007040.11(2),AC007563.5(1),ACIN1(5),ACO2(1),ACTB(185),ACTG1(98),ACTN4(25),ACTR3(1),ADAM15(4),ADAMTS2(12),ADAR(4),ADNP(1),ADRBK1(3),AEBP1(109),AES(12),AGO2(7),AGR2(1),AGRN(18),AHNAK(39),AIM1(1),AKAP2(1),AKR1A1(2),AKR7A2(1),AKT2(1),ALCAM(4),ALDH3B2(5),ALDH9A1(1),ALDOA(91),ALG3(1),AMOTL2(5),ANKFY1(1),ANKRD11(1),ANO1(3),ANTXR…	A2M(8),AAR2(1),ABCF1(2),ABHD12(1),ABI1(3),ABI2(3),ABLIM3(1),AC009133.12(1),AC103563.2(3),ACIN1(1),ACLY(3),ACTB(65),ACTG1(48),ACTG2(4),ACTN4(13),ACTR2(2),ACTR3(4),ADAMTS2(6),ADAR(5),ADCK3(1),ADIPOR1(3),ADNP(4),ADRBK1(2),AEBP1(53),AES(2),AGO2(1),AGRN(12),AHDC1(1),AHNAK(43),AKNA(4),AKR1A1(1),AKT1(3),AKT2(1),ALDH3B2(2),ALDOA(32),ANGPTL2(1),ANKFY1(2),ANKRD11(1),ANKRD17(2),ANTXR1(4),ANXA11(1),ANXA2(2),…	ENSG00000002549(3),ENSG00000002586(1),ENSG00000002834(30),ENSG00000003989(5),ENSG00000004478(3),ENSG00000005007(1),ENSG00000005022(1),ENSG00000005339(11),ENSG00000005893(3),ENSG00000006118(5),ENSG00000006125(4),ENSG00000006210(4),ENSG00000006712(1),ENSG00000006744(1),ENSG00000007168(1),ENSG00000007202(3),ENSG00000007237(8),ENSG00000007312(3),ENSG00000007541(2),ENSG00000008196(1),ENSG00000008283(5…	ENSG00000002586(3),ENSG00000002834(3),ENSG00000003989(15),ENSG00000004142(1),ENSG00000004478(2),ENSG00000005022(2),ENSG00000005893(2),ENSG00000006118(4),ENSG00000006125(10),ENSG00000006756(1),ENSG00000007202(1),ENSG00000007237(18),ENSG00000008283(12),ENSG00000009307(5),ENSG00000010244(1),ENSG00000010256(4),ENSG00000010278(4),ENSG00000011465(8),ENSG00000012660(12),ENSG00000013364(1),ENSG0000001421…	none	none	none
hsa-mir-454	17	-	59137758	59137872	SKA2	ENSG00000182628			1	2	CTSB(2),	MSI2(1),NCBP2(1),	ENSG00000164733(2),	ENSG00000114503(1),ENSG00000153944(1),	none	none	both
hsa-mir-4540	9	-	36864254	36864308	PAX5	ENSG00000196092			0	0	NA	NA	NA	NA	none	none	5prime
hsa-mir-455	9	+	114209434	114209529	COL27A1	ENSG00000196739			4	1	CPNE3(4),FN1(7),MYH9(2),	FN1(1),	ENSG00000085719(4),ENSG00000100345(2),ENSG00000115414(7),	ENSG00000115414(1),	3prime	none	3prime
hsa-mir-4632	1	+	12191713	12191773	TNFRSF1B	ENSG00000028137			9	6	CD74(7),COL1A1(13),COL1A2(1),FN1(2),NEAT1(1),POLR2A(1),TNRC18(2),	CD74(9),COL1A1(17),COL3A1(1),	ENSG00000019582(7),ENSG00000108821(13),ENSG00000115414(2),ENSG00000164692(1),ENSG00000181222(1),ENSG00000182095(2),ENSG00000245532(1),	ENSG00000019582(9),ENSG00000108821(17),ENSG00000168542(1),	none	none	none
hsa-mir-4633	5	+	129097688	129097766	ISOC1	ENSG00000066583			1	0	CPB1(3),	NA	ENSG00000153002(3),	NA	none	none	none
hsa-mir-4634	5	+	174751734	174751787	CTD-2532K18.1	ENSG00000251670			0	0	NA	NA	NA	NA	none	none	none
hsa-mir-4635	5	-	1062896	1062974	SLC12A7	ENSG00000113504			8	21	COL1A1(8),COL3A1(3),FLNA(2),FN1(1),FNBP1(1),IGHG1(1),IGH_locus(2),MALAT1(1),MMP14(6),NCOR2(1),PHB2(2),SPARC(1),	ACTB(3),AES(1),COL1A1(15),COL1A2(3),COL3A1(6),FN1(1),GNAS(1),GNB2L1(1),HDGF(1),IGHG1(2),IGH_locus(19),LTF(3),MMP14(9),NCOR2(2),NUCB2(1),P4HB(1),PI4KA(2),PNMT(1),SPARC(1),TAGLN2(1),USP9X(2),ZNF579(2),	ENSG00000108821(8),ENSG00000113140(1),ENSG00000115414(1),ENSG00000157227(6),ENSG00000168542(3),ENSG00000187239(1),ENSG00000196498(1),ENSG00000196924(2),ENSG00000211896(1),ENSG00000215021(2),ENSG00000251562(1),ENSG09000000013(2),	ENSG00000012223(3),ENSG00000070081(1),ENSG00000075624(3),ENSG00000087460(1),ENSG00000104964(1),ENSG00000108821(15),ENSG00000113140(1),ENSG00000115414(1),ENSG00000124486(2),ENSG00000141744(1),ENSG00000143321(1),ENSG00000157227(9),ENSG00000158710(1),ENSG00000164692(3),ENSG00000168542(6),ENSG00000185624(1),ENSG00000196498(2),ENSG00000204628(1),ENSG00000211896(2),ENSG00000218891(2),ENSG00000241973(2)…	3prime	none	none
hsa-mir-4636	5	-	9053816	9053895	SEMA5A	ENSG00000112902			1	2	COL1A1(3),	COL1A1(6),	ENSG00000108821(3),	ENSG00000108821(6),	none	none	none
hsa-mir-4637	5	-	14825929	14826012	ANKH	ENSG00000154122			17	7	ACTB(2),BGN(1),COL1A1(73),COL1A2(6),COL3A1(2),COL5A1(1),FN1(2),IGFBP5(2),MICAL2(2),RPN1(5),TRPM2(3),	COL1A1(5),EEF2(3),IGFBP5(1),SEMA3F(1),	ENSG00000075624(2),ENSG00000108821(73),ENSG00000115414(2),ENSG00000115461(2),ENSG00000130635(1),ENSG00000133816(2),ENSG00000142185(3),ENSG00000163902(5),ENSG00000164692(6),ENSG00000168542(2),ENSG00000182492(1),	ENSG00000001617(1),ENSG00000108821(5),ENSG00000115461(1),ENSG00000167658(3),	5prime	none	none
hsa-mir-4638	5	-	181222566	181222633	MIR4638	ENSG00000264732			0	0	NA	NA	NA	NA	none	none	none
hsa-mir-4639	6	+	16141556	16141624	MYLIP	ENSG00000007944			0	0	NA	NA	NA	NA	none	none	none
hsa-mir-4640	6	+	30890883	30890972	DDR1	ENSG00000204580			73	42	ABHD2(5),AHNAK(1),AKAP9(1),ALG3(1),ARPC1B(1),BAG3(1),BSG(1),C3(1),CALR(1),CD74(3),CHGB(10),CISD1(1),COL1A1(43),COL1A2(6),COL3A1(3),COL6A1(4),CPB1(3),DCN(2),DHX37(1),EEF1G(1),EEF2(3),F11R(3),FN1(8),GATA3(1),HCFC1(1),IGFBP5(2),IGKC(9),IGK_locus(1),LY6E(1),MCCC1(3),MGAT1(1),MGP(5),MUCL1(2),NCL(2),PIP(2),PPIB(2),PTMS(2),RGS5(1),RNPEPL1(1),RPL8(4),SCGB2A2(2),SERF2(1),SFRP2(1),SPARC(1),SRRM2(1),STAT6(3…	ABHD2(6),ACTG1(1),AEBP1(1),BGN(1),BSG(5),CDK16(1),CILP(3),CISD1(1),COL1A1(18),COL1A2(4),COL3A1(4),COL6A1(1),COL6A3(1),F11R(1),FN1(4),IGFBP5(5),IGHG1(2),IGK_locus(1),KCTD11(2),KDM2A(3),KLF6(2),LASP1(1),LY6E(3),MCCC1(1),MMP2(2),MRC2(2),PPIB(1),PRCC(2),SEC14L1(1),SPARC(1),STAT6(1),TBC1D9(1),TMBIM6(1),	ENSG00000011465(2),ENSG00000019582(3),ENSG00000078070(3),ENSG00000089199(10),ENSG00000107485(1),ENSG00000108821(43),ENSG00000109436(2),ENSG00000110484(2),ENSG00000111341(5),ENSG00000113140(1),ENSG00000115053(2),ENSG00000115414(8),ENSG00000115461(2),ENSG00000122873(1),ENSG00000124942(1),ENSG00000125730(1),ENSG00000127914(1),ENSG00000130429(1),ENSG00000131446(1),ENSG00000137076(1),ENSG00000140264(1…	ENSG00000002834(1),ENSG00000011028(2),ENSG00000067082(2),ENSG00000078070(1),ENSG00000087245(2),ENSG00000102225(1),ENSG00000106624(1),ENSG00000108821(18),ENSG00000109436(1),ENSG00000113140(1),ENSG00000115414(4),ENSG00000115461(5),ENSG00000122873(1),ENSG00000129657(1),ENSG00000138615(3),ENSG00000139644(1),ENSG00000140526(6),ENSG00000142156(1),ENSG00000143294(2),ENSG00000158769(1),ENSG00000160932(3)…	5prime	none	5prime
hsa-mir-4641	6	+	41598723	41598788	FOXP4	ENSG00000137166			6	13	CHGB(2),DSP(1),ECE1(1),MAP3K3(1),RALBP1(2),TSPAN9(2),ZNF106(1),	ACTG1(1),ALYREF(2),CHGB(1),COL3A1(4),COL6A2(2),ECE1(1),FLNA(1),FN1(2),GRB2(1),IGFBP5(2),ITGB5(1),KRT5(3),LGALS3BP(2),SH3GLB2(1),TSPAN9(3),VIM-AS1(3),	ENSG00000011105(2),ENSG00000017797(2),ENSG00000089199(2),ENSG00000096696(1),ENSG00000103994(1),ENSG00000117298(1),ENSG00000198909(1),	ENSG00000011105(3),ENSG00000082781(1),ENSG00000089199(1),ENSG00000108679(2),ENSG00000115414(2),ENSG00000115461(2),ENSG00000117298(1),ENSG00000142173(2),ENSG00000148341(1),ENSG00000168542(4),ENSG00000177885(1),ENSG00000183684(2),ENSG00000184009(1),ENSG00000186081(3),ENSG00000196924(1),ENSG00000229124(3),	none	none	none
hsa-mir-4642	6	+	44435641	44435722	CDC5L	ENSG00000096401			0	1	NA	COL1A1(2),	NA	ENSG00000108821(2),	none	none	5prime
hsa-mir-4643	6	+	91521660	91521737	MIR4643	ENSG00000263734			0	0	NA	NA	NA	NA	none	none	none
hsa-mir-4644	6	+	170330761	170330844	FAM120B	ENSG00000112584			0	0	NA	NA	NA	NA	none	none	none
hsa-mir-4645	6	-	2854031	2854107	MIR4645	ENSG00000266750	SERPINB9P1	ENSG00000230438	0	0	NA	NA	NA	NA	none	none	none
hsa-mir-4646	6	-	31701029	31701091	XXBAC-BPG32J3.20	ENSG00000204422			1	2	SLC44A4(1),	COL1A1(2),	ENSG00000204385(1),	ENSG00000108821(2),	none	none	none
hsa-mir-4647	6	-	44254206	44254285	SLC35B2	ENSG00000157593			0	2	NA	COL3A1(1),SLC12A9(1),	NA	ENSG00000146828(1),ENSG00000168542(1),	none	none	none
hsa-mir-4648	7	+	2527074	2527145	LFNG	ENSG00000106003			3	3	BCL9L(1),CLASRP(1),COL6A3(1),	CHGB(1),COL6A3(2),DHCR24(2),	ENSG00000104859(1),ENSG00000163359(1),ENSG00000186174(1),	ENSG00000089199(1),ENSG00000116133(2),ENSG00000163359(2),	none	none	none
hsa-mir-4649	7	+	44110849	44110912	AEBP1	ENSG00000106624			179	167	AAMP(1),ABCF2(1),ACTB(12),ACTG1(8),ACTN4(4),ADAMTS2(1),ADIPOR2(2),AHNAK(9),AHNAK2(2),ALDOA(6),ANGPTL2(2),ANKRD52(3),ANTXR1(1),APH1A(1),APLP2(1),APOD(3),APOE(4),APP(5),ARHGAP1(3),ARL6IP4(1),ASXL1(2),ATP2A2(2),ATP6AP1(2),AUTS2(2),B2M(2),B4GALT1(4),BAZ2A(1),BCAM(1),BGN(6),BSDC1(2),BST2(3),BTBD2(2),C3(5),CALD1(1),CALR(5),CANX(5),CAPG(2),CCND1(5),CCNI(2),CD68(1),CDAN1(1),CDC37(1),CEBPA(1),CEP250(1),CH…	AAMP(1),ACTB(29),ACTG1(6),ACTN4(1),ADAR(1),AHNAK(4),ALDOA(11),ANTXR1(1),AP2B1(2),AP2M1(2),APH1A(1),APOD(5),APOE(1),APP(3),ARF5(1),ARHGAP1(1),ARHGEF17(3),ATF6B(1),ATP2A2(1),ATP6V0C(3),ATP8B2(1),AZGP1(2),B2M(4),BCL7C(1),BGN(8),C11orf68(1),C1R(2),C3(1),CALD1(3),CALR(7),CALU(1),CAPG(1),CCDC80(1),CCND1(4),CCNI(2),CCT7(1),CD24(1),CD99(1),CDAN1(1),CDCP1(1),CDH1(3),CHMP2A(1),CILP(1),CINP(3),CLIC1(1),CLST…	ENSG00000005486(4),ENSG00000006831(2),ENSG00000008441(2),ENSG00000011028(1),ENSG00000011465(4),ENSG00000012223(2),ENSG00000013364(2),ENSG00000015171(2),ENSG00000022277(1),ENSG00000024422(2),ENSG00000030582(2),ENSG00000033050(1),ENSG00000034510(5),ENSG00000035862(8),ENSG00000038427(2),ENSG00000041982(1),ENSG00000042493(2),ENSG00000058262(2),ENSG00000067225(1),ENSG00000070159(3),ENSG00000071553(2),…	ENSG00000002586(1),ENSG00000004059(1),ENSG00000006125(2),ENSG00000009335(1),ENSG00000012223(1),ENSG00000024422(3),ENSG00000030582(1),ENSG00000034510(1),ENSG00000035862(5),ENSG00000039068(3),ENSG00000042493(1),ENSG00000043093(1),ENSG00000047849(1),ENSG00000049759(1),ENSG00000052344(3),ENSG00000057608(3),ENSG00000058262(2),ENSG00000063177(1),ENSG00000065613(3),ENSG00000067182(1),ENSG00000070159(1),…	3prime	none	5prime
hsa-mir-4650-1	7	-	67114322	67114397	MIR4650-1	ENSG00000266525			0	0	NA	NA	NA	NA	none	none	none
hsa-mir-4650-2	7	+	72697903	72697978	MIR4650-2	ENSG00000264494			0	0	NA	NA	NA	NA	none	none	none
hsa-mir-4651	7	+	75915197	75915269	POR	ENSG00000127948			16	1	COL1A1(22),COL1A2(4),DDB1(1),EEF2(2),IGHG1(2),IGKC(5),KTN1(1),PCSK7(1),VIM(1),	COL1A1(1),	ENSG00000026025(1),ENSG00000108821(22),ENSG00000126777(1),ENSG00000160613(1),ENSG00000164692(4),ENSG00000167658(2),ENSG00000167986(1),ENSG00000211592(5),ENSG00000211896(2),	ENSG00000108821(1),	5prime	none	none
hsa-mir-4652	7	+	93716928	93717005	GNGT1	ENSG00000127928			0	0	NA	NA	NA	NA	none	none	none
hsa-mir-4653	7	+	101159473	101159555	AP1S1	ENSG00000106367			3	0	CD74(1),COL1A1(1),IGFBP5(1),	NA	ENSG00000019582(1),ENSG00000108821(1),ENSG00000115461(1),	NA	none	none	none
hsa-mir-4654	1	+	162157107	162157182	NOS1AP	ENSG00000198929			1	1	MAPK1(1),	EXO5(3),	ENSG00000100030(1),	ENSG00000164002(3),	both	none	5prime
hsa-mir-4655	7	-	1844180	1844253	MAD1L1	ENSG00000002822			0	4	NA	COL1A1(2),FASN(2),MYH9(2),PTMS(1),	NA	ENSG00000100345(2),ENSG00000108821(2),ENSG00000159335(1),ENSG00000169710(2),	3prime	none	3prime
hsa-mir-4656	7	-	4788565	4788639	MIR4656	ENSG00000264474			0	0	NA	NA	NA	NA	none	none	none
hsa-mir-4657	7	-	44881748	44881800	PURB	ENSG00000146676			1	1	ZFAND3(1),	ZFAND3(1),	ENSG00000156639(1),	ENSG00000156639(1),	none	none	none
hsa-mir-4658	7	-	100156605	100156669	C7ORF43	ENSG00000146826			0	1	NA	CHGB(2),	NA	ENSG00000089199(2),	none	none	none
hsa-mir-4659a	8	+	6745164	6745244	AGPAT5	ENSG00000155189			0	0	NA	NA	NA	NA	none	none	3prime
hsa-mir-4659b	8	-	6745168	6745240					0	0	NA	NA	NA	NA	none	none	none
hsa-mir-466	3	-	31161704	31161787	MIR466	ENSG00000265376			0	0	NA	NA	NA	NA	none	none	none
hsa-mir-4660	8	+	9048445	9048518	ERI1	ENSG00000104626			0	1	NA	TUSC3(1),	NA	ENSG00000104723(1),	none	none	none
hsa-mir-4661	8	+	91205485	91205559	LRRC69	ENSG00000214954			0	1	NA	AC011997.1(1),	NA	ENSG00000222017(1),	none	none	3prime
hsa-mir-4662a	8	+	124821985	124822051					0	0	NA	NA	NA	NA	none	none	none
hsa-mir-4662b	8	-	124821978	124822058	MIR4662B	ENSG00000263735			0	0	NA	NA	NA	NA	none	none	none
hsa-mir-4663	8	-	123215788	123215863	MIR4663	ENSG00000266324			0	0	NA	NA	NA	NA	none	none	none
hsa-mir-4664	8	-	143733083	143733153	FAM83H	ENSG00000180921			25	3	ALDOA(1),ARHGEF10L(7),BCL2L1(2),CD74(5),CLTC(7),COL1A1(24),CPB1(1),DSP(2),EPHB4(2),FAM160B2(2),FN1(3),FOS(2),GRWD1(1),IFI6(1),IGHG1(1),MCM7(2),MESDC1(1),MRPL13(3),NUMA1(3),PPT1(2),RPL28(2),SDF4(1),STYXL1(2),TNFAIP3(2),XBP1(1),	COL1A1(3),	ENSG00000019582(5),ENSG00000074964(7),ENSG00000078808(1),ENSG00000096696(2),ENSG00000100219(1),ENSG00000105447(1),ENSG00000108107(2),ENSG00000108821(24),ENSG00000115414(3),ENSG00000118503(2),ENSG00000126709(1),ENSG00000127952(2),ENSG00000131238(2),ENSG00000137497(3),ENSG00000140406(1),ENSG00000141367(7),ENSG00000149925(1),ENSG00000153002(1),ENSG00000158863(2),ENSG00000166508(2),ENSG00000170345(2)…	ENSG00000108821(3),	none	none	none
hsa-mir-4665	9	+	6007826	6007904	MIR4665	ENSG00000263575			0	0	NA	NA	NA	NA	none	none	none
hsa-mir-4666a	1	+	228462074	228462152	MIR4666A	ENSG00000266174	HIST3H2BB	ENSG00000196890	0	0	NA	NA	NA	NA	none	none	none
hsa-mir-4666b	X	+	29574278	29574358	IL1RAPL1	ENSG00000169306			0	0	NA	NA	NA	NA	none	none	5prime
hsa-mir-4667	9	+	35608094	35608159	TESK1	ENSG00000107140			3	0	COL1A1(3),	NA	ENSG00000108821(3),	NA	none	none	none
hsa-mir-4668	9	+	111932100	111932169	UGCG	ENSG00000148154			0	6	NA	ADCY9(6),AHNAK(2),COL1A1(5),GNG10(2),IGF1R(2),IGFBP5(1),SQSTM1(1),	NA	ENSG00000108821(5),ENSG00000115461(1),ENSG00000124942(2),ENSG00000140443(2),ENSG00000161011(1),ENSG00000162104(6),ENSG00000242616(2),	3prime	none	both
hsa-mir-4669	9	+	134379411	134379472	RXRA	ENSG00000186350			23	15	ACSL3(1),ACTB(20),AZGP1(9),BRD2(1),COL1A1(30),COL1A2(4),COL3A1(3),COX4I1(3),EEF2(4),FN1(2),IGF2(1),IGHG1(2),ITM2B(3),TGM2(1),	AGRN(1),COL1A1(31),COL3A1(1),EEF2(7),IGKC(1),TCN1(1),TGM2(1),	ENSG00000075624(20),ENSG00000108821(30),ENSG00000115414(2),ENSG00000123983(1),ENSG00000131143(3),ENSG00000136156(3),ENSG00000160862(9),ENSG00000164692(4),ENSG00000167244(1),ENSG00000167658(4),ENSG00000168542(3),ENSG00000198959(1),ENSG00000204256(1),ENSG00000211896(2),	ENSG00000108821(31),ENSG00000134827(1),ENSG00000167658(7),ENSG00000168542(1),ENSG00000188157(1),ENSG00000198959(1),ENSG00000211592(1),	none	none	none
hsa-mir-4670	9	-	92527984	92528058	ECM2	ENSG00000106823			0	0	NA	NA	NA	NA	none	none	none
hsa-mir-4671	1	+	234306467	234306539	SLC35F3	ENSG00000183780			0	1	NA	CABLES1(1),	NA	ENSG00000134508(1),	none	none	none
hsa-mir-4672	9	-	127869415	127869495	AK1	ENSG00000106992			0	2	NA	CHGB(1),COL1A1(4),	NA	ENSG00000089199(1),ENSG00000108821(4),	none	none	none
hsa-mir-4673	9	-	136519568	136519626	NOTCH1	ENSG00000148400			9	3	CFL1(5),CKB(2),COL1A1(4),COL1A2(2),COL5A1(1),FLNA(4),LCN15(2),SF1(1),	COL1A1(2),COL5A1(1),MRC2(1),	ENSG00000108821(4),ENSG00000130635(1),ENSG00000164692(2),ENSG00000166165(2),ENSG00000168066(1),ENSG00000172757(5),ENSG00000177984(2),ENSG00000196924(4),	ENSG00000011028(1),ENSG00000108821(2),ENSG00000130635(1),	3prime	none	both
hsa-mir-4674	9	-	136546173	136546259	MIR4674	ENSG00000265181			0	0	NA	NA	NA	NA	none	none	none
hsa-mir-4675	10	+	20551970	20552046	MIR4675	ENSG00000265372			0	0	NA	NA	NA	NA	none	none	none
hsa-mir-4676	10	+	72721029	72721100	MCU	ENSG00000156026			1	0	GLUL(1),	NA	ENSG00000135821(1),	NA	none	none	5prime
hsa-mir-4677	1	+	243346176	243346255	SDCCAG8	ENSG00000054282			2	0	CHGB(8),COL1A1(1),	NA	ENSG00000089199(8),ENSG00000108821(1),	NA	both	none	both
hsa-mir-4678	10	+	87503881	87503954					0	0	NA	NA	NA	NA	none	none	none
hsa-mir-4679-1	10	+	89063336	89063410					0	0	NA	NA	NA	NA	none	none	none
hsa-mir-4679-2	10	-	89063335	89063411	MIR4679-1	ENSG00000265375			0	0	NA	NA	NA	NA	none	none	none
hsa-mir-4680	10	+	110898090	110898155	PDCD4	ENSG00000150593			11	8	ESR1(1),FLNB(1),FN1(2),IGFBP5(5),IGKC(1),IRS1(1),KRT19(1),NDUFS3(4),SLC39A6(1),	COL1A2(1),COL3A1(2),CPB1(1),IGFBP5(3),IGKC(1),PLCB4(1),PSAP(1),	ENSG00000091831(1),ENSG00000115414(2),ENSG00000115461(5),ENSG00000136068(1),ENSG00000141424(1),ENSG00000169047(1),ENSG00000171345(1),ENSG00000211592(1),ENSG00000213619(4),	ENSG00000101333(1),ENSG00000115461(3),ENSG00000153002(1),ENSG00000164692(1),ENSG00000168542(2),ENSG00000197746(1),ENSG00000211592(1),	none	none	none
hsa-mir-4681	10	+	119377972	119378043	GRK5	ENSG00000198873			0	1	NA	CD24(1),	NA	ENSG00000272398(1),	5prime	none	none
hsa-mir-4682	10	+	119958513	119958592	MIR4682	ENSG00000265370			0	0	NA	NA	NA	NA	none	none	none
hsa-mir-4683	10	-	35641172	35641252	FZD8	ENSG00000177283			0	2	NA	COL1A1(1),SCNN1A(1),	NA	ENSG00000108821(1),ENSG00000111319(1),	none	none	none
hsa-mir-4684	1	+	22719517	22719598	EPHB2	ENSG00000133216			1	1	COL1A2(1),	COL1A2(1),	ENSG00000164692(1),	ENSG00000164692(1),	none	none	none
hsa-mir-4685	10	-	98431292	98431360	HPS1	ENSG00000107521			6	3	CHGB(3),COL1A1(2),DHCR24(1),PLEC(1),PSAP(2),UBE2L6(1),	COL1A1(1),DHCR24(1),GALNT5(1),	ENSG00000089199(3),ENSG00000108821(2),ENSG00000116133(1),ENSG00000156587(1),ENSG00000178209(1),ENSG00000197746(2),	ENSG00000108821(1),ENSG00000116133(1),ENSG00000136542(1),	none	none	3prime
hsa-mir-4686	11	+	2173063	2173138	MIR4686	ENSG00000265258			0	0	NA	NA	NA	NA	none	none	none
hsa-mir-4687	11	+	3856062	3856141	STIM1	ENSG00000167323			13	0	ANKFY1(1),CAMK2N1(2),CARTPT(1),CHGB(4),COL1A2(2),COL6A2(1),CPB1(2),ENO1(1),FN1(1),KRT19(1),MMP2(2),RPL28(1),	NA	ENSG00000074800(1),ENSG00000087245(2),ENSG00000089199(4),ENSG00000108107(1),ENSG00000115414(1),ENSG00000142173(1),ENSG00000153002(2),ENSG00000162545(2),ENSG00000164326(1),ENSG00000164692(2),ENSG00000171345(1),ENSG00000185722(1),	NA	5prime	none	both
hsa-mir-4688	11	+	46376402	46376484	DGKZ	ENSG00000149091			2	0	BGN(1),CHGB(2),	NA	ENSG00000089199(2),ENSG00000182492(1),	NA	none	none	none
hsa-mir-4689	1	-	5862672	5862741	MIR4689	ENSG00000264101	NPHP4	ENSG00000131697	0	1	NA	PECAM1(1),	NA	ENSG00000261371(1),	none	none	none
hsa-mir-4690	11	+	65636310	65636369	SIPA1	ENSG00000213445			10	13	B2M(1),COL1A1(12),COL1A2(1),COL3A1(1),CTSB(1),HSPB1(1),IGKC(1),IGK_locus(1),SMC1A(1),	COL1A1(17),COL1A2(4),CTSB(5),HSPB1(6),IGF2(2),IGK_locus(1),SPARC(1),	ENSG00000072501(1),ENSG00000106211(1),ENSG00000108821(12),ENSG00000164692(1),ENSG00000164733(1),ENSG00000166710(1),ENSG00000168542(1),ENSG00000211592(1),ENSG09000000009(1),	ENSG00000106211(6),ENSG00000108821(17),ENSG00000113140(1),ENSG00000164692(4),ENSG00000164733(5),ENSG00000167244(2),ENSG09000000009(1),	3prime	none	none
hsa-mir-4691	11	+	68033897	68033981	NDUFS8	ENSG00000110717			3	3	DNAJC8(2),FN1(2),IGFBP5(3),	FN1(1),IGFBP5(2),RNF38(3),	ENSG00000115414(2),ENSG00000115461(3),ENSG00000126698(2),	ENSG00000115414(1),ENSG00000115461(2),ENSG00000137075(3),	none	none	none
hsa-mir-4692	11	+	72783530	72783592	MIR4692	ENSG00000265064			0	0	NA	NA	NA	NA	none	none	none
hsa-mir-4693	11	+	103849906	103849980	MIR4693	ENSG00000264200			0	0	NA	NA	NA	NA	none	none	none
hsa-mir-4694	11	-	19760004	19760083	MIR4694	ENSG00000264309			0	0	NA	NA	NA	NA	none	none	none
hsa-mir-4695	1	-	18883202	18883275	ALDH4A1	ENSG00000159423			1	2	HNRNPD(1),	COL1A1(2),	ENSG00000138668(1),	ENSG00000108821(2),	none	none	none
hsa-mir-4696	11	-	74720268	74720337	CHRDL2	ENSG00000054938			0	0	NA	NA	NA	NA	none	none	none
hsa-mir-4697	11	-	133898504	133898581	MIR4697HG	ENSG00000280237			0	0	NA	NA	NA	NA	none	none	none
hsa-mir-4698	12	+	47187812	47187891	PCED1B	ENSG00000179715			1	1	COL3A1(1),	RNF121(1),	ENSG00000168542(1),	ENSG00000137522(1),	none	none	none
hsa-mir-4699	12	+	81158388	81158461	ACSS3	ENSG00000111058			0	0	NA	NA	NA	NA	none	none	3prime
hsa-mir-4700	12	+	120723193	120723266	UNC119B	ENSG00000175970			0	0	NA	NA	NA	NA	none	none	none
hsa-mir-4701	12	-	48771975	48772037	ADCY6	ENSG00000174233			1	3	CHGB(1),	AZGP1(1),CPB1(2),	ENSG00000089199(1),	ENSG00000153002(2),ENSG00000160862(1),	none	none	none
hsa-mir-4703	13	+	51552589	51552667	MIR4703	ENSG00000266611	INTS6-AS1	ENSG00000236778	0	0	NA	NA	NA	NA	none	none	none
hsa-mir-4704	13	+	66218250	66218324	MIR4704	ENSG00000263561			0	0	NA	NA	NA	NA	none	none	none
hsa-mir-4705	13	-	102045934	102046004	FGF14	ENSG00000102466			4	3	CHGB(1),CPB1(1),IGF2(5),	IGF2(2),TGOLN2(1),	ENSG00000089199(1),ENSG00000153002(1),ENSG00000167244(5),	ENSG00000152291(1),ENSG00000167244(2),	none	none	3prime
hsa-mir-4706	14	+	65044688	65044769	FNTB	ENSG00000257365			1	5	CTSD(2),	EEF2(2),FUT8(1),IGHG1(2),MYH9(1),RAB15(1),	ENSG00000117984(2),	ENSG00000033170(1),ENSG00000100345(1),ENSG00000139998(1),ENSG00000167658(2),ENSG00000211896(2),	3prime	none	3prime
hsa-mir-4707	14	-	22956950	22957029	HAUS4	ENSG00000092036			1	0	COL1A1(1),	NA	ENSG00000108821(1),	NA	none	none	none
hsa-mir-4708	14	-	65335117	65335183	MIR4708	ENSG00000266740			0	0	NA	NA	NA	NA	none	none	none
hsa-mir-4709	14	-	74480133	74480204	NPC2	ENSG00000119655			4	8	ACTG1(1),COL1A1(1),COL3A1(1),FN1(4),	ACTB(1),CCNI(2),CD74(2),CERCAM(1),COL1A1(13),COL3A1(2),FN1(3),IGHG1(1),IGKC(1),	ENSG00000108821(1),ENSG00000115414(4),ENSG00000168542(1),ENSG00000184009(1),	ENSG00000019582(2),ENSG00000075624(1),ENSG00000108821(13),ENSG00000115414(3),ENSG00000118816(2),ENSG00000167123(1),ENSG00000168542(2),ENSG00000211592(1),ENSG00000211896(1),	none	3prime	5prime
hsa-mir-4710	14	-	104677694	104677749	MIR4710	ENSG00000265291			0	0	NA	NA	NA	NA	none	none	none
hsa-mir-4711	1	-	59733227	59733296	MIR4711	ENSG00000266150			0	0	NA	NA	NA	NA	none	none	none
hsa-mir-4712	15	+	50360329	50360410	GABPB1-AS1	ENSG00000244879			0	0	NA	NA	NA	NA	none	none	none
hsa-mir-4713	15	+	51242190	51242264	RP11-108K3.1	ENSG00000259240			0	0	NA	NA	NA	NA	none	none	none
hsa-mir-4714	15	+	98784426	98784502	IGF1R	ENSG00000140443			45	29	ABHD11(1),ABHD14B(3),ABHD2(4),ABL2(2),ACTB(4),ACTG1(17),ACTN1(3),ACTR3(1),ADAM15(2),ADRM1(2),AEBP1(5),AES(1),AGBL5(1),AGFG1(1),AGR2(4),AHNAK(4),AKIRIN1(2),AKT1(3),AKT2(4),ALAD(2),ALDOA(8),ANKRD11(2),ANTXR1(5),ANXA7(1),AP1B1(3),AP2A1(4),AP2B1(2),APEH(2),APLP2(1),APOE(2),APP(3),ARF1(2),ARHGAP1(2),ARHGDIA(4),ARHGDIB(1),ARHGEF12(1),ARID1A(6),ARL6IP4(6),ARPC2(3),ARPIN(4),ATP1A1(3),ATP5G2(3),ATP6V0E2(1…	AARD(1),ACTB(1),ACTG1(1),ADAM15(1),AHNAK(2),ANXA6(1),AP1B1(2),APP(1),ARHGDIA(4),ARPIN(21),ASPSCR1(1),AZIN1(1),BAP1(2),BRD2(1),BUB3(1),C10orf10(1),CA12(2),CALD1(1),CALM3(1),CANX(1),CAPN1(1),CCND1(1),CD74(2),CLDN4(1),CLIC4(1),CLIC6(3),CLPTM1(1),CLU(2),COL1A1(14),COL1A2(1),COL3A1(5),COL5A1(3),COL6A3(5),COPZ1(1),COX6C(1),CST3(2),CTDSP2(1),CTGF(1),CTSB(1),CTSZ(1),CYBB(1),DEGS1(4),DKK3(1),DPYSL3(1),EEF…	ENSG00000001617(8),ENSG00000002834(2),ENSG00000004478(2),ENSG00000004487(1),ENSG00000005007(6),ENSG00000005893(4),ENSG00000006007(1),ENSG00000006125(2),ENSG00000007202(1),ENSG00000007237(1),ENSG00000008517(2),ENSG00000008988(2),ENSG00000009954(2),ENSG00000010610(3),ENSG00000011465(5),ENSG00000012223(1),ENSG00000013306(2),ENSG00000014216(4),ENSG00000019582(10),ENSG00000026025(1),ENSG00000030582(3)…	ENSG00000005893(1),ENSG00000007237(1),ENSG00000008988(1),ENSG00000014216(1),ENSG00000019582(2),ENSG00000034510(1),ENSG00000038427(3),ENSG00000050165(1),ENSG00000063245(1),ENSG00000065054(1),ENSG00000074410(2),ENSG00000075624(1),ENSG00000077942(1),ENSG00000080824(2),ENSG00000082898(1),ENSG00000083845(2),ENSG00000099953(1),ENSG00000100219(1),ENSG00000100234(1),ENSG00000100280(2),ENSG00000100345(9),…	3prime	none	3prime
hsa-mir-4715	15	-	25848747	25848825	ATP10A	ENSG00000206190			0	0	NA	NA	NA	NA	none	none	none
hsa-mir-4716	15	-	49169070	49169153	MIR4716	ENSG00000264210			0	0	NA	NA	NA	NA	none	none	none
hsa-mir-4717	16	+	2274620	2274691	MIR4717	ENSG00000264004	RP11-304L19.13	ENSG00000260778	0	0	NA	NA	NA	NA	none	none	none
hsa-mir-4718	16	+	12720321	12720371	MIR4718	ENSG00000264733			0	0	NA	NA	NA	NA	none	none	none
hsa-mir-4719	16	+	76868936	76869019	CTD-2336H13.2	ENSG00000259995			0	0	NA	NA	NA	NA	none	none	none
hsa-mir-4720	16	+	81385018	81385093	GAN	ENSG00000261609			0	0	NA	NA	NA	NA	none	none	none
hsa-mir-4721	16	-	28843919	28844007	TUFM	ENSG00000178952			3	9	BGN(2),COL1A1(2),EPSTI1(2),GNAS(1),SULF2(1),	BGN(1),COL1A1(3),COL1A2(1),COL6A1(1),ERBB2(2),GNAS(2),IGH_locus(3),PFN1(1),WNT7B(2),	ENSG00000087460(1),ENSG00000108821(2),ENSG00000133106(2),ENSG00000182492(2),ENSG00000196562(1),	ENSG00000087460(2),ENSG00000108518(1),ENSG00000108821(3),ENSG00000141736(2),ENSG00000142156(1),ENSG00000164692(1),ENSG00000182492(1),ENSG00000188064(2),ENSG09000000013(3),	none	none	none
hsa-mir-4722	16	-	88716278	88716337	PIEZO1	ENSG00000103335			3	12	DNAJB1(3),SMC1A(2),TRPS1(1),	ANXA5(1),BCL2L2(2),CA12(2),CHGB(2),COL3A1(3),COL5A2(3),CTSD(4),FTL(1),IGFBP7(1),KRT19(2),P4HB(7),RPL24(1),TRPS1(2),	ENSG00000072501(2),ENSG00000104447(1),ENSG00000132002(3),	ENSG00000074410(2),ENSG00000087086(1),ENSG00000089199(2),ENSG00000104447(2),ENSG00000114391(1),ENSG00000117984(4),ENSG00000129473(2),ENSG00000163453(1),ENSG00000164111(1),ENSG00000168542(3),ENSG00000171345(2),ENSG00000185624(7),ENSG00000204262(3),	none	none	5prime
hsa-mir-4723	17	+	28360654	28360734	TMEM199	ENSG00000244045			1	2	IGKC(1),	IGKC(3),RSRP1(4),	ENSG00000211592(1),	ENSG00000117616(4),ENSG00000211592(3),	none	none	none
hsa-mir-4724	17	+	31534883	31534971	RAB11FIP4	ENSG00000131242			1	8	COL1A2(1),MDM4(2),	CAPG(1),COL1A2(1),CPB1(1),ERBB2(1),IGFBP4(2),IGHG1(1),MDM4(3),SPTSSB(1),	ENSG00000164692(1),ENSG00000198625(2),	ENSG00000042493(1),ENSG00000141736(1),ENSG00000141753(2),ENSG00000153002(1),ENSG00000164692(1),ENSG00000196542(1),ENSG00000198625(3),ENSG00000211896(1),	none	none	none
hsa-mir-4725	17	+	31575269	31575358	AC003101.1	ENSG00000228768			0	0	NA	NA	NA	NA	none	none	none
hsa-mir-4726	17	+	38719691	38719748	MLLT6	ENSG00000275023			25	23	ASPH(1),C3(1),CACNB1(1),COL1A1(9),COL1A2(1),COL6A1(1),CTSD(1),CYB561(2),ERBB2(1),FBXL20(1),GSN(1),IGHG1(3),IGH_locus(2),IGKC(1),LASP1(4),MED24(2),MMP2(2),PDIA6(1),SEPT3(1),STAU1(2),TULP4(1),	AHNAK(1),ASPH(1),COL1A1(4),COL1A2(5),COL3A1(1),COL6A2(1),CYB561(3),ERBB2(1),IGFBP5(1),IGH_locus(11),IGK_locus(1),LASP1(1),MMP2(3),NUMA1(1),PSAP(1),SOCS7(1),VIM(1),VPS51(1),	ENSG00000002834(4),ENSG00000008283(2),ENSG00000008838(2),ENSG00000067191(1),ENSG00000087245(2),ENSG00000100167(1),ENSG00000108306(1),ENSG00000108821(9),ENSG00000117984(1),ENSG00000124214(2),ENSG00000125730(1),ENSG00000130338(1),ENSG00000141736(1),ENSG00000142156(1),ENSG00000143870(1),ENSG00000148180(1),ENSG00000164692(1),ENSG00000198363(1),ENSG00000211592(1),ENSG00000211896(3),ENSG09000000013(2),	ENSG00000002834(1),ENSG00000008283(3),ENSG00000026025(1),ENSG00000087245(3),ENSG00000108821(4),ENSG00000115461(1),ENSG00000124942(1),ENSG00000137497(1),ENSG00000141736(1),ENSG00000142173(1),ENSG00000149823(1),ENSG00000164692(5),ENSG00000168542(1),ENSG00000197746(1),ENSG00000198363(1),ENSG00000274211(1),ENSG09000000009(1),ENSG09000000013(11),	5prime	none	both
hsa-mir-4727	17	+	38825838	38825892	MIR4727	ENSG00000274054			0	0	NA	NA	NA	NA	none	none	none
hsa-mir-4728	17	+	39726495	39726561	ERBB2	ENSG00000141736			84	155	A2M(1),ABCC3(1),ACTA2(1),ACTB(3),ACTG1(1),ACTN1(1),ACTN4(1),AEBP1(5),AHNAK(2),AKT1(1),ALAD(1),ALDH18A1(1),ALDOA(3),APEX1(3),APOE(4),ARSA(3),ATP6AP1(1),B2M(2),BCL2L1(1),BSG(1),C1QC(1),CAPRIN1(2),CASC3(1),CD55(2),CD59(1),CD74(8),CERS6(1),CFL1(2),CHGB(2),CLU(2),COL11A1(1),COL18A1(1),COL1A2(13),COL3A1(4),COL4A2(1),COL5A1(4),COL6A2(2),COMP(1),CPB1(4),CRABP2(1),CTNNB1(1),CTSB(1),CTSD(6),CXCL14(1),CXCR4…	A2M(1),ABCC3(2),ABHD15(1),AC009133.12(1),ACACA(1),ACAD9(3),ACLY(2),ACTA2(2),ACTB(22),ACTG1(2),ACTG2(2),ACTN1(2),ACTN4(7),AEBP1(7),AHNAK(7),AKT1(2),ALDH18A1(3),ALDH3B2(1),ALDOA(8),ANXA2(2),AP000349.2(1),AP001610.5(1),AP1B1(1),AP2S1(1),APOD(9),APOE(2),APP(2),ARF3(2),ARFGEF2(4),ARHGDIA(2),ARHGEF1(1),ARID5B(1),ARNT(1),ARSA(2),ATP1A1(2),ATP2A3(1),ATP5G2(1),ATP6V0D1(1),ATP6V1B2(1),ATP6V1D(1),ATRN(1),AZ…	ENSG00000004478(1),ENSG00000005156(2),ENSG00000007202(1),ENSG00000008283(9),ENSG00000019582(8),ENSG00000034510(1),ENSG00000051128(3),ENSG00000059573(1),ENSG00000060718(1),ENSG00000065357(1),ENSG00000067560(1),ENSG00000071553(1),ENSG00000072110(1),ENSG00000075415(2),ENSG00000075624(3),ENSG00000082641(2),ENSG00000082701(3),ENSG00000085063(1),ENSG00000087086(4),ENSG00000087245(4),ENSG00000087460(2),…	ENSG00000002834(2),ENSG00000006282(1),ENSG00000006327(1),ENSG00000008283(2),ENSG00000008838(1),ENSG00000019582(10),ENSG00000026508(1),ENSG00000034510(2),ENSG00000038382(1),ENSG00000038427(3),ENSG00000039068(1),ENSG00000042753(1),ENSG00000044115(1),ENSG00000050405(1),ENSG00000050438(1),ENSG00000052344(1),ENSG00000052749(1),ENSG00000059573(3),ENSG00000060339(1),ENSG00000063177(1),ENSG00000064042(1)…	5prime	none	both
hsa-mir-4729	17	+	59366083	59366154	YPEL2	ENSG00000175155			1	1	GRB2(1),	GRB2(4),	ENSG00000177885(1),	ENSG00000177885(4),	both	none	both
hsa-mir-4730	17	+	80419418	80419493	ENDOV	ENSG00000173818			1	1	RIPK4(2),	FCGRT(1),	ENSG00000183421(2),	ENSG00000104870(1),	5prime	none	both
hsa-mir-4731	17	-	15251627	15251696	PMP22	ENSG00000109099			6	6	COL1A1(9),COL1A2(3),HELZ2(1),SSFA2(1),	COL1A1(3),COL1A2(3),IGFBP5(2),	ENSG00000108821(9),ENSG00000130589(1),ENSG00000138434(1),ENSG00000164692(3),	ENSG00000108821(3),ENSG00000115461(2),ENSG00000164692(3),	none	none	none
hsa-mir-4732	17	-	28861655	28861730	RP11-20B24.2	ENSG00000264066			0	0	NA	NA	NA	NA	none	none	none
hsa-mir-4733	17	-	31094350	31094425	RP11-848P1.5	ENSG00000264107			0	0	NA	NA	NA	NA	none	none	none
hsa-mir-4734	17	-	38702262	38702331	MIR4734	ENSG00000275238	CTB-58E17.3	ENSG00000275532	0	0	NA	NA	NA	NA	none	none	none
hsa-mir-4735	1	-	196582413	196582481	KCNT2	ENSG00000162687			1	0	PTPRC(2),	NA	ENSG00000081237(2),	NA	none	none	3prime
hsa-mir-4736	17	-	58335976	58336022	MIR4736	ENSG00000264399			0	0	NA	NA	NA	NA	none	none	none
hsa-mir-4737	17	-	60043025	60043105	MIR4737	ENSG00000264049	HEATR6	ENSG00000068097	0	0	NA	NA	NA	NA	3prime	none	both
hsa-mir-4738	17	-	75784521	75784607	H3F3B	ENSG00000132475			22	3	ACTB(7),APOD(1),ARHGDIA(1),BCL9(2),BSG(2),C5(3),CD74(3),COL1A1(4),COL1A2(4),COL3A1(5),COL6A3(2),EPAS1(1),FAM195B(2),FN1(4),GNAS(4),GTPBP1(2),HNRNPA2B1(2),IGFBP5(5),IGKC(1),IGLL5(1),IL4R(3),LRPPRC(5),NCOR2(3),NTS(3),PNPLA2(1),ZMAT5(1),	COL1A1(1),IGKC(1),TOLLIP(1),	ENSG00000019582(3),ENSG00000075624(7),ENSG00000077238(3),ENSG00000087460(4),ENSG00000100226(2),ENSG00000100319(1),ENSG00000106804(3),ENSG00000108821(4),ENSG00000115414(4),ENSG00000115461(5),ENSG00000116016(1),ENSG00000116128(2),ENSG00000122566(2),ENSG00000133636(3),ENSG00000138095(5),ENSG00000141522(1),ENSG00000163359(2),ENSG00000164692(4),ENSG00000168542(5),ENSG00000172270(2),ENSG00000177666(1),…	ENSG00000078902(1),ENSG00000108821(1),ENSG00000211592(1),	none	5prime	none
hsa-mir-4739	17	-	79707176	79707249	MIR4739	ENSG00000266665			0	0	NA	NA	NA	NA	none	none	none
hsa-mir-4740	17	-	81400716	81400778	MIR4740	ENSG00000266392			0	0	NA	NA	NA	NA	none	none	none
hsa-mir-4741	18	+	22933349	22933438	RBBP8	ENSG00000101773			2	3	COL1A2(1),PCSK1(1),SCUBE2(1),	CA12(2),COL1A1(2),PCSK1(3),	ENSG00000164692(1),ENSG00000175356(1),ENSG00000175426(1),	ENSG00000074410(2),ENSG00000108821(2),ENSG00000175426(3),	5prime	none	3prime
hsa-mir-4742	1	-	224398227	224398311	WDR26	ENSG00000162923			5	2	COL1A1(4),COL1A2(2),COL3A1(2),FN1(1),	COL1A1(5),MARCKSL1(6),	ENSG00000108821(4),ENSG00000115414(1),ENSG00000164692(2),ENSG00000168542(2),	ENSG00000108821(5),ENSG00000175130(6),	3prime	none	3prime
hsa-mir-4743	18	+	48670600	48670668	CTIF	ENSG00000134030			4	3	COL1A2(2),COL3A1(1),FN1(5),RIT2(1),	EHMT1(1),EMP2(1),MYH9(2),	ENSG00000115414(5),ENSG00000152214(1),ENSG00000164692(2),ENSG00000168542(1),	ENSG00000100345(2),ENSG00000181090(1),ENSG00000213853(1),	5prime	none	both
hsa-mir-4744	18	-	49049687	49049768	DYM	ENSG00000141627			3	4	CD82(3),COL1A1(4),	CD82(1),COL1A1(8),DENND1A(1),SRPK1(2),	ENSG00000085117(3),ENSG00000108821(4),	ENSG00000085117(1),ENSG00000096063(2),ENSG00000108821(8),ENSG00000119522(1),	3prime	none	both
hsa-mir-4745	19	+	804940	805001	PTBP1	ENSG00000011304			22	15	AHNAK(5),CDH1(4),CHGB(3),CNOT2(1),COL12A1(2),COL1A2(6),COL3A1(3),COL5A1(1),CXCR4(1),ECHDC2(2),FLNA(1),GNAS(1),HSPG2(2),IGFBP5(2),IGHG1(1),IGK_locus(2),MMP2(1),MUCL1(1),MXRA5(1),PLEC(1),PTPN14(6),RAB11B(1),TM4SF1(1),TRAPPC5(3),VIM(1),ZHX2(1),	ARL6IP6(2),CASKIN2(1),CD74(1),CDH1(2),COL3A1(7),EGR1(1),GNAS(1),HSPG2(2),IGKC(1),IGKV3-11(1),IGK_locus(4),KIAA0368(1),MUCL1(1),PLEC(3),PTPN14(1),QDPR(1),UPF1(1),	ENSG00000026025(1),ENSG00000039068(4),ENSG00000087245(1),ENSG00000087460(1),ENSG00000089199(3),ENSG00000101825(1),ENSG00000111596(1),ENSG00000111799(2),ENSG00000115461(2),ENSG00000121310(2),ENSG00000121966(1),ENSG00000124942(5),ENSG00000130635(1),ENSG00000142798(2),ENSG00000152104(6),ENSG00000164692(6),ENSG00000168542(3),ENSG00000169908(1),ENSG00000172551(1),ENSG00000178209(1),ENSG00000178764(1),…	ENSG00000005007(1),ENSG00000019582(1),ENSG00000039068(2),ENSG00000087460(1),ENSG00000120738(1),ENSG00000136813(1),ENSG00000142798(2),ENSG00000151552(1),ENSG00000152104(1),ENSG00000168542(7),ENSG00000172551(1),ENSG00000177303(1),ENSG00000177917(2),ENSG00000178209(3),ENSG00000211592(1),ENSG00000241351(1),ENSG09000000009(4),	none	none	none
hsa-mir-4746	19	+	4445978	4446048	MIR4746	ENSG00000266437	CHAF1A	ENSG00000167670	0	0	NA	NA	NA	NA	3prime	none	5prime
hsa-mir-4747	19	+	4932687	4932740	UHRF1	ENSG00000276043			0	0	NA	NA	NA	NA	3prime	none	3prime
hsa-mir-4748	19	+	10780254	10780335	DNM2	ENSG00000079805			31	6	AEBP1(1),AHNAK(1),ANKH(2),ATP1A1(4),CHGB(2),COL1A2(2),COL3A1(7),CPB1(1),CTSD(3),ERBB2(1),FAM98C(1),GSE1(1),IGF2(2),IGFBP5(4),IGHG1(17),IGK_locus(1),LDLR(1),MUC1(3),NEAT1(11),NOL6(4),RPL30(2),SARS(2),SCGB2A2(11),SMARCA4(1),SULF2(2),VIM(3),	ATN1(3),BPIFB1(1),IGHG1(3),NEAT1(3),PUM1(1),TFF1(2),	ENSG00000026025(3),ENSG00000031698(2),ENSG00000089199(2),ENSG00000106624(1),ENSG00000110484(11),ENSG00000115461(4),ENSG00000117984(3),ENSG00000124942(1),ENSG00000127616(1),ENSG00000130164(1),ENSG00000130244(1),ENSG00000131149(1),ENSG00000141736(1),ENSG00000153002(1),ENSG00000154122(2),ENSG00000156482(2),ENSG00000163399(4),ENSG00000164692(2),ENSG00000165271(4),ENSG00000167244(2),ENSG00000168542(7)…	ENSG00000111676(3),ENSG00000125999(1),ENSG00000134644(1),ENSG00000160182(2),ENSG00000211896(3),ENSG00000245532(3),	both	none	both
hsa-mir-4749	19	+	49854591	49854651	PTOV1	ENSG00000104960			12	1	ACTG1(3),COL1A1(12),FN1(2),IGHG1(1),MMP2(1),	COL1A2(1),	ENSG00000087245(1),ENSG00000108821(12),ENSG00000115414(2),ENSG00000184009(3),ENSG00000211896(1),	ENSG00000164692(1),	none	none	none
hsa-mir-4750	19	+	49888175	49888230	TBC1D17	ENSG00000104946			1	7	P4HB(2),	COL1A1(4),CYB5R3(1),DNAJB12(1),RPL8(1),	ENSG00000185624(2),	ENSG00000100243(1),ENSG00000108821(4),ENSG00000148719(1),ENSG00000161016(1),	none	none	none
hsa-mir-4751	19	+	49933064	49933137	ATF5	ENSG00000169136			2	3	CALR(1),CHGB(3),	COL1A1(1),LRRC75A(1),MLST8(1),	ENSG00000089199(3),ENSG00000179218(1),	ENSG00000108821(1),ENSG00000167965(1),ENSG00000181350(1),	none	3prime	none
hsa-mir-4752	19	+	54282109	54282180	MIR4752	ENSG00000264703			0	0	NA	NA	NA	NA	none	none	none
hsa-mir-4753	1	-	235190034	235190116	ARID4B	ENSG00000054267			9	10	CD74(4),COL1A1(2),COL1A2(5),DLG2(1),FDCSP(1),GNG4(1),MAGED2(1),MRC2(1),	ACTG1(1),AP000349.2(4),CD74(2),COL1A1(3),COL1A2(8),CTSB(2),EEF2(4),FN1(1),IGK_locus(1),KRT19(1),SERF2(1),TNFAIP2(1),	ENSG00000011028(1),ENSG00000019582(4),ENSG00000102316(1),ENSG00000108821(2),ENSG00000150672(1),ENSG00000164692(5),ENSG00000168243(1),ENSG00000181617(1),	ENSG00000019582(2),ENSG00000108821(3),ENSG00000115414(1),ENSG00000140264(1),ENSG00000164692(8),ENSG00000164733(2),ENSG00000167658(4),ENSG00000171345(1),ENSG00000184009(1),ENSG00000185215(1),ENSG00000280178(4),ENSG09000000009(1),	none	none	5prime
hsa-mir-4754	19	-	58386770	58386858	MIR4754	ENSG00000266640			0	0	NA	NA	NA	NA	none	none	none
hsa-mir-4755	20	+	34049119	34049190	RALY	ENSG00000125970			14	11	AGRN(1),ALDOA(1),CDIPT(3),CLTC(1),COL1A2(2),COL3A1(5),EEF2(4),EPS8L1(2),FLNA(1),FUS(1),GNAS(1),GTF3C5(1),IGHG1(3),IGKC(1),PKM(1),STARD10(1),	AGRN(2),CLTC(1),CNN2(1),COL1A2(3),COL6A3(1),FITM2(3),IGHG1(2),MMP2(2),PCYOX1(1),STARD10(1),	ENSG00000067225(1),ENSG00000087460(1),ENSG00000089280(1),ENSG00000103502(3),ENSG00000131037(2),ENSG00000141367(1),ENSG00000148308(1),ENSG00000149925(1),ENSG00000164692(2),ENSG00000167658(4),ENSG00000168542(5),ENSG00000188157(1),ENSG00000196924(1),ENSG00000211592(1),ENSG00000211896(3),ENSG00000214530(1),	ENSG00000064666(1),ENSG00000087245(2),ENSG00000116005(1),ENSG00000141367(1),ENSG00000163359(1),ENSG00000164692(3),ENSG00000188157(2),ENSG00000197296(3),ENSG00000211896(2),ENSG00000214530(1),	3prime	none	3prime
hsa-mir-4756	20	-	54068408	54068485	BCAS1	ENSG00000064787			6	0	CD74(1),COL1A1(5),COL1A2(1),CSTF1(1),SLC39A6(2),	NA	ENSG00000019582(1),ENSG00000101138(1),ENSG00000108821(5),ENSG00000141424(2),ENSG00000164692(1),	NA	none	none	3prime
hsa-mir-4757	2	+	19348429	19348505	MIR4757	ENSG00000266738			0	0	NA	NA	NA	NA	none	none	none
hsa-mir-4758	20	-	62332487	62332557	LAMA5	ENSG00000130702			25	9	ACTA2(1),ARHGDIA(1),C1orf198(1),CHGB(8),COL1A1(24),COL1A2(6),DYNLL2(1),FN1(4),HSP90AA1(1),IGF2(3),IGHG1(2),KRT19(1),	ACTA2(2),CHGB(1),COL1A1(9),COL1A2(1),FN1(2),RPLP1(3),TXNIP(1),	ENSG00000080824(1),ENSG00000089199(8),ENSG00000107796(1),ENSG00000108821(24),ENSG00000115414(4),ENSG00000119280(1),ENSG00000141522(1),ENSG00000164692(6),ENSG00000167244(3),ENSG00000171345(1),ENSG00000211896(2),ENSG00000264364(1),	ENSG00000089199(1),ENSG00000107796(2),ENSG00000108821(9),ENSG00000115414(2),ENSG00000137818(3),ENSG00000164692(1),ENSG00000265972(1),	3prime	none	both
hsa-mir-4759	21	+	26953961	26954043	MIR4759	ENSG00000266133			0	0	NA	NA	NA	NA	none	none	none
hsa-mir-4760	21	-	40212352	40212431	DSCAM	ENSG00000171587			0	0	NA	NA	NA	NA	none	none	none
hsa-mir-4761	22	+	19963753	19963834	COMT	ENSG00000093010			4	5	B2M(2),MMP14(2),MRC2(1),MUCL1(2),	B2M(2),COL1A2(1),CTSB(2),ERBB2(1),FN1(3),PCNX(1),STAT6(1),	ENSG00000011028(1),ENSG00000157227(2),ENSG00000166710(2),ENSG00000172551(2),	ENSG00000100731(1),ENSG00000115414(3),ENSG00000141736(1),ENSG00000164692(1),ENSG00000164733(2),ENSG00000166710(2),ENSG00000166888(1),	3prime	none	none
hsa-mir-4762	22	+	45760524	45760598	ATXN10	ENSG00000130638			6	3	ACTG1(5),CHGB(1),COL1A1(4),FN1(4),	ACTG1(1),CHGB(2),TRMU(2),	ENSG00000089199(1),ENSG00000108821(4),ENSG00000115414(4),ENSG00000184009(5),	ENSG00000089199(2),ENSG00000100416(2),ENSG00000184009(1),	3prime	3prime	5prime
hsa-mir-4763	22	+	46113566	46113657	MIRLET7BHG	ENSG00000197182			0	0	NA	NA	NA	NA	none	none	5prime
hsa-mir-4764	22	-	33436582	33436669	LARGE	ENSG00000133424			6	4	CCND1(1),CD99L2(1),COL1A1(1),COL1A2(1),COL3A1(4),FN1(9),	COL1A1(4),COL1A2(3),FN1(10),POSTN(1),	ENSG00000102181(1),ENSG00000108821(1),ENSG00000110092(1),ENSG00000115414(9),ENSG00000164692(1),ENSG00000168542(4),	ENSG00000108821(4),ENSG00000115414(10),ENSG00000133110(1),ENSG00000164692(3),	none	none	5prime
hsa-mir-4765	2	+	32635255	32635331	TTC27	ENSG00000018699			2	0	COL1A2(3),XBP1(3),	NA	ENSG00000100219(3),ENSG00000164692(3),	NA	5prime	none	3prime
hsa-mir-4766	22	-	40813883	40813958	SLC25A17	ENSG00000100372			0	1	NA	HSP90B1(1),	NA	ENSG00000166598(1),	5prime	none	none
hsa-mir-4767	X	+	7147860	7147937	MIR4767	ENSG00000264268			0	0	NA	NA	NA	NA	none	none	none
hsa-mir-4768	X	+	17425881	17425954	NHS	ENSG00000188158			0	0	NA	NA	NA	NA	none	none	none
hsa-mir-4769	X	+	47587429	47587505	MIR4769	ENSG00000263858	TIMP1	ENSG00000102265	0	18	NA	ACP2(2),ALDOA(5),ATG9A(1),CD74(4),CHGB(4),COL3A1(5),CPB1(1),CTSD(2),GNAS(1),IGFBP5(1),IGHG1(6),IGKC(7),MAP4(2),MGP(1),MYOF(1),PCSK1(4),RAB1B(1),RPS24(3),SCGB2A2(1),SEPT9(1),SFRP2(2),SLC35F2(1),	NA	ENSG00000019582(4),ENSG00000047849(2),ENSG00000087460(1),ENSG00000089199(4),ENSG00000110484(1),ENSG00000110660(1),ENSG00000111341(1),ENSG00000115461(1),ENSG00000117984(2),ENSG00000134575(2),ENSG00000138119(1),ENSG00000138326(3),ENSG00000145423(2),ENSG00000149925(5),ENSG00000153002(1),ENSG00000168542(5),ENSG00000174903(1),ENSG00000175426(4),ENSG00000184640(1),ENSG00000198925(1),ENSG00000211592(7),…	none	none	none
hsa-mir-4770	X	-	6383906	6383963	MIR4770	ENSG00000265284			0	0	NA	NA	NA	NA	none	none	none
hsa-mir-4771-1	2	+	87194786	87194859	AC083899.3	ENSG00000204745			0	0	NA	NA	NA	NA	none	none	none
hsa-mir-4771-2	2	-	111771061	111771134	ANAPC1	ENSG00000153107			0	0	NA	NA	NA	NA	none	none	none
hsa-mir-4772	2	+	102432289	102432366	IL18RAP	ENSG00000115607			0	0	NA	NA	NA	NA	none	none	none
hsa-mir-4773-1	2	+	151368334	151368411	TNFAIP6	ENSG00000123610			0	0	NA	NA	NA	NA	none	none	none
hsa-mir-4773-2	2	-	151368334	151368411					0	0	NA	NA	NA	NA	none	none	none
hsa-mir-4774	2	+	168582943	168583018	CERS6	ENSG00000172292			11	7	COL1A1(7),COL3A1(1),COL6A2(8),CPB1(1),FN1(4),MALAT1(3),MGP(2),MTSS1L(3),THY1(1),	COL1A1(9),COL6A2(1),MALAT1(2),MGP(1),RPL19(1),	ENSG00000108821(7),ENSG00000111341(2),ENSG00000115414(4),ENSG00000132613(3),ENSG00000142173(8),ENSG00000153002(1),ENSG00000154096(1),ENSG00000168542(1),ENSG00000251562(3),	ENSG00000108298(1),ENSG00000108821(9),ENSG00000111341(1),ENSG00000142173(1),ENSG00000251562(2),	none	none	none
hsa-mir-4775	2	+	207754807	207754881	CCNYL1	ENSG00000163249			0	0	NA	NA	NA	NA	none	3prime	none
hsa-mir-4776-1	2	+	212926257	212926336	MIR4776-1	ENSG00000266354			0	0	NA	NA	NA	NA	none	none	none
hsa-mir-4776-2	2	-	212926257	212926336	AC079610.1	ENSG00000273118			0	0	NA	NA	NA	NA	none	none	none
hsa-mir-4777	2	+	231362708	231362793	ARMC9	ENSG00000135931			2	0	B3GNT7(2),	NA	ENSG00000156966(2),	NA	none	none	none
hsa-mir-4778	2	-	66358249	66358328	MIR4778	ENSG00000264525			0	0	NA	NA	NA	NA	none	none	none
hsa-mir-4779	2	-	86193026	86193108	IMMT	ENSG00000132305			6	2	CFD(10),COL6A1(1),ELF3(5),GRK6(4),IGHG1(6),OAZ1(1),	COL3A1(1),IGHG1(2),	ENSG00000104904(1),ENSG00000142156(1),ENSG00000163435(5),ENSG00000197766(10),ENSG00000198055(4),ENSG00000211896(6),	ENSG00000168542(1),ENSG00000211896(2),	none	none	none
hsa-mir-4780	2	-	88082519	88082599	MIR4780	ENSG00000265003			0	0	NA	NA	NA	NA	none	none	none
hsa-mir-4781	1	+	54054079	54054154	TCEANC2	ENSG00000116205			0	0	NA	NA	NA	NA	none	none	none
hsa-mir-4782	2	-	113721290	113721368	SLC35F5	ENSG00000115084			0	0	NA	NA	NA	NA	none	none	none
hsa-mir-4783	2	-	127423537	127423618	MIR4783	ENSG00000264075			0	0	NA	NA	NA	NA	none	none	none
hsa-mir-4784	2	-	131491160	131491236	MZT2A	ENSG00000173272			0	1	NA	INHBB(1),	NA	ENSG00000163083(1),	none	none	none
hsa-mir-4785	2	-	160407810	160407882	RBMS1	ENSG00000153250			0	2	NA	COL1A1(1),COL1A2(1),	NA	ENSG00000108821(1),ENSG00000164692(1),	none	none	3prime
hsa-mir-4786	2	-	239943015	239943094	NDUFA10	ENSG00000130414			2	6	MMP11(1),PSAP(1),	ACTB(1),COL1A1(2),MMP11(1),SLC35A2(1),SP2(1),VCL(1),	ENSG00000099953(1),ENSG00000197746(1),	ENSG00000035403(1),ENSG00000075624(1),ENSG00000099953(1),ENSG00000102100(1),ENSG00000108821(2),ENSG00000167182(1),	none	none	none
hsa-mir-4787	3	+	50675080	50675163	MIR4787	ENSG00000272543			0	0	NA	NA	NA	NA	none	none	none
hsa-mir-4788	3	+	134437827	134437906	HMGB3P13	ENSG00000214288			0	0	NA	NA	NA	NA	none	none	none
hsa-mir-4789	3	+	175369540	175369621	NAALADL2	ENSG00000177694			1	1	SND1(1),	SND1(1),	ENSG00000197157(1),	ENSG00000197157(1),	both	none	both
hsa-mir-4790	3	-	5250177	5250255	MIR4790	ENSG00000265180			0	0	NA	NA	NA	NA	none	none	none
hsa-mir-4791	3	-	19314848	19314931	MIR4791	ENSG00000271898			0	0	NA	NA	NA	NA	none	none	none
hsa-mir-4792	3	-	24521362	24521435	MIR4792	ENSG00000265028			0	0	NA	NA	NA	NA	none	none	none
hsa-mir-4793	3	-	48644194	48644280	CELSR3	ENSG00000008300			0	1	NA	IGF2(1),	NA	ENSG00000167244(1),	none	none	none
hsa-mir-4794	1	+	64579847	64579923	CACHD1	ENSG00000158966			2	0	ARHGDIA(2),COL1A1(1),	NA	ENSG00000108821(1),ENSG00000141522(2),	NA	none	none	both
hsa-mir-4795	3	-	87226189	87226277	MIR4795	ENSG00000264119			0	0	NA	NA	NA	NA	none	none	none
hsa-mir-4796	3	-	114743445	114743525	ZBTB20	ENSG00000181722			0	0	NA	NA	NA	NA	both	none	5prime
hsa-mir-4797	3	-	197293878	197293948	DLG1	ENSG00000075711			7	1	COL1A1(12),COL3A1(1),CPB1(1),FN1(2),FREM1(2),LRP3(2),PIGZ(1),	COL1A1(1),	ENSG00000108821(12),ENSG00000115414(2),ENSG00000119227(1),ENSG00000130881(2),ENSG00000153002(1),ENSG00000164946(2),ENSG00000168542(1),	ENSG00000108821(1),	5prime	none	3prime
hsa-mir-4798	4	+	7310450	7310524	SORCS2	ENSG00000184985			9	6	COL1A1(22),CORIN(1),KRT19(16),LTBP4(10),	COL1A1(7),KRT19(1),	ENSG00000090006(10),ENSG00000108821(22),ENSG00000145244(1),ENSG00000171345(16),	ENSG00000108821(7),ENSG00000171345(1),	none	none	none
hsa-mir-4799	4	+	147782595	147782668	ARHGAP10	ENSG00000071205			2	0	C3(15),COL1A1(1),	NA	ENSG00000108821(1),ENSG00000125730(15),	NA	5prime	none	5prime
hsa-mir-4800	4	-	2250077	2250156	MXD4	ENSG00000123933			5	4	ERBB2(1),IGF2(4),IGHG1(1),IGKC(1),	COL3A1(3),IGHG1(6),IGKC(3),	ENSG00000141736(1),ENSG00000167244(4),ENSG00000211592(1),ENSG00000211896(1),	ENSG00000168542(3),ENSG00000211592(3),ENSG00000211896(6),	none	none	none
hsa-mir-4801	4	-	37241910	37241991	MIR4801	ENSG00000264319			0	0	NA	NA	NA	NA	none	none	none
hsa-mir-4802	4	-	40502040	40502119	RBM47	ENSG00000163694			5	5	COL1A1(5),IGK_locus(3),SDC4(3),	COL1A1(1),IGHG1(1),MUCL1(3),PDS5A(1),SDC4(2),	ENSG00000108821(5),ENSG00000124145(3),ENSG09000000012(3),	ENSG00000108821(1),ENSG00000121892(1),ENSG00000124145(2),ENSG00000172551(3),ENSG00000211896(1),	none	none	3prime
hsa-mir-4803	5	+	72169467	72169540	MAP1B	ENSG00000131711			4	1	GNAS(1),IGHG1(2),OSBPL5(1),TMBIM6(1),	HSPG2(1),	ENSG00000021762(1),ENSG00000087460(1),ENSG00000139644(1),ENSG00000211896(2),	ENSG00000142798(1),	none	none	none
hsa-mir-4804	5	+	72878591	72878663	TNPO1	ENSG00000083312			0	1	NA	COL3A1(1),	NA	ENSG00000168542(1),	5prime	none	5prime
hsa-mir-483	11	-	2134134	2134209	IGF2	ENSG00000167244			62	49	ABCA2(1),ABHD12(1),ACADVL(1),ACTB(1),ACTG1(2),ACTN4(5),AES(3),AFF3(1),AHNAK(2),ALDH3B2(1),ALDOA(1),APP(1),ARF1(1),ATN1(1),ATP1A1(1),ATP6V0E1(1),AZGP1(1),BCAM(1),BHLHE40(1),BPTF(1),C1S(2),C1orf43(1),C5orf45(1),CALR(2),CAPNS1(2),CCDC80(3),CCDC88C(1),CCND1(2),CD248(1),CD276(1),CD74(3),CDH11(2),CELSR3(1),CHD3(2),CHGA(1),CHGB(1),COL12A1(1),COL16A1(2),COL17A1(1),COL1A1(53),COL1A2(3),COL3A1(6),COL4A2(1)…	AC009133.12(4),ACTN4(1),AES(2),AFF3(1),AHNAK(1),ANO1(1),ANXA11(1),APP(1),ARHGAP35(1),ATN1(1),ATP1A1(1),AZGP1(1),BCAM(2),BSG(1),C5orf38(1),C5orf45(2),CALM3(4),CALR(1),CAPN1(1),CCND1(2),CD248(3),CD74(2),CDK16(1),CELSR1(2),COL17A1(1),COL1A1(37),COL1A2(7),COL3A1(2),COL4A2(1),COL5A2(1),COL6A1(1),COL6A2(3),CPB1(1),DLG5(1),DNM2(1),EEF2(3),EIF4G2(1),ENO2(1),EPAS1(1),FAM102A(2),FAM110C(1),FAM214A(1),FGF14…	ENSG00000002834(1),ENSG00000008300(1),ENSG00000008441(2),ENSG00000013306(1),ENSG00000015133(1),ENSG00000019582(3),ENSG00000024422(1),ENSG00000035862(1),ENSG00000044115(1),ENSG00000050165(2),ENSG00000057608(1),ENSG00000064601(1),ENSG00000065618(1),ENSG00000070047(2),ENSG00000070413(1),ENSG00000072778(1),ENSG00000074696(1),ENSG00000075415(1),ENSG00000075426(1),ENSG00000075624(1),ENSG00000076356(1),…	ENSG00000008441(2),ENSG00000011451(2),ENSG00000014216(1),ENSG00000019582(2),ENSG00000047346(1),ENSG00000062650(1),ENSG00000065618(1),ENSG00000072062(1),ENSG00000075275(2),ENSG00000079805(1),ENSG00000087460(1),ENSG00000096384(1),ENSG00000100106(1),ENSG00000100234(1),ENSG00000102225(1),ENSG00000102466(1),ENSG00000104852(1),ENSG00000104964(2),ENSG00000105373(1),ENSG00000108107(1),ENSG00000108679(2),…	5prime	none	3prime
hsa-mir-484	16	+	15643294	15643372	NDE1	ENSG00000072864			3	0	COL1A1(16),COL1A2(1),IGHG1(2),	NA	ENSG00000108821(16),ENSG00000164692(1),ENSG00000211896(2),	NA	none	none	none
hsa-mir-485	14	+	101055419	101055491	MIR485	ENSG00000208027			0	0	NA	NA	NA	NA	none	none	none
hsa-mir-486-1	8	-	41660441	41660508	ANK1	ENSG00000029534			0	1	NA	KIAA0556(2),	NA	ENSG00000047578(2),	3prime	none	both
hsa-mir-486-2	8	+	41660444	41660507					0	0	NA	NA	NA	NA	none	none	none
hsa-mir-487a	14	+	101052446	101052525	MIR487A	ENSG00000207558	MIR381HG	ENSG00000258861	0	0	NA	NA	NA	NA	none	none	none
hsa-mir-487b	14	+	101046455	101046538	MIR381HG	ENSG00000258861			0	0	NA	NA	NA	NA	none	none	none
hsa-mir-488	1	-	177029363	177029445	ASTN1	ENSG00000152092			0	0	NA	NA	NA	NA	none	none	none
hsa-mir-489	7	-	93483936	93484019	CALCR	ENSG00000004948			0	0	NA	NA	NA	NA	none	none	none
hsa-mir-490	7	+	136903167	136903294	CHRM2	ENSG00000181072			0	0	NA	NA	NA	NA	none	none	none
hsa-mir-491	9	+	20716105	20716188	FOCAD	ENSG00000188352			2	0	C3(1),IGKC(1),	NA	ENSG00000125730(1),ENSG00000211592(1),	NA	5prime	5prime	none
hsa-mir-492	12	+	94834398	94834513	KRT19P2	ENSG00000216306			0	0	NA	NA	NA	NA	none	none	none
hsa-mir-493	14	+	100869060	100869148	MIR493	ENSG00000207989			0	0	NA	NA	NA	NA	none	none	none
hsa-mir-494	14	+	101029634	101029714	MIR494	ENSG00000194717			0	0	NA	NA	NA	NA	none	none	none
hsa-mir-495	14	+	101033755	101033836	MIR495	ENSG00000207743			0	0	NA	NA	NA	NA	none	none	none
hsa-mir-496	14	+	101060573	101060674	MIR496	ENSG00000207961			0	0	NA	NA	NA	NA	none	none	none
hsa-mir-497	17	-	7017911	7018022	MIR497HG	ENSG00000267532			2	0	MYH9(3),RITA1(4),	NA	ENSG00000100345(3),ENSG00000139405(4),	NA	none	none	none
hsa-mir-498	19	+	53674197	53674320	C19MC	ENSG09000000001			851	26	IKZF3(2),INADL(2),RPLP1(13839),SPN(4),SSR3(20),SYT11(2),TRUB2(1),	IKZF3(3),POLR3K(1),RPLP1(15),SSR3(9),SYT11(1),	ENSG00000114850(20),ENSG00000132718(2),ENSG00000132849(2),ENSG00000137818(13839),ENSG00000161405(2),ENSG00000167112(1),ENSG00000197471(4),	ENSG00000114850(9),ENSG00000132718(1),ENSG00000137818(15),ENSG00000161405(3),ENSG00000161980(1),	none	none	none
hsa-mir-4999	19	-	8389290	8389380	RAB11B-AS1	ENSG00000269386			22	4	AGRN(2),ARF1(6),ARL6IP1(1),CD74(3),COL1A1(101),COL1A2(1),COL6A3(1),CTSB(7),FN1(6),HSP90B1(1),PAWR(1),SQSTM1(2),TBC1D16(1),TM9SF2(5),ZNF629(3),	COL1A1(5),CTSB(1),SQSTM1(1),	ENSG00000019582(3),ENSG00000102870(3),ENSG00000108821(101),ENSG00000115414(6),ENSG00000125304(5),ENSG00000143761(6),ENSG00000161011(2),ENSG00000163359(1),ENSG00000164692(1),ENSG00000164733(7),ENSG00000166598(1),ENSG00000167291(1),ENSG00000170540(1),ENSG00000177425(1),ENSG00000188157(2),	ENSG00000108821(5),ENSG00000161011(1),ENSG00000164733(1),	5prime	none	none
hsa-mir-499a	20	+	34990376	34990497	MYH7B	ENSG00000078814			0	0	NA	NA	NA	NA	none	none	none
hsa-mir-499b	20	-	34990400	34990472					0	0	NA	NA	NA	NA	none	none	none
hsa-mir-5000	2	+	75090812	75090914	MIR5000	ENSG00000263909			0	0	NA	NA	NA	NA	none	none	none
hsa-mir-5001	2	-	232550474	232550573	TIGD1	ENSG00000221944			0	0	NA	NA	NA	NA	none	none	none
hsa-mir-5002	3	+	124132929	124133025	KALRN	ENSG00000160145			0	0	NA	NA	NA	NA	none	none	none
hsa-mir-5003	5	+	172662165	172662263	NEURL1B	ENSG00000214357			1	0	NRF1(3),	NA	ENSG00000106459(3),	NA	none	none	none
hsa-mir-5004	6	+	33438331	33438437	SYNGAP1	ENSG00000197283			1	1	DAG1(1),	DAG1(2),	ENSG00000173402(1),	ENSG00000173402(2),	none	none	none
hsa-mir-5006	13	-	41568286	41568395	VWA8	ENSG00000102763			0	2	NA	COL1A1(12),ZNF613(2),	NA	ENSG00000108821(12),ENSG00000176024(2),	3prime	none	5prime
hsa-mir-5007	13	+	55174454	55174548	MIR5007	ENSG00000264387			0	0	NA	NA	NA	NA	none	none	none
hsa-mir-5008	1	-	227941590	227941683	WNT9A	ENSG00000143816			0	0	NA	NA	NA	NA	none	none	none
hsa-mir-5009	15	-	89883931	89884030	AP3S2	ENSG00000157823			7	2	B2M(1),BLOC1S3(2),COL1A1(1),COL1A2(2),CPB1(1),ESYT2(1),KDM4B(1),	COL1A2(7),	ENSG00000108821(1),ENSG00000117868(1),ENSG00000127663(1),ENSG00000153002(1),ENSG00000164692(2),ENSG00000166710(1),ENSG00000189114(2),	ENSG00000164692(7),	none	none	none
hsa-mir-500a	X	+	50008431	50008514	CLCN5	ENSG00000171365			2	0	ATP5B(2),SCGB2A2(2),	NA	ENSG00000110484(2),ENSG00000110955(2),	NA	none	none	none
hsa-mir-500b	X	+	50010672	50010750	CLCN5	ENSG00000171365			2	0	ATP5B(2),SCGB2A2(2),	NA	ENSG00000110484(2),ENSG00000110955(2),	NA	none	none	none
hsa-mir-501	X	+	50009722	50009805	CLCN5	ENSG00000171365			2	0	ATP5B(2),SCGB2A2(2),	NA	ENSG00000110484(2),ENSG00000110955(2),	NA	none	none	none
hsa-mir-5010	17	+	42514188	42514307	ATP6V0A1	ENSG00000033627			2	3	COL6A2(2),FLNB(1),SFRP2(3),	COL1A1(1),MLX(1),TUBA1B(1),	ENSG00000136068(1),ENSG00000142173(2),ENSG00000145423(3),	ENSG00000108788(1),ENSG00000108821(1),ENSG00000123416(1),	none	none	5prime
hsa-mir-5011	18	+	67081584	67081686	MIR5011	ENSG00000263354			0	0	NA	NA	NA	NA	none	none	none
hsa-mir-502	X	+	50014598	50014683	CLCN5	ENSG00000171365			2	0	ATP5B(2),SCGB2A2(2),	NA	ENSG00000110484(2),ENSG00000110955(2),	NA	none	none	none
hsa-mir-503	X	-	134546328	134546398	MIR503HG	ENSG00000223749			0	0	NA	NA	NA	NA	none	none	none
hsa-mir-504	X	-	138667711	138667793	FGF13	ENSG00000129682			0	1	NA	THSD4(1),	NA	ENSG00000187720(1),	none	none	5prime
hsa-mir-5047	17	-	64501214	64501313	DDX5	ENSG00000108654			11	18	A2M(1),ACTG1(1),AEBP1(2),ATRX(1),CHGB(1),COL4A1(3),CYB561(1),DDX39B(1),IGHG1(1),MGP(1),MMP11(3),NMRAL1(1),PABPC1(4),SF3B2(2),SMOC2(1),TPT1(1),	AEBP1(3),AHNAK(1),ATRX(4),B2M(1),BGN(3),COL1A2(12),COL3A1(1),CPB1(2),CTSD(2),GNAS(2),GNB2L1(1),IGHG1(2),IGKC(2),KCNJ3(1),LRRC15(1),MALAT1(1),MGP(1),PCBP2(1),PPP2CB(2),RPL36(2),RPL8(2),RTN4(1),TCN1(2),TPT1(1),WDR1(2),	ENSG00000008283(1),ENSG00000070756(4),ENSG00000085224(1),ENSG00000087365(2),ENSG00000089199(1),ENSG00000099953(3),ENSG00000106624(2),ENSG00000111341(1),ENSG00000112562(1),ENSG00000133112(1),ENSG00000153406(1),ENSG00000175899(1),ENSG00000184009(1),ENSG00000187498(3),ENSG00000198563(1),ENSG00000211896(1),	ENSG00000071127(2),ENSG00000085224(4),ENSG00000087460(2),ENSG00000104695(2),ENSG00000106624(3),ENSG00000111341(1),ENSG00000115310(1),ENSG00000117984(2),ENSG00000124942(1),ENSG00000130255(2),ENSG00000133112(1),ENSG00000134827(2),ENSG00000153002(2),ENSG00000161016(2),ENSG00000162989(1),ENSG00000164692(12),ENSG00000166710(1),ENSG00000168542(1),ENSG00000172061(1),ENSG00000182492(3),ENSG00000197111(1)…	5prime	none	5prime
hsa-mir-505	X	-	139924148	139924231	ATP11C	ENSG00000101974			0	0	NA	NA	NA	NA	none	none	5prime
hsa-mir-506	X	-	147230720	147230843	MIR506	ENSG00000207731			0	0	NA	NA	NA	NA	none	none	none
hsa-mir-507	X	-	147230984	147231077	MIR507	ENSG00000207969			0	0	NA	NA	NA	NA	none	none	none
hsa-mir-508	X	-	147236913	147237027	MIR508	ENSG00000207589			0	0	NA	NA	NA	NA	none	none	none
hsa-mir-5087	1	-	148334479	148334554					0	0	NA	NA	NA	NA	none	none	none
hsa-mir-5088	19	+	49682117	49682195	PRMT1	ENSG00000126457			5	9	ADD1(2),ADRBK1(2),COL1A1(1),COL3A1(1),EEF2(4),	COL1A1(3),COL1A2(1),COL3A1(2),CPB1(1),DOCK6(1),FAM198B(1),	ENSG00000087274(2),ENSG00000108821(1),ENSG00000167658(4),ENSG00000168542(1),ENSG00000173020(2),	ENSG00000108821(3),ENSG00000130158(1),ENSG00000153002(1),ENSG00000164125(1),ENSG00000164692(1),ENSG00000168542(2),	none	none	3prime
hsa-mir-5089	17	+	46973017	46973100	RP11-156P1.2	ENSG00000262633			0	0	NA	NA	NA	NA	none	none	none
hsa-mir-509-1	X	-	147260532	147260625	MIR509-1	ENSG00000208000			0	0	NA	NA	NA	NA	none	none	none
hsa-mir-509-2	X	-	147258760	147258850	MIR509-2	ENSG00000212013			0	0	NA	NA	NA	NA	none	none	none
hsa-mir-509-3	X	-	147259652	147259726	MIR509-3	ENSG00000212014			0	0	NA	NA	NA	NA	none	none	none
hsa-mir-5090	7	+	102465742	102465826	LRWD1	ENSG00000161036			1	0	IGFBP7(1),	NA	ENSG00000163453(1),	NA	none	5prime	none
hsa-mir-5091	4	+	13627865	13627957	MIR5091	ENSG00000266240	AC006445.1	ENSG00000281620	0	0	NA	NA	NA	NA	none	none	none
hsa-mir-5092	3	-	125151465	125151552	SLC12A8	ENSG00000221955			1	0	MGP(1),	NA	ENSG00000111341(1),	NA	5prime	none	both
hsa-mir-5093	16	-	85306226	85306325	MIR5093	ENSG00000266307			0	0	NA	NA	NA	NA	none	none	none
hsa-mir-5094	15	-	89850637	89850721	AP3S2	ENSG00000157823			4	3	COL1A1(1),CPB1(1),ESYT2(1),KDM4B(1),	COL1A2(8),CSK(1),	ENSG00000108821(1),ENSG00000117868(1),ENSG00000127663(1),ENSG00000153002(1),	ENSG00000103653(1),ENSG00000164692(8),	none	none	none
hsa-mir-5095	1	+	52934930	52935017	SCP2	ENSG00000116171			9	2	CHGB(1),COL1A1(7),COL1A2(4),IGF1R(4),UBC(1),	COL1A1(2),	ENSG00000089199(1),ENSG00000108821(7),ENSG00000140443(4),ENSG00000150991(1),ENSG00000164692(4),	ENSG00000108821(2),	none	none	5prime
hsa-mir-5096	4	+	78820752	78820821	BMP2K	ENSG00000138756			4	1	ALDOA(2),NUMBL(2),PTPN18(3),SERPINA1(3),	SERPINA1(3),	ENSG00000072135(3),ENSG00000105245(2),ENSG00000149925(2),ENSG00000197249(3),	ENSG00000197249(3),	5prime	none	none
hsa-mir-510	X	-	147272335	147272408	MIR510	ENSG00000207641			0	0	NA	NA	NA	NA	none	none	none
hsa-mir-5100	10	+	42997563	42997681	MIR5100	ENSG00000263795			0	0	NA	NA	NA	NA	none	none	none
hsa-mir-511	10	+	17845107	17845193	MRC1	ENSG00000260314			0	0	NA	NA	NA	NA	none	none	none
hsa-mir-512-1	19	+	53666679	53666762	C19MC	ENSG09000000001			851	22	IKZF3(2),INADL(2),RPLP1(13839),SPN(4),SSR3(21),SYT11(2),TRUB2(1),	IKZF3(1),POLR3K(1),RPLP1(11),SSR3(8),SYT11(1),	ENSG00000114850(21),ENSG00000132718(2),ENSG00000132849(2),ENSG00000137818(13839),ENSG00000161405(2),ENSG00000167112(1),ENSG00000197471(4),	ENSG00000114850(8),ENSG00000132718(1),ENSG00000137818(11),ENSG00000161405(1),ENSG00000161980(1),	none	none	none
hsa-mir-512-2	19	+	53669157	53669254	C19MC	ENSG09000000001			851	23	IKZF3(2),INADL(2),RPLP1(13839),SPN(4),SSR3(21),SYT11(2),TRUB2(1),	IKZF3(1),POLR3K(1),RPLP1(12),SSR3(8),SYT11(1),	ENSG00000114850(21),ENSG00000132718(2),ENSG00000132849(2),ENSG00000137818(13839),ENSG00000161405(2),ENSG00000167112(1),ENSG00000197471(4),	ENSG00000114850(8),ENSG00000132718(1),ENSG00000137818(12),ENSG00000161405(1),ENSG00000161980(1),	none	none	none
hsa-mir-513a-1	X	-	147213463	147213591	MIR513A1	ENSG00000207873			0	0	NA	NA	NA	NA	none	none	none
hsa-mir-513a-2	X	-	147225826	147225952	MIR513A2	ENSG00000207984			0	0	NA	NA	NA	NA	none	none	none
hsa-mir-513b	X	-	147199044	147199127	MIR513B	ENSG00000207871			0	0	NA	NA	NA	NA	none	none	none
hsa-mir-513c	X	-	147189704	147189787	MIR513C	ENSG00000216171			0	0	NA	NA	NA	NA	none	none	none
hsa-mir-514a-1	X	-	147279247	147279344	MIR514A1	ENSG00000207868			0	0	NA	NA	NA	NA	none	none	none
hsa-mir-514a-2	X	-	147281943	147282030	MIR514A2	ENSG00000207866			0	0	NA	NA	NA	NA	none	none	none
hsa-mir-514a-3	X	-	147284641	147284728	MIR514A3	ENSG00000207867			0	0	NA	NA	NA	NA	none	none	none
hsa-mir-514b	X	-	147250151	147250230	MIR514B	ENSG00000252583			0	0	NA	NA	NA	NA	none	none	none
hsa-mir-515-1	19	+	53679003	53679085	C19MC	ENSG09000000001			851	27	IKZF3(2),INADL(2),RPLP1(13839),SPN(3),SSR3(20),SYT11(1),TRUB2(1),	ATM(1),IKZF3(3),POLR3K(1),RPLP1(15),SSR3(9),SYT11(1),	ENSG00000114850(20),ENSG00000132718(1),ENSG00000132849(2),ENSG00000137818(13839),ENSG00000161405(2),ENSG00000167112(1),ENSG00000197471(3),	ENSG00000114850(9),ENSG00000132718(1),ENSG00000137818(15),ENSG00000149311(1),ENSG00000161405(3),ENSG00000161980(1),	none	none	none
hsa-mir-515-2	19	+	53685009	53685091	C19MC	ENSG09000000001			851	27	IKZF3(1),INADL(2),RPLP1(13837),SPN(3),SSR3(20),SYT11(1),TRUB2(1),	ATM(1),IKZF3(4),POLR3K(1),RPLP1(16),SSR3(9),SYT11(1),	ENSG00000114850(20),ENSG00000132718(1),ENSG00000132849(2),ENSG00000137818(13837),ENSG00000161405(1),ENSG00000167112(1),ENSG00000197471(3),	ENSG00000114850(9),ENSG00000132718(1),ENSG00000137818(16),ENSG00000149311(1),ENSG00000161405(4),ENSG00000161980(1),	none	none	none
hsa-mir-516a-1	19	+	53756741	53756830	C19MC	ENSG09000000001			850	44	IKZF3(1),RPLP1(13804),SPN(3),SSR3(11),SYT11(1),TRUB2(1),	ATM(1),EMP2(1),IKZF3(5),NGRN(1),POLR3K(1),RPLP1(23),SPN(1),SSR3(20),SYT11(1),	ENSG00000114850(11),ENSG00000132718(1),ENSG00000137818(13804),ENSG00000161405(1),ENSG00000167112(1),ENSG00000197471(3),	ENSG00000114850(20),ENSG00000132718(1),ENSG00000137818(23),ENSG00000149311(1),ENSG00000161405(5),ENSG00000161980(1),ENSG00000182768(1),ENSG00000197471(1),ENSG00000213853(1),	none	none	none
hsa-mir-516a-2	19	+	53761133	53761222	C19MC	ENSG09000000001			850	45	IKZF3(1),RPLP1(13804),SPN(3),SSR3(11),SYT11(1),TRUB2(1),	ATM(1),EMP2(1),IKZF3(6),NGRN(1),POLR3K(1),RPLP1(24),SPN(1),SSR3(20),SYT11(1),	ENSG00000114850(11),ENSG00000132718(1),ENSG00000137818(13804),ENSG00000161405(1),ENSG00000167112(1),ENSG00000197471(3),	ENSG00000114850(20),ENSG00000132718(1),ENSG00000137818(24),ENSG00000149311(1),ENSG00000161405(6),ENSG00000161980(1),ENSG00000182768(1),ENSG00000197471(1),ENSG00000213853(1),	none	none	none
hsa-mir-516b-1	19	+	53736845	53736934	C19MC	ENSG09000000001			850	41	IKZF3(1),RPLP1(13814),SPN(3),SSR3(14),SYT11(1),TRUB2(1),	ATM(1),IKZF3(5),NGRN(1),POLR3K(1),RPLP1(23),SSR3(17),SYT11(1),	ENSG00000114850(14),ENSG00000132718(1),ENSG00000137818(13814),ENSG00000161405(1),ENSG00000167112(1),ENSG00000197471(3),	ENSG00000114850(17),ENSG00000132718(1),ENSG00000137818(23),ENSG00000149311(1),ENSG00000161405(5),ENSG00000161980(1),ENSG00000182768(1),	none	none	none
hsa-mir-516b-2	19	+	53725442	53725526	C19MC	ENSG09000000001			850	41	IKZF3(1),RPLP1(13819),SPN(3),SSR3(15),SYT11(1),TRUB2(1),	ATM(1),IKZF3(5),NGRN(1),POLR3K(1),RPLP1(23),SSR3(17),SYT11(1),	ENSG00000114850(15),ENSG00000132718(1),ENSG00000137818(13819),ENSG00000161405(1),ENSG00000167112(1),ENSG00000197471(3),	ENSG00000114850(17),ENSG00000132718(1),ENSG00000137818(23),ENSG00000149311(1),ENSG00000161405(5),ENSG00000161980(1),ENSG00000182768(1),	none	none	none
hsa-mir-517a	19	+	53712268	53712354	C19MC	ENSG09000000001			850	37	IKZF3(1),RPLP1(13828),SPN(3),SSR3(18),SYT11(1),TRUB2(1),	ATM(1),IKZF3(5),POLR3K(1),RPLP1(20),SSR3(17),SYT11(1),	ENSG00000114850(18),ENSG00000132718(1),ENSG00000137818(13828),ENSG00000161405(1),ENSG00000167112(1),ENSG00000197471(3),	ENSG00000114850(17),ENSG00000132718(1),ENSG00000137818(20),ENSG00000149311(1),ENSG00000161405(5),ENSG00000161980(1),	none	none	none
hsa-mir-517b	19	+	53721076	53721142	C19MC	ENSG09000000001			850	41	IKZF3(1),RPLP1(13819),SPN(3),SSR3(18),SYT11(1),TRUB2(1),	ATM(1),IKZF3(5),NGRN(1),POLR3K(1),RPLP1(23),SSR3(17),SYT11(1),	ENSG00000114850(18),ENSG00000132718(1),ENSG00000137818(13819),ENSG00000161405(1),ENSG00000167112(1),ENSG00000197471(3),	ENSG00000114850(17),ENSG00000132718(1),ENSG00000137818(23),ENSG00000149311(1),ENSG00000161405(5),ENSG00000161980(1),ENSG00000182768(1),	none	none	none
hsa-mir-517c	19	+	53741313	53741407	C19MC	ENSG09000000001			850	42	IKZF3(1),RPLP1(13813),SPN(3),SSR3(14),SYT11(1),TRUB2(1),	ATM(1),IKZF3(5),NGRN(1),POLR3K(1),RPLP1(23),SPN(1),SSR3(17),SYT11(1),	ENSG00000114850(14),ENSG00000132718(1),ENSG00000137818(13813),ENSG00000161405(1),ENSG00000167112(1),ENSG00000197471(3),	ENSG00000114850(17),ENSG00000132718(1),ENSG00000137818(23),ENSG00000149311(1),ENSG00000161405(5),ENSG00000161980(1),ENSG00000182768(1),ENSG00000197471(1),	none	none	none
hsa-mir-5186	3	-	151565876	151565995	MIR5186	ENSG00000264330			0	0	NA	NA	NA	NA	none	none	none
hsa-mir-5187	1	+	161227186	161227261	TOMM40L	ENSG00000158882			1	0	NAV1(1),	NA	ENSG00000134369(1),	NA	none	none	none
hsa-mir-5188	12	+	124915547	124915659	MIR5188	ENSG00000265345			0	0	NA	NA	NA	NA	none	none	none
hsa-mir-5189	16	+	88468918	88469031	ZFPM1	ENSG00000179588			2	1	COL1A1(1),COL1A2(1),	COL1A1(2),	ENSG00000108821(1),ENSG00000164692(1),	ENSG00000108821(2),	none	none	none
hsa-mir-518a-1	19	+	53731006	53731090	C19MC	ENSG09000000001			850	41	IKZF3(1),RPLP1(13819),SPN(3),SSR3(15),SYT11(1),TRUB2(1),	ATM(1),IKZF3(5),NGRN(1),POLR3K(1),RPLP1(23),SSR3(17),SYT11(1),	ENSG00000114850(15),ENSG00000132718(1),ENSG00000137818(13819),ENSG00000161405(1),ENSG00000167112(1),ENSG00000197471(3),	ENSG00000114850(17),ENSG00000132718(1),ENSG00000137818(23),ENSG00000149311(1),ENSG00000161405(5),ENSG00000161980(1),ENSG00000182768(1),	none	none	none
hsa-mir-518a-2	19	+	53739333	53739419	C19MC	ENSG09000000001			850	41	IKZF3(1),RPLP1(13814),SPN(3),SSR3(14),SYT11(1),TRUB2(1),	ATM(1),IKZF3(5),NGRN(1),POLR3K(1),RPLP1(23),SSR3(17),SYT11(1),	ENSG00000114850(14),ENSG00000132718(1),ENSG00000137818(13814),ENSG00000161405(1),ENSG00000167112(1),ENSG00000197471(3),	ENSG00000114850(17),ENSG00000132718(1),ENSG00000137818(23),ENSG00000149311(1),ENSG00000161405(5),ENSG00000161980(1),ENSG00000182768(1),	none	none	none
hsa-mir-518b	19	+	53702737	53702819	C19MC	ENSG09000000001			850	35	IKZF3(1),RPLP1(13829),SPN(3),SSR3(19),SYT11(1),TRUB2(1),	ATM(1),IKZF3(4),POLR3K(1),RPLP1(17),SSR3(17),SYT11(1),	ENSG00000114850(19),ENSG00000132718(1),ENSG00000137818(13829),ENSG00000161405(1),ENSG00000167112(1),ENSG00000197471(3),	ENSG00000114850(17),ENSG00000132718(1),ENSG00000137818(17),ENSG00000149311(1),ENSG00000161405(4),ENSG00000161980(1),	none	none	none
hsa-mir-518c	19	+	53708735	53708835	C19MC	ENSG09000000001			850	37	IKZF3(1),RPLP1(13828),SPN(3),SSR3(18),SYT11(1),TRUB2(1),	ATM(1),IKZF3(4),POLR3K(1),RPLP1(19),SSR3(17),SYT11(1),	ENSG00000114850(18),ENSG00000132718(1),ENSG00000137818(13828),ENSG00000161405(1),ENSG00000167112(1),ENSG00000197471(3),	ENSG00000114850(17),ENSG00000132718(1),ENSG00000137818(19),ENSG00000149311(1),ENSG00000161405(4),ENSG00000161980(1),	none	none	none
hsa-mir-518d	19	+	53734877	53734963	C19MC	ENSG09000000001			850	41	IKZF3(1),RPLP1(13814),SPN(3),SSR3(14),SYT11(1),TRUB2(1),	ATM(1),IKZF3(5),NGRN(1),POLR3K(1),RPLP1(23),SSR3(17),SYT11(1),	ENSG00000114850(14),ENSG00000132718(1),ENSG00000137818(13814),ENSG00000161405(1),ENSG00000167112(1),ENSG00000197471(3),	ENSG00000114850(17),ENSG00000132718(1),ENSG00000137818(23),ENSG00000149311(1),ENSG00000161405(5),ENSG00000161980(1),ENSG00000182768(1),	none	none	none
hsa-mir-518e	19	+	53729838	53729925	C19MC	ENSG09000000001			850	41	IKZF3(1),RPLP1(13819),SPN(3),SSR3(15),SYT11(1),TRUB2(1),	ATM(1),IKZF3(5),NGRN(1),POLR3K(1),RPLP1(23),SSR3(17),SYT11(1),	ENSG00000114850(15),ENSG00000132718(1),ENSG00000137818(13819),ENSG00000161405(1),ENSG00000167112(1),ENSG00000197471(3),	ENSG00000114850(17),ENSG00000132718(1),ENSG00000137818(23),ENSG00000149311(1),ENSG00000161405(5),ENSG00000161980(1),ENSG00000182768(1),	none	none	none
hsa-mir-518f	19	+	53700015	53700101	C19MC	ENSG09000000001			850	35	IKZF3(1),RPLP1(13829),SPN(3),SSR3(19),SYT11(1),TRUB2(1),	ATM(1),IKZF3(4),POLR3K(1),RPLP1(17),SSR3(17),SYT11(1),	ENSG00000114850(19),ENSG00000132718(1),ENSG00000137818(13829),ENSG00000161405(1),ENSG00000167112(1),ENSG00000197471(3),	ENSG00000114850(17),ENSG00000132718(1),ENSG00000137818(17),ENSG00000149311(1),ENSG00000161405(4),ENSG00000161980(1),	none	none	none
hsa-mir-5190	18	+	13459947	13460026	LDLRAD4	ENSG00000168675			8	11	COL1A1(13),COL1A2(1),COL3A1(1),IGFBP5(3),RNF112(2),SHANK2(2),TMBIM6(3),	CCND1(1),CD84(1),COL1A1(8),COL1A2(1),HN1L(4),IGFBP5(1),LTF(1),NADSYN1(1),SHANK2(2),TMBIM6(3),	ENSG00000108821(13),ENSG00000115461(3),ENSG00000128482(2),ENSG00000139644(3),ENSG00000162105(2),ENSG00000164692(1),ENSG00000168542(1),	ENSG00000012223(1),ENSG00000066294(1),ENSG00000108821(8),ENSG00000110092(1),ENSG00000115461(1),ENSG00000139644(3),ENSG00000162105(2),ENSG00000164692(1),ENSG00000172890(1),ENSG00000206053(4),	none	none	3prime
hsa-mir-5191	1	+	201719508	201719627	NAV1	ENSG00000134369			9	4	AKT1(8),ANP32B(1),CCND1(1),CHGB(1),COL1A2(1),CTNNB1(1),CTSD(1),IGHA1(1),ZC3H7B(1),	CCND1(1),CTSD(2),MYH9(1),ZC3H7B(2),	ENSG00000089199(1),ENSG00000100403(1),ENSG00000110092(1),ENSG00000117984(1),ENSG00000136938(1),ENSG00000142208(8),ENSG00000164692(1),ENSG00000168036(1),ENSG00000211895(1),	ENSG00000100345(1),ENSG00000100403(2),ENSG00000110092(1),ENSG00000117984(2),	none	none	3prime
hsa-mir-5192	2	+	62205826	62205917	B3GNT2	ENSG00000170340			2	1	COMMD1(1),MALAT1(1),	MALAT1(1),	ENSG00000173163(1),ENSG00000251562(1),	ENSG00000251562(1),	none	none	none
hsa-mir-5193	3	-	49806137	49806245	UBA7	ENSG00000182179			0	6	NA	COL1A1(6),COL1A2(1),IGHG1(1),SLC25A6(1),	NA	ENSG00000108821(6),ENSG00000164692(1),ENSG00000169100(1),ENSG00000211896(1),	none	none	none
hsa-mir-5194	8	-	130008334	130008453	FAM49B	ENSG00000153310			6	0	COL1A2(2),EMC2(1),ENSA(3),IGHG1(1),NRG1(9),	NA	ENSG00000104412(1),ENSG00000143420(3),ENSG00000157168(9),ENSG00000164692(2),ENSG00000211896(1),	NA	5prime	none	5prime
hsa-mir-5195	14	-	106850885	106850999	IGH_locus	ENSG09000001018			0	0	NA	NA	NA	NA	none	none	none
hsa-mir-5196	19	+	35345513	35345627	CD22	ENSG00000012124			1	1	IGK_locus(1),	IGK_locus(1),RPS6(2),	ENSG09000000009(1),	ENSG00000137154(2),ENSG09000000009(1),	none	none	none
hsa-mir-5197	5	+	143679860	143679971	CTB-57H20.1	ENSG00000249881			0	0	NA	NA	NA	NA	none	none	none
hsa-mir-519a-1	19	+	53752397	53752481	C19MC	ENSG09000000001			850	44	IKZF3(1),RPLP1(13807),SPN(3),SSR3(11),SYT11(1),TRUB2(1),	ATM(1),EMP2(1),IKZF3(5),NGRN(1),POLR3K(1),RPLP1(23),SPN(1),SSR3(20),SYT11(1),	ENSG00000114850(11),ENSG00000132718(1),ENSG00000137818(13807),ENSG00000161405(1),ENSG00000167112(1),ENSG00000197471(3),	ENSG00000114850(20),ENSG00000132718(1),ENSG00000137818(23),ENSG00000149311(1),ENSG00000161405(5),ENSG00000161980(1),ENSG00000182768(1),ENSG00000197471(1),ENSG00000213853(1),	none	none	none
hsa-mir-519a-2	19	+	53762344	53762430	C19MC	ENSG09000000001			850	45	IKZF3(1),RPLP1(13804),SPN(3),SSR3(10),SYT11(1),TRUB2(1),	ATM(1),EMP2(1),IKZF3(6),NGRN(1),POLR3K(1),RPLP1(24),SPN(1),SSR3(20),SYT11(1),	ENSG00000114850(10),ENSG00000132718(1),ENSG00000137818(13804),ENSG00000161405(1),ENSG00000167112(1),ENSG00000197471(3),	ENSG00000114850(20),ENSG00000132718(1),ENSG00000137818(24),ENSG00000149311(1),ENSG00000161405(6),ENSG00000161980(1),ENSG00000182768(1),ENSG00000197471(1),ENSG00000213853(1),	none	none	none
hsa-mir-519b	19	+	53695213	53695293	C19MC	ENSG09000000001			850	35	IKZF3(1),INADL(2),RPLP1(13830),SPN(3),SSR3(19),SYT11(1),TRUB2(1),	ATM(1),IKZF3(4),POLR3K(1),RPLP1(16),SSR3(17),SYT11(1),	ENSG00000114850(19),ENSG00000132718(1),ENSG00000132849(2),ENSG00000137818(13830),ENSG00000161405(1),ENSG00000167112(1),ENSG00000197471(3),	ENSG00000114850(17),ENSG00000132718(1),ENSG00000137818(16),ENSG00000149311(1),ENSG00000161405(4),ENSG00000161980(1),	none	none	none
hsa-mir-519c	19	+	53686469	53686555	C19MC	ENSG09000000001			851	27	IKZF3(1),INADL(2),RPLP1(13837),SPN(3),SSR3(20),SYT11(1),TRUB2(1),	ATM(1),IKZF3(4),POLR3K(1),RPLP1(16),SSR3(9),SYT11(1),	ENSG00000114850(20),ENSG00000132718(1),ENSG00000132849(2),ENSG00000137818(13837),ENSG00000161405(1),ENSG00000167112(1),ENSG00000197471(3),	ENSG00000114850(9),ENSG00000132718(1),ENSG00000137818(16),ENSG00000149311(1),ENSG00000161405(4),ENSG00000161980(1),	none	none	none
hsa-mir-519d	19	+	53713347	53713434	C19MC	ENSG09000000001			850	37	IKZF3(1),RPLP1(13828),SPN(3),SSR3(18),SYT11(1),TRUB2(1),	ATM(1),IKZF3(5),POLR3K(1),RPLP1(20),SSR3(17),SYT11(1),	ENSG00000114850(18),ENSG00000132718(1),ENSG00000137818(13828),ENSG00000161405(1),ENSG00000167112(1),ENSG00000197471(3),	ENSG00000114850(17),ENSG00000132718(1),ENSG00000137818(20),ENSG00000149311(1),ENSG00000161405(5),ENSG00000161980(1),	none	none	none
hsa-mir-519e	19	+	53679940	53680023	C19MC	ENSG09000000001			851	27	IKZF3(2),INADL(2),RPLP1(13838),SPN(3),SSR3(20),SYT11(1),TRUB2(1),	ATM(1),IKZF3(3),POLR3K(1),RPLP1(15),SSR3(9),SYT11(1),	ENSG00000114850(20),ENSG00000132718(1),ENSG00000132849(2),ENSG00000137818(13838),ENSG00000161405(2),ENSG00000167112(1),ENSG00000197471(3),	ENSG00000114850(9),ENSG00000132718(1),ENSG00000137818(15),ENSG00000149311(1),ENSG00000161405(3),ENSG00000161980(1),	none	none	none
hsa-mir-520a	19	+	53690881	53690965	C19MC	ENSG09000000001			851	28	IKZF3(1),INADL(2),RPLP1(13830),SPN(3),SSR3(20),SYT11(1),TRUB2(1),	ATM(1),IKZF3(4),POLR3K(1),RPLP1(16),SSR3(10),SYT11(1),	ENSG00000114850(20),ENSG00000132718(1),ENSG00000132849(2),ENSG00000137818(13830),ENSG00000161405(1),ENSG00000167112(1),ENSG00000197471(3),	ENSG00000114850(10),ENSG00000132718(1),ENSG00000137818(16),ENSG00000149311(1),ENSG00000161405(4),ENSG00000161980(1),	none	none	none
hsa-mir-520b	19	+	53701227	53701287	C19MC	ENSG09000000001			850	35	IKZF3(1),RPLP1(13829),SPN(3),SSR3(19),SYT11(1),TRUB2(1),	ATM(1),IKZF3(4),POLR3K(1),RPLP1(17),SSR3(17),SYT11(1),	ENSG00000114850(19),ENSG00000132718(1),ENSG00000137818(13829),ENSG00000161405(1),ENSG00000167112(1),ENSG00000197471(3),	ENSG00000114850(17),ENSG00000132718(1),ENSG00000137818(17),ENSG00000149311(1),ENSG00000161405(4),ENSG00000161980(1),	none	none	none
hsa-mir-520c	19	+	53707453	53707539	C19MC	ENSG09000000001			850	37	IKZF3(1),RPLP1(13828),SPN(3),SSR3(18),SYT11(1),TRUB2(1),	ATM(1),IKZF3(4),POLR3K(1),RPLP1(19),SSR3(17),SYT11(1),	ENSG00000114850(18),ENSG00000132718(1),ENSG00000137818(13828),ENSG00000161405(1),ENSG00000167112(1),ENSG00000197471(3),	ENSG00000114850(17),ENSG00000132718(1),ENSG00000137818(19),ENSG00000149311(1),ENSG00000161405(4),ENSG00000161980(1),	none	none	none
hsa-mir-520d	19	+	53720096	53720182	C19MC	ENSG09000000001			850	39	IKZF3(1),RPLP1(13819),SPN(3),SSR3(18),SYT11(1),TRUB2(1),	ATM(1),IKZF3(5),POLR3K(1),RPLP1(22),SSR3(17),SYT11(1),	ENSG00000114850(18),ENSG00000132718(1),ENSG00000137818(13819),ENSG00000161405(1),ENSG00000167112(1),ENSG00000197471(3),	ENSG00000114850(17),ENSG00000132718(1),ENSG00000137818(22),ENSG00000149311(1),ENSG00000161405(5),ENSG00000161980(1),	none	none	none
hsa-mir-520e	19	+	53675711	53675797	C19MC	ENSG09000000001			851	27	IKZF3(2),INADL(2),RPLP1(13839),SPN(3),SSR3(20),SYT11(1),TRUB2(1),	ATM(1),IKZF3(3),POLR3K(1),RPLP1(15),SSR3(9),SYT11(1),	ENSG00000114850(20),ENSG00000132718(1),ENSG00000132849(2),ENSG00000137818(13839),ENSG00000161405(2),ENSG00000167112(1),ENSG00000197471(3),	ENSG00000114850(9),ENSG00000132718(1),ENSG00000137818(15),ENSG00000149311(1),ENSG00000161405(3),ENSG00000161980(1),	none	none	none
hsa-mir-520f	19	+	53682159	53682245	C19MC	ENSG09000000001			851	27	IKZF3(2),INADL(2),RPLP1(13838),SPN(3),SSR3(20),SYT11(1),TRUB2(1),	ATM(1),IKZF3(4),POLR3K(1),RPLP1(16),SSR3(9),SYT11(1),	ENSG00000114850(20),ENSG00000132718(1),ENSG00000132849(2),ENSG00000137818(13838),ENSG00000161405(2),ENSG00000167112(1),ENSG00000197471(3),	ENSG00000114850(9),ENSG00000132718(1),ENSG00000137818(16),ENSG00000149311(1),ENSG00000161405(4),ENSG00000161980(1),	none	none	none
hsa-mir-520g	19	+	53722166	53722255	C19MC	ENSG09000000001			850	41	IKZF3(1),RPLP1(13819),SPN(3),SSR3(18),SYT11(1),TRUB2(1),	ATM(1),IKZF3(5),NGRN(1),POLR3K(1),RPLP1(23),SSR3(17),SYT11(1),	ENSG00000114850(18),ENSG00000132718(1),ENSG00000137818(13819),ENSG00000161405(1),ENSG00000167112(1),ENSG00000197471(3),	ENSG00000114850(17),ENSG00000132718(1),ENSG00000137818(23),ENSG00000149311(1),ENSG00000161405(5),ENSG00000161980(1),ENSG00000182768(1),	none	none	none
hsa-mir-520h	19	+	53742512	53742599	C19MC	ENSG09000000001			850	42	IKZF3(1),RPLP1(13813),SPN(3),SSR3(14),SYT11(1),TRUB2(1),	ATM(1),IKZF3(5),NGRN(1),POLR3K(1),RPLP1(23),SPN(1),SSR3(17),SYT11(1),	ENSG00000114850(14),ENSG00000132718(1),ENSG00000137818(13813),ENSG00000161405(1),ENSG00000167112(1),ENSG00000197471(3),	ENSG00000114850(17),ENSG00000132718(1),ENSG00000137818(23),ENSG00000149311(1),ENSG00000161405(5),ENSG00000161980(1),ENSG00000182768(1),ENSG00000197471(1),	none	none	none
hsa-mir-521-1	19	+	53748636	53748722	C19MC	ENSG09000000001			850	44	IKZF3(1),RPLP1(13811),SPN(3),SSR3(11),SYT11(1),TRUB2(1),	ATM(1),EMP2(1),IKZF3(5),NGRN(1),POLR3K(1),RPLP1(23),SPN(1),SSR3(20),SYT11(1),	ENSG00000114850(11),ENSG00000132718(1),ENSG00000137818(13811),ENSG00000161405(1),ENSG00000167112(1),ENSG00000197471(3),	ENSG00000114850(20),ENSG00000132718(1),ENSG00000137818(23),ENSG00000149311(1),ENSG00000161405(5),ENSG00000161980(1),ENSG00000182768(1),ENSG00000197471(1),ENSG00000213853(1),	none	none	none
hsa-mir-521-2	19	+	53716594	53716680	C19MC	ENSG09000000001			850	38	IKZF3(1),RPLP1(13822),SPN(3),SSR3(18),SYT11(1),TRUB2(1),	ATM(1),IKZF3(5),POLR3K(1),RPLP1(21),SSR3(17),SYT11(1),	ENSG00000114850(18),ENSG00000132718(1),ENSG00000137818(13822),ENSG00000161405(1),ENSG00000167112(1),ENSG00000197471(3),	ENSG00000114850(17),ENSG00000132718(1),ENSG00000137818(21),ENSG00000149311(1),ENSG00000161405(5),ENSG00000161980(1),	none	none	none
hsa-mir-522	19	+	53751211	53751297	C19MC	ENSG09000000001			850	44	IKZF3(1),RPLP1(13807),SPN(3),SSR3(11),SYT11(1),TRUB2(1),	ATM(1),EMP2(1),IKZF3(5),NGRN(1),POLR3K(1),RPLP1(23),SPN(1),SSR3(20),SYT11(1),	ENSG00000114850(11),ENSG00000132718(1),ENSG00000137818(13807),ENSG00000161405(1),ENSG00000167112(1),ENSG00000197471(3),	ENSG00000114850(20),ENSG00000132718(1),ENSG00000137818(23),ENSG00000149311(1),ENSG00000161405(5),ENSG00000161980(1),ENSG00000182768(1),ENSG00000197471(1),ENSG00000213853(1),	none	none	none
hsa-mir-523	19	+	53698385	53698471	C19MC	ENSG09000000001			850	35	IKZF3(1),RPLP1(13829),SPN(3),SSR3(19),SYT11(1),TRUB2(1),	ATM(1),IKZF3(4),POLR3K(1),RPLP1(17),SSR3(17),SYT11(1),	ENSG00000114850(19),ENSG00000132718(1),ENSG00000137818(13829),ENSG00000161405(1),ENSG00000167112(1),ENSG00000197471(3),	ENSG00000114850(17),ENSG00000132718(1),ENSG00000137818(17),ENSG00000149311(1),ENSG00000161405(4),ENSG00000161980(1),	none	none	none
hsa-mir-524	19	+	53711002	53711088	C19MC	ENSG09000000001			850	37	IKZF3(1),RPLP1(13828),SPN(3),SSR3(18),SYT11(1),TRUB2(1),	ATM(1),IKZF3(4),POLR3K(1),RPLP1(20),SSR3(17),SYT11(1),	ENSG00000114850(18),ENSG00000132718(1),ENSG00000137818(13828),ENSG00000161405(1),ENSG00000167112(1),ENSG00000197471(3),	ENSG00000114850(17),ENSG00000132718(1),ENSG00000137818(20),ENSG00000149311(1),ENSG00000161405(4),ENSG00000161980(1),	none	none	none
hsa-mir-525	19	+	53697533	53697617	C19MC	ENSG09000000001			850	35	IKZF3(1),INADL(2),RPLP1(13830),SPN(3),SSR3(19),SYT11(1),TRUB2(1),	ATM(1),IKZF3(4),POLR3K(1),RPLP1(16),SSR3(17),SYT11(1),	ENSG00000114850(19),ENSG00000132718(1),ENSG00000132849(2),ENSG00000137818(13830),ENSG00000161405(1),ENSG00000167112(1),ENSG00000197471(3),	ENSG00000114850(17),ENSG00000132718(1),ENSG00000137818(16),ENSG00000149311(1),ENSG00000161405(4),ENSG00000161980(1),	none	none	none
hsa-mir-526a-1	19	+	53706252	53706336	C19MC	ENSG09000000001			850	36	IKZF3(1),RPLP1(13829),SPN(3),SSR3(18),SYT11(1),TRUB2(1),	ATM(1),IKZF3(4),POLR3K(1),RPLP1(18),SSR3(17),SYT11(1),	ENSG00000114850(18),ENSG00000132718(1),ENSG00000137818(13829),ENSG00000161405(1),ENSG00000167112(1),ENSG00000197471(3),	ENSG00000114850(17),ENSG00000132718(1),ENSG00000137818(18),ENSG00000149311(1),ENSG00000161405(4),ENSG00000161980(1),	none	none	none
hsa-mir-526a-2	19	+	53726922	53726986	C19MC	ENSG09000000001			850	41	IKZF3(1),RPLP1(13819),SPN(3),SSR3(15),SYT11(1),TRUB2(1),	ATM(1),IKZF3(5),NGRN(1),POLR3K(1),RPLP1(23),SSR3(17),SYT11(1),	ENSG00000114850(15),ENSG00000132718(1),ENSG00000137818(13819),ENSG00000161405(1),ENSG00000167112(1),ENSG00000197471(3),	ENSG00000114850(17),ENSG00000132718(1),ENSG00000137818(23),ENSG00000149311(1),ENSG00000161405(5),ENSG00000161980(1),ENSG00000182768(1),	none	none	none
hsa-mir-526b	19	+	53694393	53694475	C19MC	ENSG09000000001			850	35	IKZF3(1),INADL(2),RPLP1(13830),SPN(3),SSR3(19),SYT11(1),TRUB2(1),	ATM(1),IKZF3(4),POLR3K(1),RPLP1(16),SSR3(17),SYT11(1),	ENSG00000114850(19),ENSG00000132718(1),ENSG00000132849(2),ENSG00000137818(13830),ENSG00000161405(1),ENSG00000167112(1),ENSG00000197471(3),	ENSG00000114850(17),ENSG00000132718(1),ENSG00000137818(16),ENSG00000149311(1),ENSG00000161405(4),ENSG00000161980(1),	none	none	none
hsa-mir-527	19	+	53754018	53754102	C19MC	ENSG09000000001			850	44	IKZF3(1),RPLP1(13806),SPN(3),SSR3(11),SYT11(1),TRUB2(1),	ATM(1),EMP2(1),IKZF3(5),NGRN(1),POLR3K(1),RPLP1(23),SPN(1),SSR3(20),SYT11(1),	ENSG00000114850(11),ENSG00000132718(1),ENSG00000137818(13806),ENSG00000161405(1),ENSG00000167112(1),ENSG00000197471(3),	ENSG00000114850(20),ENSG00000132718(1),ENSG00000137818(23),ENSG00000149311(1),ENSG00000161405(5),ENSG00000161980(1),ENSG00000182768(1),ENSG00000197471(1),ENSG00000213853(1),	none	none	none
hsa-mir-532	X	+	50003148	50003238	CLCN5	ENSG00000171365			2	0	ATP5B(2),SCGB2A2(2),	NA	ENSG00000110484(2),ENSG00000110955(2),	NA	none	none	none
hsa-mir-539	14	+	101047321	101047398	MIR381HG	ENSG00000258861			0	0	NA	NA	NA	NA	none	none	none
hsa-mir-541	14	+	101064495	101064578	MIR541	ENSG00000216179			0	0	NA	NA	NA	NA	none	none	none
hsa-mir-542	X	-	134541341	134541437	MIR542	ENSG00000207784	MIR503HG	ENSG00000223749	0	0	NA	NA	NA	NA	none	none	none
hsa-mir-543	14	+	101031987	101032064	MIR543	ENSG00000212040			0	0	NA	NA	NA	NA	none	none	none
hsa-mir-544a	14	+	101048658	101048748	MIR381HG	ENSG00000258861			0	0	NA	NA	NA	NA	none	none	none
hsa-mir-544b	3	+	124732439	124732516	UMPS	ENSG00000114491			0	0	NA	NA	NA	NA	none	none	none
hsa-mir-545	X	-	74287104	74287209	FTX	ENSG00000230590			0	0	NA	NA	NA	NA	none	none	none
hsa-mir-548a-1	6	+	18571784	18571880	MIR548A1	ENSG00000207775			0	0	NA	NA	NA	NA	none	none	none
hsa-mir-548a-2	6	+	135239160	135239256	MIR548A2	ENSG00000207689			0	0	NA	NA	NA	NA	none	none	none
hsa-mir-548a-3	8	-	104484369	104484465	MIR548A3	ENSG00000208032			0	0	NA	NA	NA	NA	none	none	none
hsa-mir-548aa-1	8	+	123348034	123348130	MIR548AA1	ENSG00000207704			0	0	NA	NA	NA	NA	none	none	none
hsa-mir-548aa-2	17	+	67471489	67471585	PITPNC1	ENSG00000154217			3	6	COL3A1(2),RNF213(1),XBP1(1),	ABCA5(1),C3(2),CD248(1),PTPRS(2),TMEM104(1),USP32(1),	ENSG00000100219(1),ENSG00000168542(2),ENSG00000173821(1),	ENSG00000105426(2),ENSG00000109066(1),ENSG00000125730(2),ENSG00000154265(1),ENSG00000170832(1),ENSG00000174807(1),	5prime	none	both
hsa-mir-548ab	3	-	103524033	103524116	MIR548AB	ENSG00000265328			0	0	NA	NA	NA	NA	none	none	none
hsa-mir-548ac	1	-	116560024	116560111	CD58	ENSG00000116815			0	0	NA	NA	NA	NA	none	none	none
hsa-mir-548ad	2	+	35471405	35471486	MIR548AD	ENSG00000265301			0	0	NA	NA	NA	NA	none	none	none
hsa-mir-548ae-1	2	+	184378975	184379044	MIR548AE1	ENSG00000266808			0	0	NA	NA	NA	NA	none	none	none
hsa-mir-548ae-2	5	-	58530043	58530109	MIR548AE2	ENSG00000265699			0	0	NA	NA	NA	NA	none	none	none
hsa-mir-548ag-1	4	+	60922619	60922684	MIR548AG1	ENSG00000265829			0	0	NA	NA	NA	NA	none	none	none
hsa-mir-548ag-2	20	+	60564562	60564625	MIR548AG2	ENSG00000265617			0	0	NA	NA	NA	NA	none	none	none
hsa-mir-548ah	4	+	76575551	76575626	SHROOM3	ENSG00000138771			19	6	A2M(5),AHNAK(2),APLP2(1),CD74(1),COL1A2(4),COL3A1(8),DUSP4(1),FASN(1),GSK3A(1),IFI6(1),IGFBP5(1),IGKC(4),IGK_locus(1),IQGAP1(1),MXRA5(3),PKM(3),POFUT1(1),PRRC2A(2),RHOA(1),RPL37(3),SEPT11(2),SHISA5(4),TSPO(3),	COL1A1(1),COL3A1(1),FLNA(1),FRAS1(1),MGP(1),MXRA5(2),	ENSG00000019582(1),ENSG00000067225(3),ENSG00000067560(1),ENSG00000084234(1),ENSG00000100300(3),ENSG00000101346(1),ENSG00000101825(3),ENSG00000105723(1),ENSG00000115461(1),ENSG00000120875(1),ENSG00000124942(2),ENSG00000126709(1),ENSG00000138758(2),ENSG00000140575(1),ENSG00000145592(3),ENSG00000164054(4),ENSG00000164692(4),ENSG00000168542(8),ENSG00000169710(1),ENSG00000175899(5),ENSG00000204469(2),…	ENSG00000101825(2),ENSG00000108821(1),ENSG00000111341(1),ENSG00000138759(1),ENSG00000168542(1),ENSG00000196924(1),	both	none	none
hsa-mir-548ai	6	+	99124609	99124696	MIR548AI	ENSG00000265226			0	0	NA	NA	NA	NA	none	none	none
hsa-mir-548aj-1	6	-	132115192	132115263	MIR548AJ1	ENSG00000265669			0	0	NA	NA	NA	NA	none	none	none
hsa-mir-548aj-2	X	-	38023895	38023986	MIR548AJ2	ENSG00000221466			0	0	NA	NA	NA	NA	none	none	none
hsa-mir-548ak	10	-	12130760	12130816	MIR548AK	ENSG00000265653			0	0	NA	NA	NA	NA	none	none	none
hsa-mir-548al	11	+	74399237	74399333	RP11-702H23.4	ENSG00000254631			0	0	NA	NA	NA	NA	none	none	none
hsa-mir-548am	X	-	16627012	16627085	CTPS2	ENSG00000047230			1	2	COL1A1(1),	COL1A1(1),IGHG1(1),	ENSG00000108821(1),	ENSG00000108821(1),ENSG00000211896(1),	3prime	none	both
hsa-mir-548an	X	+	106639814	106639896	CXORF57	ENSG00000147231			1	0	CCNB3(2),	NA	ENSG00000147082(2),	NA	none	none	none
hsa-mir-548ao	8	-	41271048	41271143	SFRP1	ENSG00000104332			6	5	AARS(2),BCAP31(2),CANX(2),CRYZ(1),CSE1L(3),LTBP2(2),NSMCE4A(1),PABPC1(1),PDXK(2),SPTAN1(1),	AARS(2),CANX(2),DOCK5(2),IGKC(1),IGK_locus(1),	ENSG00000070756(1),ENSG00000090861(2),ENSG00000107672(1),ENSG00000116791(1),ENSG00000119681(2),ENSG00000124207(3),ENSG00000127022(2),ENSG00000160209(2),ENSG00000185825(2),ENSG00000197694(1),	ENSG00000090861(2),ENSG00000127022(2),ENSG00000147459(2),ENSG00000211592(1),ENSG09000000009(1),	3prime	none	5prime
hsa-mir-548ap	15	+	85825635	85825730	MIR548AP	ENSG00000264406			0	0	NA	NA	NA	NA	none	none	none
hsa-mir-548aq	3	-	185767847	185767904	IGF2BP2	ENSG00000073792			0	0	NA	NA	NA	NA	none	none	5prime
hsa-mir-548ar	13	+	114244505	114244561	CDC16	ENSG00000130177			0	0	NA	NA	NA	NA	none	both	none
hsa-mir-548as	13	+	92490163	92490220	GPC5	ENSG00000179399			0	2	NA	GALNT2(1),UPF3A(2),	NA	ENSG00000143641(1),ENSG00000169062(2),	none	none	none
hsa-mir-548at	17	+	42494773	42494830	ATP6V0A1	ENSG00000033627			3	1	COL1A2(1),COL6A2(3),FLNB(1),SFRP2(3),	COL1A1(1),	ENSG00000136068(1),ENSG00000142173(3),ENSG00000145423(3),ENSG00000164692(1),	ENSG00000108821(1),	none	none	5prime
hsa-mir-548au	9	+	93594841	93594894	PHF2	ENSG00000197724			7	2	AKAP8L(1),COL1A1(23),COL3A1(5),FN1(2),RPL3(6),	COL1A1(1),COL3A1(1),	ENSG00000011243(1),ENSG00000100316(6),ENSG00000108821(23),ENSG00000115414(2),ENSG00000168542(5),	ENSG00000108821(1),ENSG00000168542(1),	none	none	none
hsa-mir-548av	18	-	72853321	72853382	NETO1	ENSG00000166342			0	0	NA	NA	NA	NA	none	none	none
hsa-mir-548aw	9	+	132945707	132945771	GFI1B	ENSG00000165702			0	0	NA	NA	NA	NA	none	none	none
hsa-mir-548ax	X	-	11318614	11318686	ARHGAP6	ENSG00000047648			0	0	NA	NA	NA	NA	none	none	3prime
hsa-mir-548ay	3	-	32506283	32506389	MIR548AY	ENSG00000276147			0	0	NA	NA	NA	NA	none	none	none
hsa-mir-548az	8	+	119325171	119325265	MIR548AZ	ENSG00000276479			0	0	NA	NA	NA	NA	none	none	none
hsa-mir-548b	6	-	119069047	119069143	FAM184A	ENSG00000111879			0	0	NA	NA	NA	NA	none	none	3prime
hsa-mir-548ba	2	+	49059603	49059658					0	0	NA	NA	NA	NA	none	none	none
hsa-mir-548bb	3	-	60617805	60617870	FHIT	ENSG00000189283			0	0	NA	NA	NA	NA	none	none	3prime
hsa-mir-548c	12	+	64622509	64622605	RASSF3	ENSG00000153179			2	1	CXCL14(2),IGHG1(1),	AGRN(1),	ENSG00000145824(2),ENSG00000211896(1),	ENSG00000188157(1),	5prime	5prime	3prime
hsa-mir-548d-1	8	-	123348034	123348130	ATAD2	ENSG00000156802			1	0	IGKC(1),	NA	ENSG00000211592(1),	NA	5prime	none	5prime
hsa-mir-548d-2	17	-	67471489	67471585					0	0	NA	NA	NA	NA	none	none	none
hsa-mir-548e	10	+	110988926	110989013	SHOC2	ENSG00000108061			0	1	NA	PDCD4(1),	NA	ENSG00000150593(1),	none	none	none
hsa-mir-548f-1	10	-	54607874	54607957	PCDH15	ENSG00000150275			0	0	NA	NA	NA	NA	both	5prime	both
hsa-mir-548f-2	2	-	212426263	212426360	ERBB4	ENSG00000178568			6	1	CHGB(9),COL1A1(2),CPB1(1),FN1(5),MIR205HG(1),	CHGB(2),	ENSG00000089199(9),ENSG00000108821(2),ENSG00000115414(5),ENSG00000153002(1),ENSG00000230937(1),	ENSG00000089199(2),	none	none	3prime
hsa-mir-548f-3	5	-	110513829	110513915	TMEM232	ENSG00000186952			0	0	NA	NA	NA	NA	none	none	none
hsa-mir-548f-4	7	-	147378017	147378121	MIR548F4	ENSG00000221442			0	0	NA	NA	NA	NA	none	none	none
hsa-mir-548f-5	X	-	32641474	32641559	DMD	ENSG00000198947			3	2	COL1A1(11),CPB1(16),GNAS(3),	CPB1(4),PPDPF(1),	ENSG00000087460(3),ENSG00000108821(11),ENSG00000153002(16),	ENSG00000125534(1),ENSG00000153002(4),	none	none	3prime
hsa-mir-548g	4	-	147344629	147344717	MIR548G	ENSG00000221369			0	0	NA	NA	NA	NA	none	none	none
hsa-mir-548h-1	14	-	64095024	64095125	ESR2	ENSG00000140009			0	0	NA	NA	NA	NA	none	none	none
hsa-mir-548h-2	16	-	11306440	11306527	MIR548H2	ENSG00000221801			0	0	NA	NA	NA	NA	none	none	none
hsa-mir-548h-3	17	-	13543529	13543646	HS3ST3A1	ENSG00000153976			0	0	NA	NA	NA	NA	none	none	none
hsa-mir-548h-4	8	-	27048853	27048963	MIR548H4	ENSG00000221616			0	0	NA	NA	NA	NA	none	none	none
hsa-mir-548h-5	6	+	131792172	131792231	MIR548H5	ENSG00000266807			0	0	NA	NA	NA	NA	none	none	none
hsa-mir-548i-1	3	-	125790404	125790552	MIR548I1	ENSG00000221737			0	0	NA	NA	NA	NA	none	none	none
hsa-mir-548i-2	4	-	9556168	9556316	MIR548I2	ENSG00000221275			0	0	NA	NA	NA	NA	none	none	none
hsa-mir-548i-3	8	-	8088941	8089089	MIR548I3	ENSG00000221305			0	0	NA	NA	NA	NA	none	none	none
hsa-mir-548i-4	X	-	84225752	84225828	MIR548I4	ENSG00000221494			0	0	NA	NA	NA	NA	none	none	none
hsa-mir-548j	22	-	26555212	26555323	TPST2	ENSG00000128294			0	1	NA	AEBP1(3),	NA	ENSG00000106624(3),	none	none	none
hsa-mir-548k	11	+	70283955	70284070	PPFIA1	ENSG00000131626			10	2	ACTG1(1),ATP6V1H(1),CHGB(1),COL1A1(3),COL1A2(2),MYEOV(2),POLD3(3),SHANK2-AS3(1),SSH3(1),	COL1A1(1),RARA(2),	ENSG00000047249(1),ENSG00000077514(3),ENSG00000089199(1),ENSG00000108821(3),ENSG00000164692(2),ENSG00000171671(1),ENSG00000172830(1),ENSG00000172927(2),ENSG00000184009(1),	ENSG00000108821(1),ENSG00000131759(2),	none	none	3prime
hsa-mir-548l	11	-	94466495	94466580	MRE11A	ENSG00000020922			0	0	NA	NA	NA	NA	5prime	none	none
hsa-mir-548m	X	-	95063141	95063226	MIR548M	ENSG00000221187			0	0	NA	NA	NA	NA	none	none	none
hsa-mir-548n	7	-	34940760	34940834	DPY19L1	ENSG00000173852			0	1	NA	MAFK(3),	NA	ENSG00000198517(3),	none	none	5prime
hsa-mir-548o	7	-	102405742	102405855	MIR548O	ENSG00000221510			0	0	NA	NA	NA	NA	none	none	none
hsa-mir-548o-2	20	+	38516563	38516632	RALGAPB	ENSG00000170471			9	2	COL1A1(2),COL6A2(1),FN1(1),IGFBP5(2),NCOA6(2),PLD3(1),RARRES2(3),RPL11(1),	FAM213B(3),PLD3(1),	ENSG00000105223(1),ENSG00000106538(3),ENSG00000108821(2),ENSG00000115414(1),ENSG00000115461(2),ENSG00000142173(1),ENSG00000142676(1),ENSG00000198646(2),	ENSG00000105223(1),ENSG00000157870(3),	5prime	none	both
hsa-mir-548p	5	-	100816482	100816565	ST8SIA4	ENSG00000113532			0	0	NA	NA	NA	NA	3prime	none	3prime
hsa-mir-548q	10	-	12725254	12725353	MIR548Q	ENSG00000221331			0	0	NA	NA	NA	NA	none	none	none
hsa-mir-548s	2	+	11767444	11767525	LPIN1	ENSG00000134324			3	0	AC006227.1(1),COL3A1(6),	NA	ENSG00000168542(6),ENSG00000229457(1),	NA	none	none	none
hsa-mir-548t	4	+	173268160	173268233	GALNT7	ENSG00000109586			5	3	COL1A1(1),ERBB2(1),MLLT4(2),RBM3(1),RPS9(2),	ERBB2(1),FTH1(1),RPS9(1),	ENSG00000102317(1),ENSG00000108821(1),ENSG00000130396(2),ENSG00000141736(1),ENSG00000170889(2),	ENSG00000141736(1),ENSG00000167996(1),ENSG00000170889(1),	none	none	5prime
hsa-mir-548u	6	+	57390132	57390212	PRIM2	ENSG00000146143			0	0	NA	NA	NA	NA	none	none	none
hsa-mir-548v	8	-	17681578	17681657	MTUS1	ENSG00000129422			4	3	ALDOA(2),COL1A2(3),CPB1(1),IDS(1),	AHNAK(4),ALDOA(3),IGF1R(1),	ENSG00000010404(1),ENSG00000149925(2),ENSG00000153002(1),ENSG00000164692(3),	ENSG00000124942(4),ENSG00000140443(1),ENSG00000149925(3),	none	none	none
hsa-mir-548w	16	+	26025237	26025310	HS3ST4	ENSG00000182601			0	0	NA	NA	NA	NA	none	none	3prime
hsa-mir-548x	21	-	18686090	18686164	AL109763.2	ENSG00000224141			0	0	NA	NA	NA	NA	none	none	none
hsa-mir-548x-2	13	-	65966330	65966429	MIR548X2	ENSG00000263581			0	0	NA	NA	NA	NA	none	none	none
hsa-mir-548y	14	-	47760995	47761104	MIR548Y	ENSG00000263945			0	0	NA	NA	NA	NA	none	none	none
hsa-mir-548z	12	-	64622509	64622605					0	0	NA	NA	NA	NA	none	none	none
hsa-mir-549a	15	-	80841978	80842073	MIR549A	ENSG00000208003			0	0	NA	NA	NA	NA	none	none	none
hsa-mir-550a-1	7	+	30289794	30289890	ZNRF2	ENSG00000180233			1	0	COL3A1(1),	NA	ENSG00000168542(1),	NA	5prime	none	both
hsa-mir-550a-2	7	+	32732981	32733077	MIR550A2	ENSG00000207573			0	0	NA	NA	NA	NA	none	none	none
hsa-mir-550a-3	7	-	29680734	29680828	ZNRF2P2	ENSG00000225264			0	0	NA	NA	NA	NA	none	none	none
hsa-mir-550b-1	7	-	30289794	30289890					0	0	NA	NA	NA	NA	none	none	none
hsa-mir-550b-2	7	-	32732981	32733077	DPY19L1P1	ENSG00000229358			0	0	NA	NA	NA	NA	none	none	none
hsa-mir-551a	1	-	3560695	3560790	MEGF6	ENSG00000162591			6	2	COL1A1(10),COL1A2(2),COL3A1(3),COL6A3(4),EEF2(1),	COL1A1(2),COL1A2(2),	ENSG00000108821(10),ENSG00000163359(4),ENSG00000164692(2),ENSG00000167658(1),ENSG00000168542(3),	ENSG00000108821(2),ENSG00000164692(2),	none	none	none
hsa-mir-551b	3	+	168551854	168551949	EGFEM1P	ENSG00000206120			0	0	NA	NA	NA	NA	none	none	none
hsa-mir-552	1	-	34669599	34669694	MIR552	ENSG00000207941			0	0	NA	NA	NA	NA	none	none	none
hsa-mir-553	1	+	100281241	100281308	RTCA	ENSG00000137996			0	1	NA	SDF2(1),	NA	ENSG00000132581(1),	none	none	none
hsa-mir-554	1	+	151545796	151545891	TUFT1	ENSG00000143367			3	0	FASN(1),RGS5(2),TMSB10(2),	NA	ENSG00000034510(2),ENSG00000143248(2),ENSG00000169710(1),	NA	none	none	none
hsa-mir-555	1	-	155346350	155346445	ASH1L	ENSG00000116539			2	10	COX6C(1),FN1(2),	AC068580.6(1),CCDC80(25),CFL1(1),COL1A1(1),EEF2(1),FN1(3),GLUL(2),IGHG1(4),TIMP2(1),VAV3(2),YY1AP1(2),	ENSG00000115414(2),ENSG00000164919(1),	ENSG00000035862(1),ENSG00000091986(25),ENSG00000108821(1),ENSG00000115414(3),ENSG00000134215(2),ENSG00000135821(2),ENSG00000163374(2),ENSG00000167658(1),ENSG00000172757(1),ENSG00000211896(4),ENSG00000235027(1),	3prime	none	5prime
hsa-mir-556	1	+	162342546	162342640	NOS1AP	ENSG00000198929			0	2	NA	EXO5(3),UCK2(1),	NA	ENSG00000143179(1),ENSG00000164002(3),	both	none	5prime
hsa-mir-557	1	+	168375524	168375621	MIR557	ENSG00000207974			0	0	NA	NA	NA	NA	none	none	none
hsa-mir-5571	22	+	22886267	22886379	IGLL5	ENSG00000254709			32	41	ABCC3(1),ACTB(4),AEBP1(3),C3(1),CD74(2),COL1A1(13),COL1A2(4),COL3A1(4),CPB1(1),CST3(2),EEF1G(2),EEF2(1),FLNA(2),FN1(2),GAPDH(2),IGFBP5(5),KIAA1429(2),LASP1(2),LRP10(1),MSN(1),MYH9(6),NME2(1),NUCB1(1),PRKAR1B(4),PTPRF(1),RPL3(1),SCGB2A2(1),SKI(1),SLC44A2(1),SPARC(1),SSR2(3),TBCD(1),TMEM132A(1),TXNIP(3),	ABCC3(2),ACTB(4),AEBP1(2),ARF1(5),BTRC(1),C1QB(1),C3(1),CALR(3),CBR1(1),CCDC152(1),CD74(7),COL1A1(31),COL3A1(8),COL6A3(2),CST3(6),CTSD(1),CX3CL1(2),DYNLL2(1),ERBB2(1),FAU(2),GUSB(1),INPPL1(1),KNOP1(2),LASP1(1),MLF2(1),MMP2(2),MSN(2),MYH9(17),NDRG1(2),NME2(3),NRF1(1),NUCB1(1),PKM(1),PLEC(1),PSAP(1),RNF213(1),RPL8(2),SCGB2A2(7),SEMA4C(1),SREBF1(1),SSR2(4),TPRG1L(1),TSPAN13(1),XBP1(1),	ENSG00000002834(2),ENSG00000006118(1),ENSG00000011052(1),ENSG00000019582(2),ENSG00000075624(4),ENSG00000100316(1),ENSG00000100345(6),ENSG00000101439(2),ENSG00000104805(1),ENSG00000106624(3),ENSG00000108821(13),ENSG00000108846(1),ENSG00000110484(1),ENSG00000111640(2),ENSG00000113140(1),ENSG00000115414(2),ENSG00000115461(5),ENSG00000125730(1),ENSG00000129353(1),ENSG00000141556(1),ENSG00000142949(1)…	ENSG00000002834(1),ENSG00000006210(2),ENSG00000011052(3),ENSG00000019582(7),ENSG00000067225(1),ENSG00000072310(1),ENSG00000075624(4),ENSG00000087245(2),ENSG00000089693(1),ENSG00000100219(1),ENSG00000100345(17),ENSG00000101439(6),ENSG00000103550(2),ENSG00000104419(2),ENSG00000104805(1),ENSG00000106459(1),ENSG00000106537(1),ENSG00000106624(2),ENSG00000108821(31),ENSG00000108846(2),ENSG00000110484(7…	none	none	3prime
hsa-mir-5572	15	+	80581103	80581239	ARNT2	ENSG00000172379			4	8	CLU(8),COL1A1(3),COL1A2(2),FOXJ3(3),NCL(1),PSAP(4),	COL1A1(9),COL1A2(1),EEF2(2),NCL(3),PSAP(14),SCGB1D2(1),	ENSG00000108821(3),ENSG00000115053(1),ENSG00000120885(8),ENSG00000164692(2),ENSG00000197746(4),ENSG00000198815(3),	ENSG00000108821(9),ENSG00000115053(3),ENSG00000124935(1),ENSG00000164692(1),ENSG00000167658(2),ENSG00000197746(14),	5prime	none	both
hsa-mir-5579	11	-	79422169	79422226	TENM4	ENSG00000149256			10	1	CDK16(5),COL1A1(65),CPB1(1),FN1(5),LRTOMT(3),PHACTR1(1),RPL30(1),RPLP1(1),	COL1A1(1),	ENSG00000102225(5),ENSG00000108821(65),ENSG00000112137(1),ENSG00000115414(5),ENSG00000137818(1),ENSG00000153002(1),ENSG00000156482(1),ENSG00000184154(3),	ENSG00000108821(1),	5prime	none	both
hsa-mir-558	2	+	32532153	32532246	BIRC6	ENSG00000115760			2	10	CHGB(2),COL1A1(1),	COL1A1(8),COL3A1(2),FN1(1),GABRP(2),	ENSG00000089199(2),ENSG00000108821(1),	ENSG00000094755(2),ENSG00000108821(8),ENSG00000115414(1),ENSG00000168542(2),	3prime	3prime	none
hsa-mir-5580	14	-	53948427	53948484	MIR5580	ENSG00000266431	BMP4	ENSG00000125378	0	1	NA	KRT19(2),	NA	ENSG00000171345(2),	none	none	none
hsa-mir-5581	1	-	37500935	37500994	MEAF6	ENSG00000163875			0	1	NA	SPTSSA(1),	NA	ENSG00000165389(1),	3prime	none	none
hsa-mir-5582	11	-	46753125	46753192	CKAP5	ENSG00000175216			1	7	F2(1),	COL1A1(2),COPA(1),IGHG1(1),NAGPA(3),RECQL5(1),SPARC(1),	ENSG00000180210(1),	ENSG00000103174(3),ENSG00000108469(1),ENSG00000108821(2),ENSG00000113140(1),ENSG00000122218(1),ENSG00000211896(1),	none	none	5prime
hsa-mir-5583-1	18	+	39676721	39676779	MIR5583-1	ENSG00000266148			0	0	NA	NA	NA	NA	none	none	none
hsa-mir-5583-2	18	-	39676719	39676777	RP11-244M2.1	ENSG00000267374			0	0	NA	NA	NA	NA	none	none	none
hsa-mir-5584	1	+	44545493	44545552	RNF220	ENSG00000187147			7	3	COL1A1(2),DCAF5(2),GCC2(1),IGF2(2),MCM7(3),	COL1A1(1),IGKC(1),STEAP4(1),	ENSG00000108821(2),ENSG00000135968(1),ENSG00000139990(2),ENSG00000166508(3),ENSG00000167244(2),	ENSG00000108821(1),ENSG00000127954(1),ENSG00000211592(1),	none	5prime	5prime
hsa-mir-5585	1	+	32086949	32087007	TMEM39B	ENSG00000121775			0	0	NA	NA	NA	NA	3prime	none	none
hsa-mir-5586	14	-	59646962	59647020	RTN1	ENSG00000139970			1	3	COL1A1(1),	CTSB(2),EMC1(2),SPARC(1),	ENSG00000108821(1),	ENSG00000113140(1),ENSG00000127463(2),ENSG00000164733(2),	3prime	none	3prime
hsa-mir-5587	16	+	535316	535368	CAPN15	ENSG00000103326			1	0	COL5A2(2),	NA	ENSG00000204262(2),	NA	none	none	none
hsa-mir-5588	3	-	185253210	185253272	EHHADH	ENSG00000113790			0	0	NA	NA	NA	NA	5prime	none	5prime
hsa-mir-5589	19	+	10038354	10038413	C3P1	ENSG00000167798			0	0	NA	NA	NA	NA	none	5prime	none
hsa-mir-559	2	+	47377675	47377770	EPCAM	ENSG00000119888			4	5	ACTG1(1),COL1A1(1),CTSD(1),SERPINA1(1),SPARC(3),	ACTG1(3),COL1A1(5),CTSD(1),EEF2(1),MMP7(1),NFASC(5),RPL8(1),	ENSG00000108821(1),ENSG00000113140(3),ENSG00000117984(1),ENSG00000184009(1),ENSG00000197249(1),	ENSG00000108821(5),ENSG00000117984(1),ENSG00000137673(1),ENSG00000161016(1),ENSG00000163531(5),ENSG00000167658(1),ENSG00000184009(3),	none	none	none
hsa-mir-5590	2	+	134857820	134857873	ACMSD	ENSG00000153086			0	0	NA	NA	NA	NA	none	none	3prime
hsa-mir-5591	4	+	39411910	39411974	KLB	ENSG00000134962			0	0	NA	NA	NA	NA	none	none	none
hsa-mir-561	2	+	188297492	188297588	GULP1	ENSG00000144366			0	0	NA	NA	NA	NA	5prime	none	5prime
hsa-mir-562	2	+	232172653	232172747	DIS3L2	ENSG00000144535			2	2	ALPI(1),GIGYF2(4),	GIGYF2(2),ZNF785(1),	ENSG00000163295(1),ENSG00000204120(4),	ENSG00000197162(1),ENSG00000204120(2),	both	none	both
hsa-mir-563	3	+	15873771	15873849	MIR563	ENSG00000207815			0	0	NA	NA	NA	NA	none	none	none
hsa-mir-564	3	+	44861888	44861981	KIF15	ENSG00000163808			0	0	NA	NA	NA	NA	none	none	none
hsa-mir-566	3	+	50173326	50173419	SEMA3F	ENSG00000001617			9	13	ANKH(1),CHGB(2),COL1A1(9),FN1(11),IGKC(1),ST3GAL1(5),	CIRBP(1),COL1A1(13),FN1(2),HSPB1(1),IGF1R(1),IGKC(1),IL6ST(1),PCBP2(2),	ENSG00000008513(5),ENSG00000089199(2),ENSG00000108821(9),ENSG00000115414(11),ENSG00000154122(1),ENSG00000211592(1),	ENSG00000099622(1),ENSG00000106211(1),ENSG00000108821(13),ENSG00000115414(2),ENSG00000134352(1),ENSG00000140443(1),ENSG00000197111(2),ENSG00000211592(1),	5prime	none	none
hsa-mir-567	3	+	112112801	112112898	C3ORF52	ENSG00000114529			0	1	NA	COL1A1(1),	NA	ENSG00000108821(1),	none	none	none
hsa-mir-568	3	-	114316475	114316569	MIR568	ENSG00000207770			0	0	NA	NA	NA	NA	none	none	none
hsa-mir-5680	8	+	102125432	102125515	MIR5680	ENSG00000266756			0	0	NA	NA	NA	NA	none	none	none
hsa-mir-5681a	8	+	74548543	74548617	MIR5681A	ENSG00000266502			0	0	NA	NA	NA	NA	none	none	none
hsa-mir-5681b	8	-	74548550	74548609					0	0	NA	NA	NA	NA	none	none	none
hsa-mir-5682	3	+	121049640	121049715	STXBP5L	ENSG00000145087			0	0	NA	NA	NA	NA	none	none	none
hsa-mir-5683	6	+	6169334	6169409					0	0	NA	NA	NA	NA	none	none	none
hsa-mir-5684	19	+	12787128	12787192	MIR5684	ENSG00000263800			0	0	NA	NA	NA	NA	none	none	none
hsa-mir-5685	6	+	53276993	53277071	MIR5685	ENSG00000264056			0	0	NA	NA	NA	NA	none	none	none
hsa-mir-5687	5	-	55508850	55508926	PPAP2A	ENSG00000067113			3	0	CHGB(2),FN1(5),MLLT6(1),	NA	ENSG00000089199(2),ENSG00000115414(5),ENSG00000275023(1),	NA	5prime	none	none
hsa-mir-5688	3	+	85385710	85385792	CADM2	ENSG00000175161			2	1	CHGB(5),RHOC(5),	RHOC(2),	ENSG00000089199(5),ENSG00000155366(5),	ENSG00000155366(2),	5prime	none	5prime
hsa-mir-5689	6	+	10439717	10439794	RP1-290I10.7	ENSG00000229401			0	0	NA	NA	NA	NA	none	none	none
hsa-mir-569	3	-	171106664	171106759	TNIK	ENSG00000154310			0	0	NA	NA	NA	NA	3prime	3prime	both
hsa-mir-5690	6	-	35664717	35664789	FKBP5	ENSG00000096060			15	7	APOD(1),CD74(4),CLPS(8),CLU(3),COL1A1(3),COL5A2(1),CTDSP2(1),EEF2(15),ERBB2(6),FN1(1),ITGB5(1),KDELR2(1),NUPR1(1),RSU1(3),SF3B3(1),SRPK1(7),STC2(8),VPS37C(1),	ALDOA(1),COL1A1(3),CTDSP2(5),EEF2(1),ERBB2(1),SF3B3(1),	ENSG00000019582(4),ENSG00000082781(1),ENSG00000096063(7),ENSG00000108821(3),ENSG00000113739(8),ENSG00000115414(1),ENSG00000120885(3),ENSG00000136240(1),ENSG00000137392(8),ENSG00000141736(6),ENSG00000148484(3),ENSG00000167658(15),ENSG00000167987(1),ENSG00000175215(1),ENSG00000176046(1),ENSG00000189058(1),ENSG00000189091(1),ENSG00000204262(1),	ENSG00000108821(3),ENSG00000141736(1),ENSG00000149925(1),ENSG00000167658(1),ENSG00000175215(5),ENSG00000189091(1),	none	none	none
hsa-mir-5691	11	-	9090312	9090379	SCUBE2	ENSG00000175356			63	23	AEBP1(2),AES(1),ALDOA(1),APLP2(1),ARF3(4),ARGLU1(3),AUTS2(1),BCOR(2),CAPZB(2),CD74(3),CFL1(1),CHGB(3),CLU(3),COL12A1(2),COL1A1(55),COL1A2(18),COL3A1(8),COL5A1(1),COL6A1(1),COL6A2(1),COL6A3(2),COPA(2),CPB1(11),CSRP1(9),CST3(3),CTSB(3),CTSD(5),DCN(1),DDX39B(4),DSP(1),EEF2(1),ERBB2(1),ERBB3(1),FAM107B(1),FASN(4),FN1(13),FTL(4),GANAB(2),GJA1(1),GLUL(1),GNAS(2),GOLIM4(1),GP2(2),IGFBP5(1),IGKC(6),ITGB2…	BGN(5),COL12A1(2),COL1A1(27),COL3A1(1),COL5A1(1),CTSB(1),CXCL14(3),DDX39B(1),DSP(4),DUSP4(2),FASN(1),FN1(3),FTL(1),GJA1(2),GP2(1),IGKC(2),JMJD8(1),LGALS1(1),MALAT1(1),MUC1(1),NUMA1(1),PIP(1),PRKAR1A(1),RBCK1(1),RHOA(1),SERINC3(1),SLC39A6(1),SPARC(1),STC2(1),TMBIM6(2),TOB2(1),	ENSG00000011465(1),ENSG00000019582(3),ENSG00000065361(1),ENSG00000065809(1),ENSG00000067560(5),ENSG00000072310(3),ENSG00000077549(2),ENSG00000084234(1),ENSG00000087086(4),ENSG00000087460(2),ENSG00000089199(3),ENSG00000089597(2),ENSG00000096696(1),ENSG00000101439(3),ENSG00000102316(4),ENSG00000104964(1),ENSG00000106624(2),ENSG00000108107(1),ENSG00000108344(1),ENSG00000108821(55),ENSG00000109436(4)…	ENSG00000067560(1),ENSG00000087086(1),ENSG00000096696(4),ENSG00000100097(1),ENSG00000108821(27),ENSG00000108946(1),ENSG00000111799(2),ENSG00000113140(1),ENSG00000113739(1),ENSG00000115414(3),ENSG00000120875(2),ENSG00000125826(1),ENSG00000130635(1),ENSG00000132824(1),ENSG00000137497(1),ENSG00000139644(2),ENSG00000141424(1),ENSG00000145824(3),ENSG00000152661(2),ENSG00000159763(1),ENSG00000161999(1)…	none	none	none
hsa-mir-5692a-1	7	+	97963658	97963726	MIR5692A1	ENSG00000266318			0	0	NA	NA	NA	NA	none	none	none
hsa-mir-5692a-2	8	+	12719132	12719190	MIR5692A2	ENSG00000264512			0	0	NA	NA	NA	NA	none	none	none
hsa-mir-5692b	21	-	42950928	42951014	MIR5692B	ENSG00000264580			0	0	NA	NA	NA	NA	none	none	none
hsa-mir-5692c-1	5	-	135802985	135803075	MIR5692C1	ENSG00000265924			0	0	NA	NA	NA	NA	none	none	none
hsa-mir-5692c-2	7	-	97964405	97964481	MIR5692C2	ENSG00000266668	OR7E38P	ENSG00000183444	0	0	NA	NA	NA	NA	none	none	none
hsa-mir-5693	13	-	51348567	51348639	MIR5693	ENSG00000266072			0	0	NA	NA	NA	NA	none	none	none
hsa-mir-5694	14	-	67441855	67441930	MIR5694	ENSG00000265993			0	0	NA	NA	NA	NA	none	none	none
hsa-mir-5695	19	+	12920320	12920404	MIR5695	ENSG00000266721			0	0	NA	NA	NA	NA	none	none	none
hsa-mir-5696	2	+	101309450	101309534	MIR5696	ENSG00000264857			0	0	NA	NA	NA	NA	none	none	none
hsa-mir-5697	1	+	9967381	9967458	NMNAT1	ENSG00000173614			0	1	NA	LYZ(2),	NA	ENSG00000090382(2),	none	none	3prime
hsa-mir-5698	1	-	154104521	154104592	NUP210L	ENSG00000143552			0	0	NA	NA	NA	NA	none	none	3prime
hsa-mir-5699	10	-	641689	641778	DIP2C	ENSG00000151240			10	3	CFL1(7),CHGB(1),COL1A1(81),COL1A2(3),COL3A1(3),FN1(1),IGKC(1),PSAP(4),TLE3(1),	COL1A1(10),	ENSG00000089199(1),ENSG00000108821(81),ENSG00000115414(1),ENSG00000140332(1),ENSG00000164692(3),ENSG00000168542(3),ENSG00000172757(7),ENSG00000197746(4),ENSG00000211592(1),	ENSG00000108821(10),	5prime	none	5prime
hsa-mir-570	3	+	195699401	195699497	LINC00969	ENSG00000242086			2	3	COL1A1(1),IGKC(1),	COL1A1(1),IGKC(1),MUCL1(1),	ENSG00000108821(1),ENSG00000211592(1),	ENSG00000108821(1),ENSG00000172551(1),ENSG00000211592(1),	none	none	none
hsa-mir-5700	12	+	94561789	94561859	MIR5700	ENSG00000266099			0	0	NA	NA	NA	NA	none	none	none
hsa-mir-5701-1	15	+	20940252	20940333	MIR5701-1	ENSG00000266545			0	0	NA	NA	NA	NA	none	none	none
hsa-mir-5701-2	15	+	21513959	21514040	MIR5701-2	ENSG00000277841			0	0	NA	NA	NA	NA	none	none	none
hsa-mir-5701-3	15	+	21951242	21951323	MIR5701-3	ENSG00000264902			0	0	NA	NA	NA	NA	none	none	none
hsa-mir-5702	2	-	226658710	226658793	MIR5702	ENSG00000263363			0	0	NA	NA	NA	NA	none	none	none
hsa-mir-5703	2	+	227472132	227472187	AGFG1	ENSG00000173744			0	0	NA	NA	NA	NA	none	none	3prime
hsa-mir-5704	3	-	131985855	131985931	CPNE4	ENSG00000196353			0	0	NA	NA	NA	NA	3prime	none	3prime
hsa-mir-5705	4	-	87300495	87300583	MIR5705	ENSG00000263981			0	0	NA	NA	NA	NA	none	none	none
hsa-mir-5706	5	+	119154637	119154716	DMXL1	ENSG00000172869			3	1	COL1A1(2),COL1A2(1),FN1(3),	FN1(2),	ENSG00000108821(2),ENSG00000115414(3),ENSG00000164692(1),	ENSG00000115414(2),	none	none	none
hsa-mir-5707	7	+	158591616	158591696	MIR5707	ENSG00000265598	LINC01022	ENSG00000232715	0	0	NA	NA	NA	NA	none	none	none
hsa-mir-5708	8	+	80241389	80241473	MIR5708	ENSG00000265588			0	0	NA	NA	NA	NA	none	none	none
hsa-mir-571	4	+	350157	350252	ZNF141	ENSG00000131127			0	0	NA	NA	NA	NA	none	none	none
hsa-mir-572	4	+	11368827	11368921	MIR572	ENSG00000207716			0	0	NA	NA	NA	NA	none	none	none
hsa-mir-573	4	-	24520192	24520290	DHX15	ENSG00000109606			0	2	NA	CELSR2(1),SPARC(1),	NA	ENSG00000113140(1),ENSG00000143126(1),	none	none	none
hsa-mir-5739	22	+	28459869	28459948	MIR5739	ENSG00000276162			0	0	NA	NA	NA	NA	none	none	none
hsa-mir-574	4	+	38868032	38868127	FAM114A1	ENSG00000197712			6	1	COL1A1(1),COL1A2(1),COL6A2(1),FN1(9),KIAA1522(1),RPL8(1),	COL1A1(1),	ENSG00000108821(1),ENSG00000115414(9),ENSG00000142173(1),ENSG00000161016(1),ENSG00000162522(1),ENSG00000164692(1),	ENSG00000108821(1),	5prime	none	5prime
hsa-mir-575	4	-	82753337	82753430	SCD5	ENSG00000145284			1	0	CUX1(1),	NA	ENSG00000257923(1),	NA	none	none	none
hsa-mir-576	4	+	109488698	109488795	SEC24B	ENSG00000138802			2	1	CD24(1),CDH1(1),	COL1A1(1),	ENSG00000039068(1),ENSG00000272398(1),	ENSG00000108821(1),	none	none	none
hsa-mir-577	4	+	114656759	114656854	UGT8	ENSG00000174607			0	0	NA	NA	NA	NA	3prime	none	none
hsa-mir-578	4	+	165386242	165386337	CPE	ENSG00000109472			19	7	CHGB(2),COL1A1(16),COL1A2(18),COL6A2(1),CPB1(2),FASN(7),FN1(2),GALNTL6(1),GNAS(2),IGHG1(4),IGK_locus(1),PTK7(1),SERPINA1(1),SPARC(1),	ACACB(1),COL1A1(8),COL1A2(2),FASN(4),IGHG1(2),	ENSG00000087460(2),ENSG00000089199(2),ENSG00000108821(16),ENSG00000112655(1),ENSG00000113140(1),ENSG00000115414(2),ENSG00000142173(1),ENSG00000153002(2),ENSG00000164692(18),ENSG00000169710(7),ENSG00000174473(1),ENSG00000197249(1),ENSG00000211896(4),ENSG09000000009(1),	ENSG00000076555(1),ENSG00000108821(8),ENSG00000164692(2),ENSG00000169710(4),ENSG00000211896(2),	5prime	none	none
hsa-mir-5787	3	+	50227436	50227490	GNAI2	ENSG00000114353			46	1	AEBP1(1),AGRN(1),ARF3(1),ARHGDIA(1),AZGP1(1),B2M(1),BPIFB1(1),CBX4(1),CD24(6),CD74(24),CFL1(1),CHGB(2),COL3A1(10),CPB1(3),DCAF7(3),EIF4G3(2),FGFR2(2),FTH1(3),GLUL(1),HSPA5(2),HTRA1(1),IGF1R(4),IGFBP4(1),IGFBP5(3),IGHG3(2),IGKC(7),ITGB5(2),KLHDC7B(1),MALAT1(1),MCL1(2),MED13(3),MGRN1(3),MMP14(1),MMP2(3),MRC2(2),MUCL1(1),MYH9(4),NFIC(1),NTRK2(1),PIP(2),PLIN3(1),POSTN(1),PSAP(3),PTGDS(3),RPL3(1),SEMA…	IGKC(1),	ENSG00000001617(1),ENSG00000011028(2),ENSG00000019582(24),ENSG00000044574(2),ENSG00000066468(2),ENSG00000075151(2),ENSG00000082781(2),ENSG00000087245(3),ENSG00000089199(2),ENSG00000100316(1),ENSG00000100345(4),ENSG00000102858(3),ENSG00000105289(1),ENSG00000105355(1),ENSG00000106624(1),ENSG00000107317(3),ENSG00000108510(3),ENSG00000109062(1),ENSG00000113140(1),ENSG00000113739(2),ENSG00000115461(3)…	ENSG00000211592(1),	none	none	none
hsa-mir-579	5	-	32394378	32394475	ZFR	ENSG00000056097			2	4	LY6E(1),PERP(4),	COL1A2(3),COL6A2(1),NCL(1),	ENSG00000112378(4),ENSG00000160932(1),	ENSG00000115053(1),ENSG00000142173(1),ENSG00000164692(3),	3prime	none	both
hsa-mir-580	5	-	36147892	36147988	LMBRD2	ENSG00000164187			1	0	PABPC1(3),	NA	ENSG00000070756(3),	NA	5prime	none	none
hsa-mir-581	5	-	53951504	53951599	ARL15	ENSG00000185305			0	0	NA	NA	NA	NA	none	none	both
hsa-mir-582	5	-	59703606	59703703	PDE4D	ENSG00000113448			0	0	NA	NA	NA	NA	5prime	none	5prime
hsa-mir-583	5	+	96079138	96079212	RP11-254I22.1	ENSG00000250551			0	0	NA	NA	NA	NA	none	none	none
hsa-mir-584	5	-	149062313	149062409	SH3TC2	ENSG00000169247			0	0	NA	NA	NA	NA	none	none	none
hsa-mir-585	5	-	169263601	169263694	SLIT3	ENSG00000184347			25	3	ACTB(2),ANTXR1(2),B2M(3),CABIN1(1),CHGB(8),COL12A1(3),COL1A2(9),COL3A1(11),COL5A2(1),COL6A1(1),COL6A3(3),DHCR24(2),DPP7(6),DSP(11),ENO1(13),ERBB2(1),FOXN3(3),IGFBP5(42),IGHG1(2),KRT19(2),MFSD2A(1),QSOX1(2),RNH1(3),SPARC(11),TOM1L2(1),	DPP7(1),IGKC(1),SPARC(1),	ENSG00000023191(3),ENSG00000053254(3),ENSG00000074800(13),ENSG00000075624(2),ENSG00000089199(8),ENSG00000096696(11),ENSG00000099991(1),ENSG00000111799(3),ENSG00000113140(11),ENSG00000115461(42),ENSG00000116133(2),ENSG00000116260(2),ENSG00000141736(1),ENSG00000142156(1),ENSG00000163359(3),ENSG00000164692(9),ENSG00000166710(3),ENSG00000168389(1),ENSG00000168542(11),ENSG00000169604(2),ENSG0000017134…	ENSG00000113140(1),ENSG00000176978(1),ENSG00000211592(1),	5prime	none	both
hsa-mir-586	6	-	45197674	45197770	SUPT3H	ENSG00000196284			0	0	NA	NA	NA	NA	none	none	none
hsa-mir-587	6	+	106784125	106784220	MIR587	ENSG00000207577			0	0	NA	NA	NA	NA	none	none	none
hsa-mir-588	6	+	126484631	126484713	MIR588	ENSG00000207632			0	0	NA	NA	NA	NA	none	none	none
hsa-mir-589	7	-	5495819	5495917	FBXL18	ENSG00000155034			1	0	RNASE1(2),	NA	ENSG00000129538(2),	NA	none	none	none
hsa-mir-590	7	+	74191198	74191294	EIF4H	ENSG00000106682			5	2	FN1(4),GOLGA4(1),MAST3(1),RPS14(1),	COL3A1(1),NUMA1(1),	ENSG00000099308(1),ENSG00000115414(4),ENSG00000144674(1),ENSG00000164587(1),	ENSG00000137497(1),ENSG00000168542(1),	none	none	none
hsa-mir-591	7	-	96219662	96219756	SLC25A13	ENSG00000004864			1	0	COPA(1),	NA	ENSG00000122218(1),	NA	none	none	both
hsa-mir-592	7	-	127058088	127058184	GRM8	ENSG00000179603			1	1	ADIPOR2(1),	AP2B1(2),	ENSG00000006831(1),	ENSG00000006125(2),	none	none	3prime
hsa-mir-593	7	+	128081861	128081960	SND1	ENSG00000197157			12	38	ACTB(1),COL1A2(4),COL3A1(1),FLNA(1),FTL(1),HUWE1(2),IGHG1(1),IGKC(5),IGK_locus(1),MMP14(1),PLEC(1),TOP1(1),	AC009133.12(8),ACTB(19),CARTPT(1),CCDC77(2),CD74(5),CHGB(2),COL1A2(29),COL3A1(5),COL6A3(1),CPB1(1),DLG5(1),EGFR(12),FLNA(4),IGHG1(21),IGKC(15),IGK_locus(22),ITGA2(2),KDM5A(1),KRT19(1),LRP10(1),LUM(1),MMP14(7),MYL6(2),NAALADL2(1),P4HB(5),PHRF1(1),PLEC(3),PSAP(2),SCGB2A2(1),SERPINA3(1),ZYX(4),	ENSG00000075624(1),ENSG00000086758(2),ENSG00000087086(1),ENSG00000157227(1),ENSG00000164692(4),ENSG00000168542(1),ENSG00000178209(1),ENSG00000196924(1),ENSG00000198900(1),ENSG00000211592(5),ENSG00000211896(1),ENSG09000000009(1),	ENSG00000019582(5),ENSG00000070047(1),ENSG00000073614(1),ENSG00000075624(19),ENSG00000089199(2),ENSG00000092841(2),ENSG00000110484(1),ENSG00000120647(2),ENSG00000139329(1),ENSG00000146648(12),ENSG00000151208(1),ENSG00000153002(1),ENSG00000157227(7),ENSG00000159840(4),ENSG00000163359(1),ENSG00000164171(2),ENSG00000164326(1),ENSG00000164692(29),ENSG00000168542(5),ENSG00000171345(1),ENSG00000177694(…	3prime	none	both
hsa-mir-595	7	-	158532718	158532813	PTPRN2	ENSG00000155093			8	0	CARTPT(1),CHGA(2),CHGB(2),CPB1(1),FASN(1),IGF2(1),LARS(6),PCSK1(3),WARS(3),	NA	ENSG00000089199(2),ENSG00000100604(2),ENSG00000133706(6),ENSG00000140105(3),ENSG00000153002(1),ENSG00000164326(1),ENSG00000167244(1),ENSG00000169710(1),ENSG00000175426(3),	NA	5prime	none	both
hsa-mir-596	8	+	1817231	1817307	MIR596	ENSG00000207826			0	0	NA	NA	NA	NA	none	none	none
hsa-mir-597	8	+	9741672	9741768	TNKS	ENSG00000173273			3	4	AHNAK(2),CTTN(2),KLF6(2),MYO1C(2),	ACTG1(1),AHNAK(1),CTTN(1),LRP1(1),MYO1C(2),	ENSG00000067082(2),ENSG00000085733(2),ENSG00000124942(2),ENSG00000197879(2),	ENSG00000085733(1),ENSG00000123384(1),ENSG00000124942(1),ENSG00000184009(1),ENSG00000197879(2),	3prime	none	both
hsa-mir-598	8	-	11035206	11035302	XKR6	ENSG00000171044			0	0	NA	NA	NA	NA	none	none	none
hsa-mir-599	8	-	99536636	99536730	MIR599	ENSG00000207804			0	0	NA	NA	NA	NA	none	none	none
hsa-mir-600	9	-	123111546	123111643	STRBP	ENSG00000165209			0	1	NA	COL6A1(1),	NA	ENSG00000142156(1),	none	3prime	5prime
hsa-mir-601	9	-	123402525	123402603	DENND1A	ENSG00000119522			2	5	COL1A1(6),IGKC(1),	COL1A1(14),FN1(2),IGKC(8),	ENSG00000108821(6),ENSG00000211592(1),	ENSG00000108821(14),ENSG00000115414(2),ENSG00000211592(8),	3prime	3prime	both
hsa-mir-602	9	+	137838419	137838516	EHMT1	ENSG00000181090			5	16	COL1A1(3),EEF2(1),FN1(1),SLC35F6(1),	CHSY1(1),COL1A1(28),COL1A2(4),CTSD(1),EEF2(1),ERGIC1(1),FBXL19(2),FN1(12),PPP1R12C(1),SLC35F6(3),	ENSG00000108821(3),ENSG00000115414(1),ENSG00000167658(1),ENSG00000213699(1),	ENSG00000099364(2),ENSG00000108821(28),ENSG00000113719(1),ENSG00000115414(12),ENSG00000117984(1),ENSG00000125503(1),ENSG00000131873(1),ENSG00000164692(4),ENSG00000167658(1),ENSG00000213699(3),	none	none	none
hsa-mir-603	10	+	24275685	24275781	KIAA1217	ENSG00000120549			35	23	B2M(2),BGN(1),COL14A1(4),COL18A1(3),COL1A1(42),COL1A2(4),COL3A1(2),COL5A1(1),DAG1(7),FMNL1(3),FN1(3),HSP90AA1(1),LAMTOR5(2),PEA15(2),PRRX1(1),QSOX1(1),SLC9A3R1(1),TFF3(2),TIMP3(3),TLN1(2),TMEM86B(2),	AP000349.2(11),B2M(2),BGN(1),COL18A1(1),COL1A1(33),COL1A2(6),COL3A1(2),COL6A2(3),FLNA(4),GAPDH(3),P4HB(4),PEA15(3),PSAP(1),TIMP3(2),TLN1(1),	ENSG00000080824(1),ENSG00000100234(3),ENSG00000108821(42),ENSG00000109062(1),ENSG00000115414(3),ENSG00000116132(1),ENSG00000116260(1),ENSG00000130635(1),ENSG00000134248(2),ENSG00000137076(2),ENSG00000160180(2),ENSG00000162734(2),ENSG00000164692(4),ENSG00000166710(2),ENSG00000168542(2),ENSG00000173402(7),ENSG00000180089(2),ENSG00000182492(1),ENSG00000182871(3),ENSG00000184922(3),ENSG00000187955(4),	ENSG00000100234(2),ENSG00000108821(33),ENSG00000111640(3),ENSG00000137076(1),ENSG00000142173(3),ENSG00000162734(3),ENSG00000164692(6),ENSG00000166710(2),ENSG00000168542(2),ENSG00000182492(1),ENSG00000182871(1),ENSG00000185624(4),ENSG00000196924(4),ENSG00000197746(1),ENSG00000280178(11),	5prime	none	both
hsa-mir-604	10	-	29545004	29545097	SVIL	ENSG00000197321			8	7	AEBP1(3),COL1A1(3),COL1A2(3),EEF2(1),FN1(1),IGHG1(1),	AEBP1(1),COL1A1(4),FN1(1),IFI6(1),SACM1L(1),	ENSG00000106624(3),ENSG00000108821(3),ENSG00000115414(1),ENSG00000164692(3),ENSG00000167658(1),ENSG00000211896(1),	ENSG00000106624(1),ENSG00000108821(4),ENSG00000115414(1),ENSG00000126709(1),ENSG00000211456(1),	none	none	none
hsa-mir-605	10	+	51299573	51299655	PRKG1	ENSG00000185532			0	0	NA	NA	NA	NA	3prime	none	none
hsa-mir-606	10	+	75552458	75552553	C10ORF11	ENSG00000148655			1	0	LYG2(2),	NA	ENSG00000185674(2),	NA	none	none	5prime
hsa-mir-6068	1	-	63326925	63326984	MIR6068	ENSG00000275836			0	0	NA	NA	NA	NA	none	none	none
hsa-mir-6069	22	-	35336721	35336799	MIR6069	ENSG00000274280			0	0	NA	NA	NA	NA	none	none	none
hsa-mir-607	10	-	96828669	96828764	MIR607	ENSG00000207976			0	0	NA	NA	NA	NA	none	none	none
hsa-mir-6070	21	-	43609887	43609989	HSF2BP	ENSG00000160207			0	0	NA	NA	NA	NA	none	none	3prime
hsa-mir-6071	2	-	85783600	85783677	MIR6071	ENSG00000278783			0	0	NA	NA	NA	NA	none	none	none
hsa-mir-6072	10	-	2076019	2076089	MIR6072	ENSG00000278069			0	0	NA	NA	NA	NA	none	none	none
hsa-mir-6073	11	-	15969533	15969621	SOX6	ENSG00000110693			0	0	NA	NA	NA	NA	none	none	5prime
hsa-mir-6074	12	-	66023620	66023726	MIR6074	ENSG00000276878			0	0	NA	NA	NA	NA	none	none	none
hsa-mir-6075	5	-	1510762	1510856	LPCAT1	ENSG00000153395			13	3	CD74(1),COL1A1(13),COL1A2(3),COL3A1(1),FN1(1),IGHG1(3),	COL1A1(2),GOLGA2(1),IGFBP5(1),	ENSG00000019582(1),ENSG00000108821(13),ENSG00000115414(1),ENSG00000164692(3),ENSG00000168542(1),ENSG00000211896(3),	ENSG00000108821(2),ENSG00000115461(1),ENSG00000167110(1),	5prime	5prime	5prime
hsa-mir-6076	14	+	49966399	49966511	MIR6076	ENSG00000278038			0	0	NA	NA	NA	NA	none	none	none
hsa-mir-6077	1	+	148388282	148388363	MIR6077	ENSG00000278596			0	0	NA	NA	NA	NA	none	none	none
hsa-mir-6078	10	+	3991160	3991259	MIR6078	ENSG00000274809			0	0	NA	NA	NA	NA	none	none	none
hsa-mir-6079	1	+	43838622	43838683	ST3GAL3	ENSG00000126091			0	0	NA	NA	NA	NA	none	none	both
hsa-mir-608	10	+	100974985	100975084	SEMA4G	ENSG00000095539			0	0	NA	NA	NA	NA	none	none	none
hsa-mir-6080	17	+	64780759	64780824	MIR6080	ENSG00000278581			0	0	NA	NA	NA	NA	none	none	none
hsa-mir-6081	9	+	95065350	95065446	C9ORF3	ENSG00000148120			1	2	COL1A1(1),	COL1A2(1),TRPM4(1),	ENSG00000108821(1),	ENSG00000130529(1),ENSG00000164692(1),	3prime	none	none
hsa-mir-6082	4	+	171186184	171186292	MIR6082	ENSG00000278502			0	0	NA	NA	NA	NA	none	none	none
hsa-mir-6083	3	+	124374332	124374437	KALRN	ENSG00000160145			0	1	NA	SDF4(1),	NA	ENSG00000078808(1),	3prime	none	none
hsa-mir-6084	1	+	20633679	20633788	PINK1	ENSG00000158828			4	0	CHGB(1),COL3A1(1),SLC44A2(2),TXNDC15(1),	NA	ENSG00000089199(1),ENSG00000113621(1),ENSG00000129353(2),ENSG00000168542(1),	NA	none	none	none
hsa-mir-6085	15	+	62343029	62343138	MIR6085	ENSG00000275451			0	0	NA	NA	NA	NA	none	none	none
hsa-mir-6086	X	+	13590292	13590346	EGFL6	ENSG00000198759			1	1	P2RX2(2),	P2RX2(1),	ENSG00000187848(2),	ENSG00000187848(1),	none	none	none
hsa-mir-6087	X	+	109054542	109054590	MIR6087	ENSG00000275110			0	0	NA	NA	NA	NA	none	none	none
hsa-mir-6088	19	+	45436654	45436704	MIR6088	ENSG00000275726			0	0	NA	NA	NA	NA	none	none	none
hsa-mir-6089-1	X	+	2609191	2609254	MIR6089	ENSG00000277120			0	0	NA	NA	NA	NA	none	none	none
hsa-mir-6089-2	Y	+	2609191	2609254	MIR6089	ENSGR0000277120			0	0	NA	NA	NA	NA	none	none	none
hsa-mir-609	10	-	104218789	104218883	CFAP43	ENSG00000197748			0	0	NA	NA	NA	NA	none	none	none
hsa-mir-6090	11	+	128522390	128522449	MIR6090	ENSG00000276176			0	0	NA	NA	NA	NA	none	none	none
hsa-mir-610	11	+	28056815	28056910	MIR610	ENSG00000207874			0	0	NA	NA	NA	NA	none	none	none
hsa-mir-611	11	-	61792495	61792561	TMEM258	ENSG00000134825			6	0	COL1A1(13),	NA	ENSG00000108821(13),	NA	none	none	3prime
hsa-mir-612	11	+	65444458	65444557	NEAT1	ENSG00000245532			14	55	COL1A1(12),COL1A2(5),KRT19(1),MGP(1),QSOX1(1),	ACAP2(2),ACTG1(1),ADAMTS2(10),AEBP1(1),AHNAK(4),AZGP1(1),CHGB(7),CLU(2),COL1A1(26),COL1A2(8),COL3A1(5),COL4A2(2),COL6A1(1),CPB1(2),CSDE1(2),CTSB(1),CTSD(5),CYP2A6(2),DNM2(18),DPYSL3(2),ELOVL5(1),FBN1(1),HSPA4(1),IGHG1(5),IGH_locus(4),IGK_locus(1),KRT8(3),LAMP2(1),LLfos-48D6.2(3),LTF(4),MGP(7),MLPH(2),MYBBP1A(1),MYO1E(8),NUMA1(4),P4HB(3),PABPC1(3),PBX1(1),PEG10(4),POLR3H(2),PRPF8(5),PRR12(1),PRRC2…	ENSG00000108821(12),ENSG00000111341(1),ENSG00000116260(1),ENSG00000164692(5),ENSG00000171345(1),	ENSG00000005893(1),ENSG00000009307(2),ENSG00000012223(4),ENSG00000012660(1),ENSG00000028137(1),ENSG00000029725(1),ENSG00000031823(1),ENSG00000066336(2),ENSG00000070756(3),ENSG00000079805(18),ENSG00000087116(10),ENSG00000089199(7),ENSG00000090565(2),ENSG00000100413(2),ENSG00000105372(1),ENSG00000106624(1),ENSG00000108821(26),ENSG00000111341(7),ENSG00000113140(9),ENSG00000113657(2),ENSG00000114331(…	none	none	none
hsa-mir-6124	11	+	12163683	12163767	MICAL2	ENSG00000133816			16	7	ACTB(4),AKIRIN1(1),AKR1A1(1),COL1A2(6),COL3A1(6),COL5A1(1),COL5A2(5),EEF2(1),GNB2L1(7),H1F0(2),HSPB1(2),KEAP1(1),KRT8(2),MYH9(2),PRPF8(1),SFRP2(1),	ACTG1(2),AKR1A1(1),C5orf45(1),COL1A2(2),COL3A1(1),SERPINH1(1),	ENSG00000075624(4),ENSG00000079999(1),ENSG00000100345(2),ENSG00000106211(2),ENSG00000117448(1),ENSG00000130635(1),ENSG00000145423(1),ENSG00000164692(6),ENSG00000167658(1),ENSG00000168542(6),ENSG00000170421(2),ENSG00000174231(1),ENSG00000174574(1),ENSG00000189060(2),ENSG00000204262(5),ENSG00000204628(7),	ENSG00000117448(1),ENSG00000149257(1),ENSG00000161010(1),ENSG00000164692(2),ENSG00000168542(1),ENSG00000184009(2),	none	none	none
hsa-mir-6125	12	+	62260359	62260454	USP15	ENSG00000135655			0	0	NA	NA	NA	NA	5prime	5prime	both
hsa-mir-6126	16	-	3485381	3485469	MIR6126	ENSG00000273776			0	0	NA	NA	NA	NA	none	none	none
hsa-mir-6127	1	-	22633258	22633366	AL158086.1	ENSG00000276835			0	0	NA	NA	NA	NA	none	none	none
hsa-mir-6128	11	+	56743873	56743981	MIR6128	ENSG00000274770			0	0	NA	NA	NA	NA	none	none	none
hsa-mir-6129	17	-	49288346	49288454	MIR6129	ENSG00000273500	ZNF652	ENSG00000198740	0	7	NA	COL1A1(2),ERBB2(1),ESR1(1),MAL2(1),SHPRH(2),VDAC3(1),	NA	ENSG00000078668(1),ENSG00000091831(1),ENSG00000108821(2),ENSG00000141736(1),ENSG00000146414(2),ENSG00000147676(1),	3prime	none	3prime
hsa-mir-613	12	+	12764649	12764743	APOLD1	ENSG00000178878			5	0	CLSTN2(4),COL1A1(2),COL1A2(12),COL3A1(1),	NA	ENSG00000108821(2),ENSG00000158258(4),ENSG00000164692(12),ENSG00000168542(1),	NA	none	none	5prime
hsa-mir-6130	21	+	23079284	23079392	AP001255.2	ENSG00000230972			0	0	NA	NA	NA	NA	none	none	none
hsa-mir-6131	5	+	10478037	10478145	MIR6131	ENSG00000277073			0	0	NA	NA	NA	NA	none	none	none
hsa-mir-6132	7	+	117020211	117020319	ST7	ENSG00000004866			2	0	COL1A2(4),IGFBP5(10),	NA	ENSG00000115461(10),ENSG00000164692(4),	NA	5prime	none	both
hsa-mir-6133	7	+	133290881	133290988	EXOC4	ENSG00000131558			12	2	CD74(1),CLU(8),COL1A1(40),COL1A2(4),COL3A1(2),CPNE1(4),IGHG1(1),IGKC(2),RPLP1(12),	COL1A1(1),IGKC(1),	ENSG00000019582(1),ENSG00000108821(40),ENSG00000120885(8),ENSG00000137818(12),ENSG00000164692(4),ENSG00000168542(2),ENSG00000211592(2),ENSG00000211896(1),ENSG00000214078(4),	ENSG00000108821(1),ENSG00000211592(1),	5prime	5prime	5prime
hsa-mir-6134	X	-	28495555	28495663	MIR6134	ENSG00000277569			0	0	NA	NA	NA	NA	none	none	none
hsa-mir-614	12	+	12915829	12915918	GPRC5A	ENSG00000013588			4	39	COL1A1(4),FERMT3(1),IRS1(1),SHC1(2),	ALDOA(1),BGN(4),BLOC1S2(1),C11orf58(1),C3(2),CCND1(5),CLU(2),COL1A1(19),COL1A2(11),CRTC1(3),CXCL16(1),DDI2(5),DYNC1H1(2),EEF2(2),FBLN1(2),FLNB(3),FTH1(1),GRAMD1A(1),IGHG1(1),IGK_locus(1),IRS1(1),LGALS3BP(1),LRP3(1),MRC2(1),P4HB(1),RPL37A(1),SERP1(1),SERPINA1(2),SPINT1(1),SQSTM1(5),TAT(3),THAP7-AS1(1),TMBIM6(3),	ENSG00000108821(4),ENSG00000149781(1),ENSG00000160691(2),ENSG00000169047(1),	ENSG00000011028(1),ENSG00000077942(2),ENSG00000089351(1),ENSG00000105662(3),ENSG00000108679(1),ENSG00000108821(19),ENSG00000110092(5),ENSG00000110696(1),ENSG00000120742(1),ENSG00000120885(2),ENSG00000125730(2),ENSG00000130881(1),ENSG00000136068(3),ENSG00000139644(3),ENSG00000149925(1),ENSG00000161011(5),ENSG00000161921(1),ENSG00000164692(11),ENSG00000166145(1),ENSG00000167658(2),ENSG00000167996(1…	none	none	none
hsa-mir-615	12	+	54033950	54034045	HOXC5	ENSG00000172789			0	0	NA	NA	NA	NA	none	none	none
hsa-mir-616	12	-	57519163	57519259	DDIT3	ENSG00000175197			2	0	COL1A1(2),FLNA(1),	NA	ENSG00000108821(2),ENSG00000196924(1),	NA	none	none	none
hsa-mir-6165	17	+	49510817	49510900	NGFR	ENSG00000064300			2	1	CELSR1(1),IGF2(3),	OGFOD3(1),	ENSG00000075275(1),ENSG00000167244(3),	ENSG00000181396(1),	3prime	none	3prime
hsa-mir-617	12	-	80832533	80832629	LIN7A	ENSG00000111052			0	1	NA	THBS2(1),	NA	ENSG00000186340(1),	none	none	5prime
hsa-mir-618	12	-	80935736	80935833	LIN7A	ENSG00000111052			2	0	ITGAX(2),THBS2(1),	NA	ENSG00000140678(2),ENSG00000186340(1),	NA	none	none	5prime
hsa-mir-619	12	-	108836908	108837006	SSH1	ENSG00000084112			2	0	CDK12(2),IGFBP5(1),MMP11(2),	NA	ENSG00000099953(2),ENSG00000115461(1),ENSG00000167258(2),	NA	none	none	none
hsa-mir-620	12	-	116148560	116148654	MED13L	ENSG00000123066			21	11	ANTXR1(3),CHD4(2),CHGB(3),COL12A1(2),COL1A1(28),COL1A2(3),COL3A1(3),CRIP1(2),FN1(1),HNRNPA2B1(1),IGKC(2),ISCU(1),ISLR(2),JUP(1),LAPTM4A(1),PCSK1(1),PSAP(4),SCGB1D2(2),SLC45A4(1),SPARC(1),UBE4B(1),	CHGB(2),COL1A1(6),FN1(1),FTL(1),IGKC(2),IRX5(2),JUP(2),VIM(1),	ENSG00000022567(1),ENSG00000068697(1),ENSG00000089199(3),ENSG00000108821(28),ENSG00000111642(2),ENSG00000111799(2),ENSG00000113140(1),ENSG00000115414(1),ENSG00000122566(1),ENSG00000124935(2),ENSG00000129009(2),ENSG00000130939(1),ENSG00000136003(1),ENSG00000164692(3),ENSG00000168542(3),ENSG00000169604(3),ENSG00000173801(1),ENSG00000175426(1),ENSG00000197746(4),ENSG00000211592(2),ENSG00000257341(2),	ENSG00000026025(1),ENSG00000087086(1),ENSG00000089199(2),ENSG00000108821(6),ENSG00000115414(1),ENSG00000173801(2),ENSG00000176842(2),ENSG00000211592(2),	5prime	none	both
hsa-mir-621	13	+	40810766	40810861	MIR621	ENSG00000207652	SLC25A15	ENSG00000102743	0	0	NA	NA	NA	NA	none	none	none
hsa-mir-622	13	+	90231182	90231277	KRT18P27	ENSG00000224419			0	0	NA	NA	NA	NA	none	none	none
hsa-mir-623	13	+	99356131	99356228	UBAC2	ENSG00000134882			2	1	AEBP1(1),COL1A1(1),	MALAT1(2),	ENSG00000106624(1),ENSG00000108821(1),	ENSG00000251562(2),	3prime	none	both
hsa-mir-624	14	-	31014646	31014742	STRN3	ENSG00000196792			0	0	NA	NA	NA	NA	5prime	none	5prime
hsa-mir-625	14	+	65471102	65471186	FUT8	ENSG00000033170			5	1	CHURC1(1),COL1A1(1),COL3A1(3),GATA3(2),TMBIM6(9),	AZGP1(1),	ENSG00000107485(2),ENSG00000108821(1),ENSG00000139644(9),ENSG00000168542(3),ENSG00000258289(1),	ENSG00000160862(1),	5prime	none	5prime
hsa-mir-626	15	+	41691585	41691678	MGA	ENSG00000174197			4	2	COL1A1(6),CPB1(1),FN1(1),KIAA1324(2),	CPB1(1),KIAA1324(1),	ENSG00000108821(6),ENSG00000115414(1),ENSG00000116299(2),ENSG00000153002(1),	ENSG00000116299(1),ENSG00000153002(1),	5prime	5prime	none
hsa-mir-627	15	-	42199570	42199666	VPS39	ENSG00000166887			10	0	ATN1(1),COL1A1(4),COL1A2(1),FN1(3),FTSJ3(4),IGH_locus(3),PTMS(1),	NA	ENSG00000108592(4),ENSG00000108821(4),ENSG00000111676(1),ENSG00000115414(3),ENSG00000159335(1),ENSG00000164692(1),ENSG09000000013(3),	NA	none	none	none
hsa-mir-628	15	-	55372940	55373034	DYX1C1-CCPG1	ENSG00000261771			1	5	DCN(1),	COL1A1(1),COL1A2(1),COL3A1(1),CPB1(1),XBP1(1),	ENSG00000011465(1),	ENSG00000100219(1),ENSG00000108821(1),ENSG00000153002(1),ENSG00000164692(1),ENSG00000168542(1),	none	none	none
hsa-mir-629	15	-	70079372	70079468	TLE3	ENSG00000140332			19	14	CHGB(2),CLSTN1(1),COL1A1(11),COL3A1(5),COL6A1(4),CPB1(2),EIF2AK2(1),IGFBP5(3),IGK_locus(5),MXRA8(3),PKM(2),SLC44A2(1),THBS2(2),YWHAB(2),	CALCOCO2(1),CHGB(3),COL1A1(6),IGFBP4(1),IGK_locus(4),PKM(1),SLC44A2(1),THBS2(1),	ENSG00000055332(1),ENSG00000067225(2),ENSG00000089199(2),ENSG00000108821(11),ENSG00000115461(3),ENSG00000129353(1),ENSG00000142156(4),ENSG00000153002(2),ENSG00000162576(3),ENSG00000166913(2),ENSG00000168542(5),ENSG00000171603(1),ENSG00000186340(2),ENSG09000000009(5),	ENSG00000067225(1),ENSG00000089199(3),ENSG00000108821(6),ENSG00000129353(1),ENSG00000136436(1),ENSG00000141753(1),ENSG00000186340(1),ENSG09000000009(4),	none	none	none
hsa-mir-630	15	+	72587217	72587313	ARIH1	ENSG00000166233			2	7	COL1A1(2),	CCND1(1),COL1A1(7),COL3A1(1),CTSD(5),CYGB(3),ERLIN2(2),REC114(2),SHANK2(1),VIM(1),	ENSG00000108821(2),	ENSG00000026025(1),ENSG00000108821(7),ENSG00000110092(1),ENSG00000117984(5),ENSG00000147475(2),ENSG00000161544(3),ENSG00000162105(1),ENSG00000168542(1),ENSG00000183324(2),	none	none	none
hsa-mir-631	15	-	75353611	75353685	MIR631	ENSG00000207636	MAN2C1	ENSG00000280564	0	0	NA	NA	NA	NA	none	none	none
hsa-mir-632	17	+	32350109	32350202	ZNF207	ENSG00000010244			0	0	NA	NA	NA	NA	none	none	5prime
hsa-mir-633	17	+	62944215	62944312	MIR633	ENSG00000207552			0	0	NA	NA	NA	NA	none	none	none
hsa-mir-634	17	+	66787072	66787168	PRKCA	ENSG00000154229			0	2	NA	ABHD2(1),VMP1(1),	NA	ENSG00000062716(1),ENSG00000140526(1),	3prime	none	both
hsa-mir-635	17	-	68424451	68424548	WIPI1	ENSG00000070540			0	1	NA	COL1A1(2),SPARC(1),	NA	ENSG00000108821(2),ENSG00000113140(1),	3prime	none	3prime
hsa-mir-636	17	-	76736450	76736548	SRSF2	ENSG00000161547			1	0	SCGB1D2(2),	NA	ENSG00000124935(2),	NA	none	5prime	none
hsa-mir-637	19	-	3961414	3961512	DAPK3	ENSG00000167657			1	2	COX4I1(1),MYH9(3),	CHGB(1),KIAA0930(1),	ENSG00000100345(3),ENSG00000131143(1),	ENSG00000089199(1),ENSG00000100364(1),	none	none	none
hsa-mir-638	19	+	10718404	10718503	DNM2	ENSG00000079805			41	1	AEBP1(1),AHNAK(1),ANKH(3),ARHGAP1(1),ATN1(1),ATP1A1(6),C1QB(1),CD74(1),CHGB(2),COL1A2(2),COL3A1(9),CPB1(1),CTSD(5),ERBB2(1),FAM98C(1),GSE1(1),HNRNPA2B1(1),IGF2(2),IGFBP5(4),IGHG1(20),IGKC(1),IGK_locus(1),ILF3(1),LDLR(1),MUC1(6),NEAT1(18),NOL6(4),RPL11(1),RPL30(2),SARS(3),SCGB2A2(11),SMARCA4(6),SULF2(2),TFF1(1),VIM(3),	IGHG1(2),	ENSG00000019582(1),ENSG00000026025(3),ENSG00000031698(3),ENSG00000089199(2),ENSG00000106624(1),ENSG00000110484(11),ENSG00000111676(1),ENSG00000115461(4),ENSG00000117984(5),ENSG00000122566(1),ENSG00000124942(1),ENSG00000127616(6),ENSG00000129351(1),ENSG00000130164(1),ENSG00000130244(1),ENSG00000131149(1),ENSG00000141736(1),ENSG00000142676(1),ENSG00000153002(1),ENSG00000154122(3),ENSG00000156482(2)…	ENSG00000211896(2),	5prime	none	both
hsa-mir-639	19	+	14529543	14529640	TECR	ENSG00000099797			8	5	ADAMTS10(1),CALR(3),COL1A1(2),CXCL16(8),FASN(3),NIPSNAP1(1),PKN1(2),	CALR(1),COL1A1(1),CPB1(1),DFFA(3),IGKC(3),	ENSG00000108821(2),ENSG00000123143(2),ENSG00000142303(1),ENSG00000161921(8),ENSG00000169710(3),ENSG00000179218(3),ENSG00000184117(1),	ENSG00000108821(1),ENSG00000153002(1),ENSG00000160049(3),ENSG00000179218(1),ENSG00000211592(3),	none	none	none
hsa-mir-640	19	+	19435063	19435158	GATAD2A	ENSG00000167491			27	6	AEBP1(1),AES(3),CALR(1),COL1A1(29),COL1A2(1),COL5A2(1),COL6A2(1),FN1(3),IGF1R(1),PARP1(2),PTGES3(6),RPL11(3),RPL8(1),SDC1(2),SLC35E1(5),SPARC(1),STARD3(2),TGOLN2(1),ZNF257(1),	AES(1),COL1A1(2),COL3A1(1),PABPC1(1),RPL8(5),	ENSG00000104964(3),ENSG00000106624(1),ENSG00000108821(29),ENSG00000110958(6),ENSG00000113140(1),ENSG00000115414(3),ENSG00000115884(2),ENSG00000127526(5),ENSG00000131748(2),ENSG00000140443(1),ENSG00000142173(1),ENSG00000142676(3),ENSG00000143799(2),ENSG00000152291(1),ENSG00000161016(1),ENSG00000164692(1),ENSG00000179218(1),ENSG00000197134(1),ENSG00000204262(1),	ENSG00000070756(1),ENSG00000104964(1),ENSG00000108821(2),ENSG00000161016(5),ENSG00000168542(1),	5prime	none	5prime
hsa-mir-641	19	-	40282543	40282641	AKT2	ENSG00000105221			23	2	ACTN4(1),AFF1(1),ATN1(1),BAP1(1),CARTPT(1),CD24(3),COL1A2(3),COL3A1(6),EEF2(1),EIF2AK1(1),EIF3E(2),FAM102A(2),FN1(3),GNAS(1),IGF1R(1),IGFBP5(4),IGHG1(2),IGKC(5),IRAK1(3),NDUFS2(2),SCGB1D2(1),SCGB2A2(2),SHC1(3),	ACTN4(1),IGKC(1),	ENSG00000086232(1),ENSG00000087460(1),ENSG00000104408(2),ENSG00000110484(2),ENSG00000111676(1),ENSG00000115414(3),ENSG00000115461(4),ENSG00000124935(1),ENSG00000130402(1),ENSG00000140443(1),ENSG00000158864(2),ENSG00000160691(3),ENSG00000163930(1),ENSG00000164326(1),ENSG00000164692(3),ENSG00000167106(2),ENSG00000167658(1),ENSG00000168542(6),ENSG00000172493(1),ENSG00000184216(3),ENSG00000211592(5),…	ENSG00000130402(1),ENSG00000211592(1),	none	none	none
hsa-mir-642a	19	+	45674928	45675024	GIPR	ENSG00000010310			0	0	NA	NA	NA	NA	5prime	none	none
hsa-mir-642b	19	-	45674932	45675008					0	0	NA	NA	NA	NA	none	none	none
hsa-mir-643	19	+	52281797	52281893	ZNF766	ENSG00000196214			2	0	COL1A1(1),CTSD(1),	NA	ENSG00000108821(1),ENSG00000117984(1),	NA	none	none	none
hsa-mir-644a	20	+	34466325	34466418	ITCH	ENSG00000078747			0	1	NA	CREBBP(1),	NA	ENSG00000005339(1),	both	none	both
hsa-mir-645	20	+	50585786	50585879	MIR645	ENSG00000208018	PTPN1	ENSG00000196396	0	9	NA	BCAS4(1),BCL2L1(1),BRD2(3),COL1A1(6),CPB1(1),ERBB2(1),IGKC(1),TIMP2(2),	NA	ENSG00000035862(2),ENSG00000108821(6),ENSG00000124243(1),ENSG00000141736(1),ENSG00000153002(1),ENSG00000171552(1),ENSG00000204256(3),ENSG00000211592(1),	3prime	none	both
hsa-mir-646	20	+	60308474	60308567	MIR646HG	ENSG00000228340			1	0	BCAS1(2),	NA	ENSG00000064787(2),	NA	none	none	none
hsa-mir-647	20	-	63942631	63942726	UCKL1	ENSG00000198276			1	1	PIGN(3),	COL1A1(2),	ENSG00000197563(3),	ENSG00000108821(2),	none	none	5prime
hsa-mir-648	22	-	17980868	17980961	MICAL3	ENSG00000243156			7	2	CDH3(2),COL1A1(3),FN1(18),MXRA8(2),MYH9(5),	CDH3(1),MXRA8(1),	ENSG00000062038(2),ENSG00000100345(5),ENSG00000108821(3),ENSG00000115414(18),ENSG00000162576(2),	ENSG00000062038(1),ENSG00000162576(1),	none	none	none
hsa-mir-649	22	-	21034176	21034272	MIR649	ENSG00000207575	P2RX6P	ENSG00000206145	0	1	NA	BCR(1),	NA	ENSG00000186716(1),	none	none	none
hsa-mir-6499	5	-	151522087	151522148	FAT2	ENSG00000086570			1	0	FN1(2),	NA	ENSG00000115414(2),	NA	none	none	none
hsa-mir-650	22	+	22822776	22822871	IGLL5	ENSG00000254709			44	29	ABCC3(1),ACTB(7),ACTG1(1),AEBP1(4),AGRN(1),ARF3(1),ARF4(1),B2M(1),C1QB(1),C3(1),CD74(3),CFL1(1),COL1A1(22),COL1A2(9),COL3A1(5),CPB1(1),CST3(2),EEF1G(4),EEF2(1),FASN(1),FBXO32(2),FLNA(2),FN1(4),GAPDH(2),GNAS(1),HOXC10(1),IGFBP5(5),KDM5C(4),KIAA1429(2),LAPTM5(2),LASP1(4),LRP10(1),MSN(7),MYH9(18),MYO1C(1),NME2(1),NUCB1(3),PRKAR1B(4),PTPRF(1),PTPRS(4),RPL18(1),RPL3(1),S100A9(1),SCGB2A2(1),SEMA4C(1),S…	ABCC3(2),ACTB(1),AEBP1(1),ARF1(4),BTRC(1),C1QB(1),CALR(1),CBR1(1),CCDC152(1),CD74(5),COL1A1(18),COL3A1(5),COL6A3(2),CST3(2),CTSD(1),CX3CL1(2),DYNLL2(1),GUSB(1),LASP1(1),MLF2(1),MSN(2),MYH9(6),NDRG1(1),NME2(3),NRF1(1),PKM(1),RPL8(1),SCGB2A2(5),SREBF1(1),SSR2(2),TSPAN13(1),XBP1(1),	ENSG00000002834(4),ENSG00000006118(1),ENSG00000011052(1),ENSG00000019582(3),ENSG00000063177(1),ENSG00000075624(7),ENSG00000077147(1),ENSG00000087460(1),ENSG00000100219(1),ENSG00000100316(1),ENSG00000100345(18),ENSG00000101439(2),ENSG00000104805(3),ENSG00000105426(4),ENSG00000106624(4),ENSG00000108821(22),ENSG00000108846(1),ENSG00000110484(1),ENSG00000111640(2),ENSG00000113140(1),ENSG00000115414(4…	ENSG00000002834(1),ENSG00000006210(2),ENSG00000011052(3),ENSG00000019582(5),ENSG00000067225(1),ENSG00000072310(1),ENSG00000075624(1),ENSG00000089693(1),ENSG00000100219(1),ENSG00000100345(6),ENSG00000101439(2),ENSG00000104419(1),ENSG00000106459(1),ENSG00000106537(1),ENSG00000106624(1),ENSG00000108821(18),ENSG00000108846(2),ENSG00000110484(5),ENSG00000117984(1),ENSG00000143761(4),ENSG00000147065(2)…	none	none	3prime
hsa-mir-6500	1	+	51060018	51060103	MIR6500	ENSG00000275816			0	0	NA	NA	NA	NA	none	none	none
hsa-mir-6501	21	+	33550662	33550728	SON	ENSG00000159140			11	5	ALDOA(2),CALR(1),CHGB(2),COL6A3(1),DST(1),EIF4G2(2),IFI6(3),IGHG1(1),IGKC(3),IGK_locus(2),IMPAD1(2),PSAP(1),RNASEK(2),SCGB1D2(2),	COL1A2(4),COL6A3(1),IGF2(1),IGHG1(2),IGH_locus(3),IGKC(1),MALAT1(2),	ENSG00000089199(2),ENSG00000104331(2),ENSG00000110321(2),ENSG00000124935(2),ENSG00000126709(3),ENSG00000149925(2),ENSG00000151914(1),ENSG00000163359(1),ENSG00000179218(1),ENSG00000197746(1),ENSG00000211592(3),ENSG00000211896(1),ENSG00000219200(2),ENSG09000000009(2),	ENSG00000163359(1),ENSG00000164692(4),ENSG00000167244(1),ENSG00000211592(1),ENSG00000211896(2),ENSG00000251562(2),ENSG09000000013(3),	5prime	none	5prime
hsa-mir-6502	12	+	66251082	66251157	IRAK3	ENSG00000090376			0	1	NA	COL1A1(1),	NA	ENSG00000108821(1),	none	none	none
hsa-mir-6503	11	-	60209071	60209156	MS4A4E	ENSG00000214787			0	0	NA	NA	NA	NA	none	none	none
hsa-mir-6504	16	+	81611348	81611408	CMIP	ENSG00000153815			9	7	CHGB(2),COL1A1(7),ECM1(1),IGF2(1),IGFBP5(1),PSMD7(1),	COL1A1(8),COL1A2(1),FN1(1),	ENSG00000089199(2),ENSG00000103035(1),ENSG00000108821(7),ENSG00000115461(1),ENSG00000143369(1),ENSG00000167244(1),	ENSG00000108821(8),ENSG00000115414(1),ENSG00000164692(1),	none	none	5prime
hsa-mir-6505	12	+	48132797	48132867	PFKM	ENSG00000152556			3	1	ACTG1(3),COL6A2(4),SLC9A3R1(3),	CLSTN3(1),	ENSG00000109062(3),ENSG00000142173(4),ENSG00000184009(3),	ENSG00000139182(1),	3prime	none	none
hsa-mir-6506	16	-	15611030	15611095	KIAA0430	ENSG00000166783			5	1	COL1A1(3),FLNA(3),GNB1(4),PTPRF(1),	FSTL1(2),GNB1(1),	ENSG00000078369(4),ENSG00000108821(3),ENSG00000142949(1),ENSG00000196924(3),	ENSG00000078369(1),ENSG00000163430(2),	3prime	none	none
hsa-mir-6507	10	-	98924499	98924568	HPSE2	ENSG00000172987			1	1	COL1A1(1),	COL1A1(2),	ENSG00000108821(1),	ENSG00000108821(2),	none	none	none
hsa-mir-6508	21	+	39447010	39447069	SH3BGR	ENSG00000185437			0	0	NA	NA	NA	NA	none	none	3prime
hsa-mir-6509	7	-	135206994	135207078	WDR91	ENSG00000105875			1	0	COL1A1(2),	NA	ENSG00000108821(2),	NA	none	none	none
hsa-mir-651	X	+	8126965	8127061	MIR651	ENSG00000207628			0	0	NA	NA	NA	NA	none	none	none
hsa-mir-6510	17	-	41517164	41517217	KRT15	ENSG00000171346			18	24	ACTG1(1),ANTXR1(1),AZGP1(2),C3(4),CD74(4),COL1A1(8),EIF3A(1),GUK1(1),HDGF(1),IGHG1(3),KRT7(2),KRT8(2),MALAT1(1),MGP(1),PIK3R1(1),PKM(1),RPS3(1),SEMA4C(2),TBC1D9B(4),THBS1(2),VIM(1),	ACTB(2),AEBP1(2),AHNAK(1),ANTXR1(6),BSG(1),C3(4),COL1A1(8),COL1A2(3),COL3A1(1),IGF2(1),IGHG1(12),IGH_locus(1),IGK_locus(6),LMNA(1),MAP4(1),MTHFD1L(1),MYH9(1),RSRC2(1),SPARC(1),STC2(3),TBC1D9B(1),ZFP36L1(1),	ENSG00000019582(4),ENSG00000026025(1),ENSG00000067225(1),ENSG00000107581(1),ENSG00000108821(8),ENSG00000111341(1),ENSG00000125730(4),ENSG00000135480(2),ENSG00000137801(2),ENSG00000143321(1),ENSG00000143774(1),ENSG00000145675(1),ENSG00000149273(1),ENSG00000160862(2),ENSG00000168758(2),ENSG00000169604(1),ENSG00000170421(2),ENSG00000184009(1),ENSG00000197226(4),ENSG00000211896(3),ENSG00000251562(1),	ENSG00000047849(1),ENSG00000075624(2),ENSG00000100345(1),ENSG00000106624(2),ENSG00000108821(8),ENSG00000111011(1),ENSG00000113140(1),ENSG00000113739(3),ENSG00000120254(1),ENSG00000124942(1),ENSG00000125730(4),ENSG00000160789(1),ENSG00000164692(3),ENSG00000167244(1),ENSG00000168542(1),ENSG00000169604(6),ENSG00000172270(1),ENSG00000185650(1),ENSG00000197226(1),ENSG00000211896(12),ENSG09000000009(6)…	none	none	none
hsa-mir-6511a-1	16	+	14925937	14926003	NPIPA1	ENSG00000183426			0	0	NA	NA	NA	NA	none	none	none
hsa-mir-6511a-2	16	+	16324588	16324654	AC138969.4	ENSG00000183889			0	0	NA	NA	NA	NA	none	5prime	none
hsa-mir-6511a-3	16	+	16368876	16368942	RP11-958N24.2	ENSG00000227827			0	0	NA	NA	NA	NA	none	none	none
hsa-mir-6511a-4	16	-	18344013	18344079	RP11-1212A22.1	ENSG00000205746			0	0	NA	NA	NA	NA	none	none	none
hsa-mir-6511b-1	16	-	2106669	2106753	PKD1	ENSG00000008710			1	3	COL1A1(1),	COL1A1(1),COL3A1(3),CPB1(1),	ENSG00000108821(1),	ENSG00000108821(1),ENSG00000153002(1),ENSG00000168542(3),	none	5prime	none
hsa-mir-6511b-2	16	-	15134075	15134145	PKD1P6	ENSG00000250251			0	0	NA	NA	NA	NA	3prime	none	none
hsa-mir-6512	2	-	177313806	177313882	NFE2L2	ENSG00000116044			4	1	CHGB(1),FN1(2),IGHG1(1),NPNT(1),	CHGB(2),	ENSG00000089199(1),ENSG00000115414(2),ENSG00000168743(1),ENSG00000211896(1),	ENSG00000089199(2),	5prime	none	none
hsa-mir-6513	2	-	218280125	218280188	TMBIM1	ENSG00000135926			14	7	A2M(3),APP(2),COL1A1(8),COL1A2(1),COL3A1(2),EEF2(2),IGK_locus(1),SOX4(1),ZACN(1),	COL1A1(2),IGFBP5(1),IGHG1(1),IGKC(1),KRT7(2),TPT1(2),	ENSG00000108821(8),ENSG00000124766(1),ENSG00000142192(2),ENSG00000164692(1),ENSG00000167658(2),ENSG00000168542(2),ENSG00000175899(3),ENSG00000186919(1),ENSG09000000009(1),	ENSG00000108821(2),ENSG00000115461(1),ENSG00000133112(2),ENSG00000135480(2),ENSG00000211592(1),ENSG00000211896(1),	none	none	none
hsa-mir-6514	11	-	62792702	62792771	NXF1	ENSG00000162231			0	5	NA	COL1A1(2),DFNB31(1),IGHG1(2),MMP11(1),	NA	ENSG00000095397(1),ENSG00000099953(1),ENSG00000108821(2),ENSG00000211896(2),	3prime	none	3prime
hsa-mir-6515	19	+	12940484	12940540	CALR	ENSG00000179218			108	60	AC009133.22(1),ADARB1(2),AEBP1(6),ANP32A(1),APLP2(2),APOD(1),APP(7),ARID1B(1),B4GALT1(3),BAHCC1(2),BGN(1),BRD2(5),C3(1),CALD1(3),CD63(2),CD74(35),CDK18(1),CHGA(1),CHGB(20),CHMP4B(1),COL18A1(1),COL5A2(3),COX6C(2),CPB1(3),CST3(2),CTSB(5),CTSD(3),DSP(1),DST(1),FAM129B(1),FAM32A(3),FASN(2),FTH1(1),GALNT6(1),GAPDH(2),HDLBP(1),HNRNPA2B1(1),HSP90AB1(2),HSPA5(2),HSPB1(3),IGFBP4(3),IGHG1(31),IGHG3(1),IGHM…	AEBP1(1),APEX1(2),APLP1(1),APOD(1),APP(1),ATF5(1),B2M(2),BGN(1),C3(2),CALD1(5),CARTPT(1),CD44(2),CD63(1),CD74(4),CILP(1),CLDN3(2),CLPTM1(1),CLTC(1),CTSD(1),DCD(1),E2F1(5),EFHD1(2),EIF3B(1),FDCSP(1),GPR108(1),GSN(2),H1F0(1),HNRNPU(1),IFI6(1),IFITM1(2),IGFBP4(1),IGHG1(24),IGH_locus(1),IGKC(14),IGKV1-8(1),IGK_locus(14),IGLL5(3),KIAA1522(2),MACF1(2),MAGED2(2),MARVELD2(2),MGP(2),MYOF(3),NCOR2(1),NDRG1…	ENSG00000010256(1),ENSG00000012223(1),ENSG00000019582(35),ENSG00000035862(1),ENSG00000044574(2),ENSG00000049618(1),ENSG00000075223(1),ENSG00000084234(2),ENSG00000084652(1),ENSG00000086062(3),ENSG00000089199(20),ENSG00000096384(2),ENSG00000096696(1),ENSG00000099797(2),ENSG00000100106(1),ENSG00000100604(1),ENSG00000101421(1),ENSG00000101439(2),ENSG00000104852(2),ENSG00000105058(3),ENSG00000106211(3…	ENSG00000004399(1),ENSG00000008441(1),ENSG00000019582(4),ENSG00000026508(2),ENSG00000035862(1),ENSG00000038427(2),ENSG00000078114(1),ENSG00000080503(2),ENSG00000084652(2),ENSG00000099797(1),ENSG00000100106(1),ENSG00000100823(2),ENSG00000101412(5),ENSG00000102316(2),ENSG00000104419(1),ENSG00000104853(1),ENSG00000105290(1),ENSG00000106263(1),ENSG00000106624(1),ENSG00000109436(1),ENSG00000111341(2),…	5prime	none	5prime
hsa-mir-6516	17	+	77089417	77089497	SEC14L1	ENSG00000129657			10	0	ABL1(3),B2M(1),COL1A1(4),COL3A1(7),DDR1(7),FN1(2),IGKC(1),PIP(4),TBCD(1),	NA	ENSG00000097007(3),ENSG00000108821(4),ENSG00000115414(2),ENSG00000141556(1),ENSG00000159763(4),ENSG00000166710(1),ENSG00000168542(7),ENSG00000204580(7),ENSG00000211592(1),	NA	5prime	none	3prime
hsa-mir-652	X	+	110055329	110055426	TMEM164	ENSG00000157600			5	3	COL1A1(10),ERBB2(1),FN1(1),LINC00657(3),	CHGB(1),FN1(1),SUSD2(1),	ENSG00000108821(10),ENSG00000115414(1),ENSG00000141736(1),ENSG00000260032(3),	ENSG00000089199(1),ENSG00000099994(1),ENSG00000115414(1),	none	none	none
hsa-mir-653	7	-	93482760	93482855	CALCR	ENSG00000004948			0	0	NA	NA	NA	NA	none	none	none
hsa-mir-654	14	+	101040219	101040299	MIR654	ENSG00000207934			0	0	NA	NA	NA	NA	none	none	none
hsa-mir-655	14	+	101049550	101049646	MIR381HG	ENSG00000258861			0	0	NA	NA	NA	NA	none	none	none
hsa-mir-656	14	+	101066724	101066801	MIR656	ENSG00000207959			0	0	NA	NA	NA	NA	none	none	none
hsa-mir-657	17	-	81125276	81125373	AATK	ENSG00000181409			0	0	NA	NA	NA	NA	none	none	5prime
hsa-mir-658	22	-	37844272	37844371	ANKRD54	ENSG00000100124			3	0	COL1A1(5),	NA	ENSG00000108821(5),	NA	none	none	none
hsa-mir-659	22	-	37847678	37847774	ANKRD54	ENSG00000100124			3	0	COL1A1(5),	NA	ENSG00000108821(5),	NA	none	none	none
hsa-mir-660	X	+	50013241	50013337	CLCN5	ENSG00000171365			2	0	ATP5B(2),SCGB2A2(2),	NA	ENSG00000110484(2),ENSG00000110955(2),	NA	none	none	none
hsa-mir-661	8	-	143945191	143945279	PLEC	ENSG00000178209			77	68	ACTN1(1),AEBP1(3),AES(3),ANTXR1(1),APLP2(1),APOE(1),APP(1),ARF1(3),ARL6IP4(8),BCAM(6),BCL9L(2),BGN(29),C3(7),C6orf48(1),C6orf62(3),CA12(3),CANT1(3),CARTPT(2),CD9(4),CEACAM5(3),CELSR1(2),CHD3(1),CHGB(2),CIC(1),CLASRP(4),COL11A1(1),COL16A1(1),COL5A2(5),COMP(8),CPB1(8),CTSD(1),CTSH(2),DCXR(1),DDIT4(3),DERL1(1),DHCR24(1),DOCK5(1),DROSHA(1),DUSP4(1),ECD(3),EFHD1(5),ERGIC1(3),FSTL1(1),GNAS(2),GNB2L1(1)…	AC002398.12(1),ACSL1(1),ACTN1(1),AEBP1(1),AGRN(1),ARF1(2),ARL2(1),BCAM(3),BGN(9),C1orf43(1),C3(2),C5orf45(1),C6orf48(2),CD82(1),CHGB(51),CIC(2),COL5A2(1),COMP(1),CPB1(1),CTSD(2),CTSH(1),DCN(1),DDIT4(3),DES(2),ECE1(2),EEF1G(1),ERC1(1),ERGIC1(1),ETNK2(1),FBXO32(2),FUS(1),HPS1(1),HTRA3(3),IGFBP5(2),IGHA1(1),IGHG1(5),IGKC(8),IGKV3-11(1),IGK_locus(13),IRF2BP2(1),JOSD1(1),KAT6A(2),KRT19(2),KRT7(2),MAF1…	ENSG00000010278(4),ENSG00000011304(3),ENSG00000048162(1),ENSG00000059145(2),ENSG00000060718(1),ENSG00000067606(16),ENSG00000072110(1),ENSG00000072310(1),ENSG00000074410(3),ENSG00000075275(2),ENSG00000079432(1),ENSG00000084234(1),ENSG00000084636(1),ENSG00000087266(1),ENSG00000087460(2),ENSG00000089199(2),ENSG00000090372(1),ENSG00000099194(1),ENSG00000099953(7),ENSG00000100219(2),ENSG00000100316(1)…	ENSG00000011465(1),ENSG00000072110(1),ENSG00000072310(1),ENSG00000079432(2),ENSG00000082805(1),ENSG00000083168(2),ENSG00000085117(1),ENSG00000087245(1),ENSG00000089199(51),ENSG00000089280(1),ENSG00000099953(2),ENSG00000100221(1),ENSG00000101825(1),ENSG00000102316(7),ENSG00000103495(1),ENSG00000103811(1),ENSG00000105429(1),ENSG00000105664(1),ENSG00000106624(1),ENSG00000107521(1),ENSG00000108852(2)…	none	none	both
hsa-mir-662	16	+	770183	770277	MIR662	ENSG00000207579	MSLN	ENSG00000102854	0	7	NA	COL1A1(1),COL3A1(2),COL6A3(3),IGK_locus(1),MALAT1(1),PTRF(1),SEC61A1(7),	NA	ENSG00000058262(7),ENSG00000108821(1),ENSG00000163359(3),ENSG00000168542(2),ENSG00000177469(1),ENSG00000251562(1),ENSG09000000009(1),	none	none	none
hsa-mir-663a	20	-	26208186	26208278	MIR663AHG	ENSG00000227195			0	0	NA	NA	NA	NA	none	none	none
hsa-mir-663b	2	-	132256966	132257080	ANKRD30BL	ENSG00000163046			0	0	NA	NA	NA	NA	none	none	none
hsa-mir-664a	1	-	220200538	220200619	RAB3GAP2	ENSG00000118873			3	0	COL1A1(3),FADS2(1),IL6ST(2),	NA	ENSG00000108821(3),ENSG00000134352(2),ENSG00000134824(1),	NA	none	none	none
hsa-mir-664b	X	+	154768596	154768656	DKC1	ENSG00000130826			2	4	COL1A2(1),HNRNPK(1),	HDGF(1),HMGXB3(3),RUNX1(2),TGOLN2(1),	ENSG00000164692(1),ENSG00000165119(1),	ENSG00000113716(3),ENSG00000143321(1),ENSG00000152291(1),ENSG00000159216(2),	none	none	none
hsa-mir-665	14	+	100875033	100875104					0	0	NA	NA	NA	NA	none	none	none
hsa-mir-668	14	+	101055258	101055323	AL132709.5	ENSG00000276352			0	0	NA	NA	NA	NA	none	none	none
hsa-mir-670	11	+	43559656	43559753	HSD17B12	ENSG00000149084			2	1	CMTM6(1),COL1A1(1),	SPARC(1),	ENSG00000091317(1),ENSG00000108821(1),	ENSG00000113140(1),	5prime	5prime	none
hsa-mir-671	7	+	151238421	151238538	CHPF2	ENSG00000033100			0	5	NA	COL3A1(1),GK5(2),IGHG4(1),LTF(1),TAOK2(2),	NA	ENSG00000012223(1),ENSG00000149930(2),ENSG00000168542(1),ENSG00000175066(2),ENSG00000211892(1),	none	none	none
hsa-mir-6715a	10	+	112299612	112299690	TECTB	ENSG00000119913			0	0	NA	NA	NA	NA	none	none	none
hsa-mir-6715b	10	-	112299612	112299688					0	0	NA	NA	NA	NA	none	none	none
hsa-mir-6716	11	+	118644000	118644079	PHLDB1	ENSG00000019144			11	11	AEBP1(1),APLP2(2),CD74(1),COL3A1(3),HSPB1(3),IGK_locus(1),MYH9(2),POSTN(1),PROM2(2),	ACTB(2),APLP2(2),COL1A2(4),COL3A1(1),CPB1(1),HSPB1(2),MYH9(2),PER1(1),PLTP(1),	ENSG00000019582(1),ENSG00000084234(2),ENSG00000100345(2),ENSG00000106211(3),ENSG00000106624(1),ENSG00000133110(1),ENSG00000155066(2),ENSG00000168542(3),ENSG09000000009(1),	ENSG00000075624(2),ENSG00000084234(2),ENSG00000100345(2),ENSG00000100979(1),ENSG00000106211(2),ENSG00000153002(1),ENSG00000164692(4),ENSG00000168542(1),ENSG00000179094(1),	3prime	none	3prime
hsa-mir-6717	14	-	21023314	21023386	NDRG2	ENSG00000165795			5	5	ACTB(1),CD74(1),COL1A1(1),COL1A2(2),WDFY3(4),	APP(1),C3(1),COL1A1(1),IGKC(1),MARCKSL1(1),VCAN(1),	ENSG00000019582(1),ENSG00000075624(1),ENSG00000108821(1),ENSG00000163625(4),ENSG00000164692(2),	ENSG00000038427(1),ENSG00000108821(1),ENSG00000125730(1),ENSG00000142192(1),ENSG00000175130(1),ENSG00000211592(1),	5prime	none	none
hsa-mir-6718	18	+	3885353	3885432	DLGAP1-AS3	ENSG00000263724			0	0	NA	NA	NA	NA	none	none	none
hsa-mir-6719	19	-	39829716	39829802	DYRK1B	ENSG00000105204			1	0	CC2D1A(1),	NA	ENSG00000132024(1),	NA	none	none	none
hsa-mir-6720	6	-	1390314	1390411	MIR6720	ENSG00000275859			0	0	NA	NA	NA	NA	none	none	none
hsa-mir-6721	6	-	32170030	32170116	AGPAT1	ENSG00000204310			3	2	ACTN4(1),PSMD1(1),TMPRSS13(1),	CPB1(1),DAZAP1(1),	ENSG00000130402(1),ENSG00000137747(1),ENSG00000173692(1),	ENSG00000071626(1),ENSG00000153002(1),	none	none	none
hsa-mir-6722	9	-	136746893	136746970	RP11-216L13.16	ENSG00000204003			0	0	NA	NA	NA	NA	none	none	none
hsa-mir-6723	1	-	632325	632413	RP5-857K21.4	ENSG00000230021			0	0	NA	NA	NA	NA	none	none	none
hsa-mir-6724-1	21	+	8205315	8205406	CH507-513H4.1	ENSG00000278996			0	0	NA	NA	NA	NA	none	none	none
hsa-mir-6724-2	21	+	8249505	8249596	MIR6724-2	ENSG00000274060			0	0	NA	NA	NA	NA	none	none	none
hsa-mir-6724-3	21	+	8388362	8388453	CH507-528H12.1	ENSG00000280441			0	0	NA	NA	NA	NA	none	none	none
hsa-mir-6724-4	21	+	8432530	8432621	MIR6724-3	ENSG00000275692			0	0	NA	NA	NA	NA	none	none	none
hsa-mir-6726	1	-	1296110	1296170	ACAP3	ENSG00000131584			2	8	CARD9(3),COL1A1(6),	COL1A1(10),COL1A2(1),GNB1(2),LYNX1(1),NDUFA13(3),	ENSG00000108821(6),ENSG00000187796(3),	ENSG00000078369(2),ENSG00000108821(10),ENSG00000164692(1),ENSG00000180155(1),ENSG00000186010(3),	none	none	3prime
hsa-mir-6727	1	-	1312502	1312566	CPSF3L	ENSG00000127054			1	9	CUL9(2),	C3(3),COL1A2(2),CUL9(4),HMGXB3(1),RPL18(1),SDF4(2),SPINT2(2),ZDHHC3(3),	ENSG00000112659(2),	ENSG00000063177(1),ENSG00000078808(2),ENSG00000112659(4),ENSG00000113716(1),ENSG00000125730(3),ENSG00000163812(3),ENSG00000164692(2),ENSG00000167642(2),	3prime	none	none
hsa-mir-6728	1	-	8866502	8866590	ENO1	ENSG00000074800			47	29	ABCC3(3),AHNAK(1),APPL1(1),ARAP1(1),ARL4C(4),C3(3),CD74(6),CHGB(6),COL3A1(16),COL5A2(1),COL6A3(3),CRABP2(2),CTNND1(4),DNAJC1(1),EEF2(5),EIF2A(2),EMC10(1),ERBB2(2),ESYT2(1),FNDC1(1),FTL(2),GAPDH(1),GNAS(1),GORASP2(1),GPAA1(1),GSN(1),GSTP1(3),HNRNPUL1(3),HSPA5(1),IGHG1(18),IGH_locus(8),IGKC(7),IGKV3-11(2),IGK_locus(10),IL17RC(1),ILK(2),KIF7(1),LAMP1(1),LAPTM4A(3),LGALS3BP(1),LRP1(1),LTF(3),MALAT1(2…	ABCC3(1),ACSL1(2),AEBP1(4),B2M(2),CAP2(1),CAPNS1(3),CD74(5),COL3A1(1),COL6A3(1),COPA(1),CST3(1),EPHB4(1),ERBB2(3),GNAS(2),IFI30(1),IGHG1(7),IGH_locus(1),IGKC(30),IGKV3-11(1),IGK_locus(9),MALAT1(2),MTDH(3),NFKB2(1),PKM(3),PLAT(1),PSAP(1),PTPRF(1),SHC1(1),SLC2A1(2),SLIT3(2),SORBS3(3),SPARC(1),STX7(1),SYNGR2(1),TACSTD2(1),VIM(2),	ENSG00000012223(3),ENSG00000019582(6),ENSG00000026025(3),ENSG00000034510(2),ENSG00000044574(1),ENSG00000068697(3),ENSG00000069275(3),ENSG00000074181(4),ENSG00000079950(1),ENSG00000081307(2),ENSG00000084207(3),ENSG00000087086(2),ENSG00000087460(1),ENSG00000089199(6),ENSG00000091164(2),ENSG00000100234(5),ENSG00000100316(2),ENSG00000105323(3),ENSG00000108679(1),ENSG00000108846(3),ENSG00000111341(6),…	ENSG00000019582(5),ENSG00000026025(2),ENSG00000067225(3),ENSG00000077150(1),ENSG00000079950(1),ENSG00000087460(2),ENSG00000101439(1),ENSG00000104368(1),ENSG00000106624(4),ENSG00000108639(1),ENSG00000108846(1),ENSG00000112186(1),ENSG00000113140(1),ENSG00000117394(2),ENSG00000120896(3),ENSG00000122218(1),ENSG00000126247(3),ENSG00000141736(3),ENSG00000142949(1),ENSG00000147649(3),ENSG00000151726(2),…	none	both	none
hsa-mir-6729	1	+	12029158	12029222	MIIP	ENSG00000116691			0	1	NA	COL1A1(1),	NA	ENSG00000108821(1),	5prime	none	none
hsa-mir-6730	1	-	12578957	12579023	DHRS3	ENSG00000162496			0	0	NA	NA	NA	NA	3prime	none	none
hsa-mir-6731	1	-	24919345	24919416	RUNX3	ENSG00000020633			1	1	IGHG1(1),	COL1A1(2),	ENSG00000211896(1),	ENSG00000108821(2),	none	none	none
hsa-mir-6732	1	+	37480230	37480289	ZC3H12A	ENSG00000163874			0	0	NA	NA	NA	NA	none	none	none
hsa-mir-6733	1	-	43171652	43171712	EBNA1BP2	ENSG00000117395			1	6	CYBA(1),	C12orf57(2),COL1A1(1),CYBA(1),ERF(1),FN1(1),INADL(3),	ENSG00000051523(1),	ENSG00000051523(1),ENSG00000105722(1),ENSG00000108821(1),ENSG00000111678(2),ENSG00000115414(1),ENSG00000132849(3),	none	none	none
hsa-mir-6734	1	-	43364648	43364715	ELOVL1	ENSG00000066322			1	1	FN1(1),	COL1A1(1),	ENSG00000115414(1),	ENSG00000108821(1),	none	none	none
hsa-mir-6735	1	+	43448539	43448611	SZT2	ENSG00000198198			0	3	NA	COL1A1(8),ELMO3(1),FN1(1),	NA	ENSG00000102890(1),ENSG00000108821(8),ENSG00000115414(1),	none	none	none
hsa-mir-6736	1	-	145850587	145850645	PIAS3	ENSG00000131788			1	2	UCK2(1),	TCF25(1),TNC(2),	ENSG00000143179(1),	ENSG00000041982(2),ENSG00000141002(1),	none	none	none
hsa-mir-6737	1	-	153962351	153962420	SLC39A1	ENSG00000143570			8	4	ACTB(4),CD74(2),COL6A1(1),EEF1G(1),IGHG1(3),IGK_locus(4),SLC2A10(2),	IGHM(1),IGK_locus(1),MRC2(3),SLC2A10(1),	ENSG00000019582(2),ENSG00000075624(4),ENSG00000142156(1),ENSG00000197496(2),ENSG00000211896(3),ENSG00000254772(1),ENSG09000000009(4),	ENSG00000011028(3),ENSG00000197496(1),ENSG00000211899(1),ENSG09000000009(1),	none	none	none
hsa-mir-6738	1	-	155951273	155951336	ARHGEF2	ENSG00000116584			7	14	COL1A1(4),IGFBP5(2),IGK_locus(2),PSAP(1),	AGRN(4),CHGB(5),COL1A1(9),COL1A2(3),COL5A1(1),CRIM1(1),EMG1(3),IGFBP5(4),IGK_locus(12),	ENSG00000108821(4),ENSG00000115461(2),ENSG00000197746(1),ENSG09000000009(2),	ENSG00000089199(5),ENSG00000108821(9),ENSG00000115461(4),ENSG00000126749(3),ENSG00000130635(1),ENSG00000150938(1),ENSG00000164692(3),ENSG00000188157(4),ENSG09000000009(12),	3prime	none	both
hsa-mir-6739	1	+	201863373	201863447	IPO9	ENSG00000198700			12	7	CD74(2),COL1A1(1),COL1A2(2),COL3A1(1),COL4A2(1),FDCSP(3),FN1(8),JUND(3),	CD74(1),COL1A1(3),DTX3L(1),FN1(3),LY6E(1),XBP1(2),	ENSG00000019582(2),ENSG00000108821(1),ENSG00000115414(8),ENSG00000130522(3),ENSG00000134871(1),ENSG00000164692(2),ENSG00000168542(1),ENSG00000181617(3),	ENSG00000019582(1),ENSG00000100219(2),ENSG00000108821(3),ENSG00000115414(3),ENSG00000160932(1),ENSG00000163840(1),	none	none	none
hsa-mir-6740	1	+	202003124	202003236	RNPEP	ENSG00000176393			3	6	COL3A1(2),HM13(4),	COL1A1(2),COL3A1(1),GNAS(1),HM13(1),STAT6(1),	ENSG00000101294(4),ENSG00000168542(2),	ENSG00000087460(1),ENSG00000101294(1),ENSG00000108821(2),ENSG00000166888(1),ENSG00000168542(1),	none	none	none
hsa-mir-6741	1	-	225922080	225922142	PYCR2	ENSG00000143811			1	2	COL1A1(4),	CPB1(1),SERPINA3(1),	ENSG00000108821(4),	ENSG00000153002(1),ENSG00000273259(1),	none	none	none
hsa-mir-6742	1	-	228397048	228397109	TRIM11	ENSG00000154370			1	2	ACTB(2),	COL1A1(1),STRAP(1),	ENSG00000075624(2),	ENSG00000023734(1),ENSG00000108821(1),	3prime	none	5prime
hsa-mir-6743	11	+	209336	209406	RIC8A	ENSG00000177963			5	2	COL5A1(2),CPB1(1),EPB41L2(2),FN1(2),IGKC(1),	COL1A2(1),IGFBP5(1),	ENSG00000079819(2),ENSG00000115414(2),ENSG00000130635(2),ENSG00000153002(1),ENSG00000211592(1),	ENSG00000115461(1),ENSG00000164692(1),	none	none	none
hsa-mir-6744	11	+	1256605	1256670	MUC5B	ENSG00000117983			13	26	ADAM15(1),CHGB(1),COL1A1(6),COL1A2(2),COL3A1(3),FBRS(1),FN1(5),GATA3(3),HSPB1(1),IGHG1(15),LRP1(7),PRDX2(4),SPON2(1),SUPT5H(1),ZNF710(1),	AEBP1(5),ATN1(1),CARTPT(2),CHERP(1),CHGB(2),COL1A1(38),COL1A2(5),COL3A1(9),COL6A2(1),COMP(1),CPB1(2),CPT1A(6),CTSD(3),FN1(9),GATA3(10),IGFBP4(1),IGHG1(33),IGKC(1),KIF3B(1),LRP1(10),MUC6(2),PRDX2(2),PSAP(1),SF3B4(4),SPARC(2),SPON2(1),SUPT5H(2),TYROBP(8),ZNF710(5),	ENSG00000089199(1),ENSG00000106211(1),ENSG00000107485(3),ENSG00000108821(6),ENSG00000115414(5),ENSG00000123384(7),ENSG00000140548(1),ENSG00000143537(1),ENSG00000156860(1),ENSG00000159674(1),ENSG00000164692(2),ENSG00000167815(4),ENSG00000168542(3),ENSG00000196235(1),ENSG00000211896(15),	ENSG00000011600(8),ENSG00000085872(1),ENSG00000089199(2),ENSG00000101350(1),ENSG00000105664(1),ENSG00000106624(5),ENSG00000107485(10),ENSG00000108821(38),ENSG00000110090(6),ENSG00000111676(1),ENSG00000113140(2),ENSG00000115414(9),ENSG00000117984(3),ENSG00000123384(10),ENSG00000140548(5),ENSG00000141753(1),ENSG00000142173(1),ENSG00000143368(4),ENSG00000153002(2),ENSG00000159674(1),ENSG00000164326(…	none	none	none
hsa-mir-6745	11	-	47179611	47179737	PACSIN3	ENSG00000165912			1	1	MYL9(2),	MYL9(1),	ENSG00000101335(2),	ENSG00000101335(1),	3prime	none	both
hsa-mir-6746	11	-	61878216	61878278	FADS3	ENSG00000221968			1	1	WDR19(1),	MGST3(2),	ENSG00000157796(1),	ENSG00000143198(2),	none	none	none
hsa-mir-6747	11	-	62567011	62567071	EEF1G	ENSG00000254772			29	37	ACTB(1),AZGP1(5),CAPZB(1),CD74(4),CHGB(5),COL12A1(1),COL3A1(3),COL6A1(3),COL6A3(1),CPB1(3),DSP(1),FASN(3),FHL2(1),FKBP10(1),GALNT6(5),GAPDH(2),HSPG2(2),IGHG1(15),IGH_locus(2),IGKC(1),IGK_locus(3),ILF3(3),LINC01184(1),LY6E(1),LYZ(4),MMP14(7),MMP2(1),MUCL1(1),MVD(3),MYADM(1),NOTCH3(1),PLEC(1),PREX1(2),PTMS(1),SMARCA4(9),SMARCD2(1),TPD52(1),TPP1(3),TRIM33(1),TUBB(1),	AXL(2),CAPZB(2),CD63(1),CHGB(1),COL12A1(1),COL3A1(4),COL4A1(2),COL6A1(2),CTSD(1),FHL2(1),FXYD3(2),GALNT6(5),GAPDH(4),HSPG2(1),IGF1R(1),IGFBP7(1),IGHG1(10),IGH_locus(2),IGKC(3),IGK_locus(7),IGLL5(1),ILF3(1),LGALS8(1),LINC01184(3),MAL2(1),MDH1(1),MMP2(2),OSBPL2(1),PIF1(1),PLXNA3(1),POSTN(2),PREX1(10),PSAP(6),SERPINA3(1),SIRT2(2),SLC39A1(1),SMARCD2(2),TPD52(1),ZNF275(1),	ENSG00000019582(4),ENSG00000074181(1),ENSG00000075624(1),ENSG00000076554(1),ENSG00000077549(1),ENSG00000087245(1),ENSG00000089199(5),ENSG00000090382(4),ENSG00000096696(1),ENSG00000108604(1),ENSG00000111640(2),ENSG00000111799(1),ENSG00000115641(1),ENSG00000124126(2),ENSG00000127616(9),ENSG00000129351(3),ENSG00000139629(5),ENSG00000141756(1),ENSG00000142156(3),ENSG00000142798(2),ENSG00000153002(3),…	ENSG00000014641(1),ENSG00000063587(1),ENSG00000068903(2),ENSG00000076554(1),ENSG00000077549(2),ENSG00000087245(2),ENSG00000089199(1),ENSG00000089356(2),ENSG00000108604(2),ENSG00000111640(4),ENSG00000111799(1),ENSG00000115641(1),ENSG00000116977(1),ENSG00000117984(1),ENSG00000124126(10),ENSG00000129351(1),ENSG00000130703(1),ENSG00000130827(1),ENSG00000133110(2),ENSG00000135404(1),ENSG00000139629(5)…	none	both	none
hsa-mir-6748	11	+	62789815	62789885	TMEM179B	ENSG00000185475			3	0	COL1A2(2),COL3A1(3),PPP1R9B(2),	NA	ENSG00000108819(2),ENSG00000164692(2),ENSG00000168542(3),	NA	none	none	none
hsa-mir-6749	11	-	64902387	64902455	ATG2A	ENSG00000110046			0	0	NA	NA	NA	NA	3prime	none	3prime
hsa-mir-675	11	-	1996759	1996831	H19	ENSG00000130600			8	6	ALDOA(2),COL1A1(10),SEPT2(2),	COL1A1(7),ERBB2(2),IGK_locus(2),NHSL1(1),PIK3R3(2),	ENSG00000108821(10),ENSG00000149925(2),ENSG00000168385(2),	ENSG00000108821(7),ENSG00000117461(2),ENSG00000135540(1),ENSG00000141736(2),ENSG09000000009(2),	none	5prime	none
hsa-mir-6750	11	-	64898363	64898437	ATG2A	ENSG00000110046			0	0	NA	NA	NA	NA	3prime	none	3prime
hsa-mir-6751	11	-	65129916	65129978	SYVN1	ENSG00000162298			6	1	CD74(2),CST3(2),FBLIM1(1),FN1(3),IGHG1(1),KRT19(3),MMP11(1),	IGHG1(1),	ENSG00000019582(2),ENSG00000099953(1),ENSG00000101439(2),ENSG00000115414(3),ENSG00000162458(1),ENSG00000171345(3),ENSG00000211896(1),	ENSG00000211896(1),	none	none	none
hsa-mir-6752	11	+	67490245	67490315	AIP	ENSG00000110711			0	1	NA	TBC1D13(1),	NA	ENSG00000107021(1),	none	none	none
hsa-mir-6753	11	+	68044794	68044957	TCIRG1	ENSG00000110719			7	4	AZGP1(3),COL1A1(4),IGFBP5(2),IGHG1(1),XBP1(1),	COL1A1(3),MYH9(1),	ENSG00000100219(1),ENSG00000108821(4),ENSG00000115461(2),ENSG00000160862(3),ENSG00000211896(1),	ENSG00000100345(1),ENSG00000108821(3),	none	none	none
hsa-mir-6754	11	+	71473503	71473568	NADSYN1	ENSG00000172890			5	1	ANO1-AS2(2),APLP2(1),COL1A1(3),IGHG1(5),IGK_locus(1),	IGHG1(1),	ENSG00000084234(1),ENSG00000108821(3),ENSG00000211896(5),ENSG00000254417(2),ENSG09000000009(1),	ENSG00000211896(1),	both	none	both
hsa-mir-6755	11	+	86278333	86278398	EED	ENSG00000074266			0	0	NA	NA	NA	NA	3prime	3prime	none
hsa-mir-6756	11	-	119312950	119313012	MCAM	ENSG00000076706			18	7	ACTN4(3),COL1A1(9),COL1A2(1),COL3A1(2),FN1(3),GRIPAP1(1),IGKC(1),ITPR1(1),MMP2(3),RAPGEF1(1),SPTAN1(1),TNS1(1),TXLNG(1),YKT6(3),	ACTN4(2),CD74(1),COL1A1(1),FN1(3),LRP10(1),MAN2B2(5),SPARC(1),UNC5C(1),	ENSG00000068400(1),ENSG00000079308(1),ENSG00000086712(1),ENSG00000087245(3),ENSG00000106636(3),ENSG00000107263(1),ENSG00000108821(9),ENSG00000115414(3),ENSG00000130402(3),ENSG00000150995(1),ENSG00000164692(1),ENSG00000168542(2),ENSG00000197694(1),ENSG00000211592(1),	ENSG00000013288(5),ENSG00000019582(1),ENSG00000108821(1),ENSG00000113140(1),ENSG00000115414(3),ENSG00000130402(2),ENSG00000182168(1),ENSG00000197324(1),	none	none	none
hsa-mir-6757	12	+	53056944	53057012	TNS2	ENSG00000111077			25	7	COL1A1(31),COL1A2(3),COL3A1(3),MUC1(2),NUMA1(4),	CD74(1),COL1A1(6),PTRF(2),	ENSG00000108821(31),ENSG00000137497(4),ENSG00000164692(3),ENSG00000168542(3),ENSG00000185499(2),	ENSG00000019582(1),ENSG00000108821(6),ENSG00000177469(2),	none	none	5prime
hsa-mir-6758	12	+	57512688	57512750	MARS	ENSG00000166986			3	8	CD74(2),COL1A1(1),FN1(1),	CD74(1),CHGB(2),COL1A2(1),COL6A2(1),IGHG1(1),IGKC(1),RPS19(1),TPT1(1),	ENSG00000019582(2),ENSG00000108821(1),ENSG00000115414(1),	ENSG00000019582(1),ENSG00000089199(2),ENSG00000105372(1),ENSG00000133112(1),ENSG00000142173(1),ENSG00000164692(1),ENSG00000211592(1),ENSG00000211896(1),	3prime	5prime	none
hsa-mir-6759	12	-	57748618	57748682	CDK4	ENSG00000135446			2	2	AARS(1),IGHG1(1),	IFI6(2),LINC00665(1),	ENSG00000090861(1),ENSG00000211896(1),	ENSG00000126709(2),ENSG00000232677(1),	none	none	5prime
hsa-mir-676	X	+	70022857	70022923	EDA	ENSG00000158813			0	0	NA	NA	NA	NA	3prime	none	none
hsa-mir-6760	12	+	111304142	111304209	CUX2	ENSG00000111249			0	0	NA	NA	NA	NA	none	none	none
hsa-mir-6761	12	+	111799834	111799905	ALDH2	ENSG00000111275			12	13	ACTB(3),AZGP1(1),COL1A1(1),COL1A2(3),COL3A1(4),FN1(3),LRP1(2),LRRC15(2),MYH9(2),N4BP1(1),SULF2(1),	ARHGDIB(1),ATN1(1),B2M(2),COL1A1(2),COL1A2(1),COL3A1(1),ECM1(1),FLNA(1),FN1(3),LRP1(4),SULF2(4),	ENSG00000075624(3),ENSG00000100345(2),ENSG00000102921(1),ENSG00000108821(1),ENSG00000115414(3),ENSG00000123384(2),ENSG00000160862(1),ENSG00000164692(3),ENSG00000168542(4),ENSG00000172061(2),ENSG00000196562(1),	ENSG00000108821(2),ENSG00000111348(1),ENSG00000111676(1),ENSG00000115414(3),ENSG00000123384(4),ENSG00000143369(1),ENSG00000164692(1),ENSG00000166710(2),ENSG00000168542(1),ENSG00000196562(4),ENSG00000196924(1),	none	none	none
hsa-mir-6762	12	+	113291523	113291608	TPCN1	ENSG00000186815			3	3	IGF1(1),PPP2CA(1),TBC1D20(2),	COL1A2(2),GABARAP(1),IGFBP5(1),PPP2CA(1),	ENSG00000017427(1),ENSG00000113575(1),ENSG00000125875(2),	ENSG00000113575(1),ENSG00000115461(1),ENSG00000164692(2),ENSG00000170296(1),	3prime	5prime	none
hsa-mir-6763	12	+	132581997	132582061	FBRSL1	ENSG00000112787			1	11	IGHG1(1),	COL1A1(9),COL1A2(1),COL3A1(1),IGHG1(9),NOC4L(2),SLC39A7(4),TM4SF1(1),UBE3C(1),	ENSG00000211896(1),	ENSG00000009335(1),ENSG00000108821(9),ENSG00000112473(4),ENSG00000164692(1),ENSG00000168542(1),ENSG00000169908(1),ENSG00000184967(2),ENSG00000211896(9),	3prime	none	none
hsa-mir-6764	14	+	100277357	100277417	YY1	ENSG00000100811			5	4	COL1A1(6),COL6A2(1),FLNA(1),GAS7(1),	COL1A1(1),COL1A2(1),COL6A2(2),SLC46A1(1),	ENSG00000007237(1),ENSG00000108821(6),ENSG00000142173(1),ENSG00000196924(1),	ENSG00000076351(1),ENSG00000108821(1),ENSG00000142173(2),ENSG00000164692(1),	3prime	none	3prime
hsa-mir-6765	14	-	105150778	105150864	JAG2	ENSG00000184916			1	1	COL1A1(1),	COL1A1(5),	ENSG00000108821(1),	ENSG00000108821(5),	none	none	none
hsa-mir-6766	15	-	89326739	89326810	POLG	ENSG00000140521			8	3	ACTB(1),COL1A1(6),COL1A2(2),GSDMD(2),	COL1A1(5),GSDMD(2),	ENSG00000075624(1),ENSG00000104518(2),ENSG00000108821(6),ENSG00000164692(2),	ENSG00000104518(2),ENSG00000108821(5),	none	none	none
hsa-mir-6767	16	+	2445392	2445457	CCNF	ENSG00000162063			1	1	HN1L(1),	ANO1(1),	ENSG00000206053(1),	ENSG00000131620(1),	none	none	3prime
hsa-mir-6768	16	+	2463967	2464038	C16orf59	ENSG00000162062			0	0	NA	NA	NA	NA	none	none	none
hsa-mir-6769a	16	+	4671318	4671390	MGRN1	ENSG00000102858			17	2	ACTB(4),CIZ1(1),COL1A2(1),FOXN3(1),FTL(3),GANAB(4),GNAI2(2),IGF2(24),IGKC(1),INTS3(2),MRPS33(1),PSAP(1),USP36(1),	ACTB(2),COL1A2(1),IGF2(1),	ENSG00000053254(1),ENSG00000055483(1),ENSG00000075624(4),ENSG00000087086(3),ENSG00000089597(4),ENSG00000090263(1),ENSG00000114353(2),ENSG00000143624(2),ENSG00000148337(1),ENSG00000164692(1),ENSG00000167244(24),ENSG00000197746(1),ENSG00000211592(1),	ENSG00000075624(2),ENSG00000164692(1),ENSG00000167244(1),	3prime	5prime	none
hsa-mir-6769b	1	+	206474803	206474864	IKBKE	ENSG00000263528			0	0	NA	NA	NA	NA	both	none	none
hsa-mir-6770-1	16	+	14930820	14930879	NPIPA1	ENSG00000183426			0	0	NA	NA	NA	NA	none	none	none
hsa-mir-6770-2	16	+	16329305	16329364	AC138969.4	ENSG00000183889			0	0	NA	NA	NA	NA	none	both	none
hsa-mir-6770-3	16	-	18379351	18379410	PKD1P5	ENSG00000254681			0	0	NA	NA	NA	NA	none	none	none
hsa-mir-6771	16	+	50292616	50292675	ADCY7	ENSG00000121281			7	5	COL1A1(3),COL1A2(1),CTSZ(3),CXCL16(1),FN1(1),TSC2(1),	COL1A1(3),CTSZ(2),IGK_locus(1),TSC2(3),	ENSG00000101160(3),ENSG00000103197(1),ENSG00000108821(3),ENSG00000115414(1),ENSG00000161921(1),ENSG00000164692(1),	ENSG00000101160(2),ENSG00000103197(3),ENSG00000108821(3),ENSG09000000009(1),	none	none	none
hsa-mir-6772	16	-	57772289	57772352	KIFC3	ENSG00000140859			1	0	COL1A1(2),	NA	ENSG00000108821(2),	NA	none	none	none
hsa-mir-6773	16	-	68233426	68233499	ESRP2	ENSG00000103067			3	2	COL1A2(2),EEF2(1),FLNB(1),IGK_locus(1),	ACTG1(2),COL1A1(1),	ENSG00000136068(1),ENSG00000164692(2),ENSG00000167658(1),ENSG09000000009(1),	ENSG00000108821(1),ENSG00000184009(2),	5prime	none	5prime
hsa-mir-6774	16	+	85918347	85918416	IRF8	ENSG00000140968			1	0	CD74(14),	NA	ENSG00000019582(14),	NA	none	none	none
hsa-mir-6775	16	-	87834592	87834660	SLC7A5	ENSG00000103257			10	8	CDKN2D(2),CLPTM1(2),CTSD(1),DHRS2(1),IGHG1(4),IGKC(4),IGKV1-8(1),IGKV3-11(2),IGK_locus(1),MGP(3),MSN(1),TRAM2(1),ZBTB7B(1),	COL6A1(1),FBXO31(1),FTH1(1),IGHG1(2),IGKC(1),IGK_locus(6),LTBP3(2),MAP3K3(1),PPDPF(1),ZBTB7B(4),	ENSG00000065308(1),ENSG00000100867(1),ENSG00000104853(2),ENSG00000111341(3),ENSG00000117984(1),ENSG00000129355(2),ENSG00000147065(1),ENSG00000160685(1),ENSG00000211592(4),ENSG00000211896(4),ENSG00000240671(1),ENSG00000241351(2),ENSG09000000009(1),	ENSG00000103264(1),ENSG00000125534(1),ENSG00000142156(1),ENSG00000160685(4),ENSG00000167996(1),ENSG00000168056(2),ENSG00000198909(1),ENSG00000211592(1),ENSG00000211896(2),ENSG09000000009(6),	none	none	none
hsa-mir-6776	17	-	2692861	2692919	CLUH	ENSG00000132361			4	5	IGHG1(1),MRPL37(1),MYH9(4),PSAP(2),	C1QTNF6(1),CAPRIN1(1),MAGED1(1),MYH9(1),RNF187(2),RTN4RL1(2),SQSTM1(2),	ENSG00000100345(4),ENSG00000116221(1),ENSG00000197746(2),ENSG00000211896(1),	ENSG00000100345(1),ENSG00000133466(1),ENSG00000135387(1),ENSG00000161011(2),ENSG00000168159(2),ENSG00000179222(1),ENSG00000185924(2),	both	none	both
hsa-mir-6777	17	-	17813480	17813545	SREBF1	ENSG00000072310			40	85	ACTB(1),ALDOA(1),B2M(1),CD74(8),CHGB(2),COL1A1(20),COL1A2(5),COL3A1(4),COL6A1(3),COL6A2(2),CPB1(1),CTSD(2),EIF4EBP1(2),FN1(1),IGF2(1),IGK_locus(6),INADL(3),LGALS3BP(1),MAGED1(1),PBX1(1),PIP(2),PLEC(1),S100A16(1),S100A6(1),SBNO2(1),SPARC(2),STC2(1),SUPT5H(1),U47924.31(1),ZNF559-ZNF177(1),	ACTB(1),ACTG1(2),AHNAK(1),ALDOA(1),ANK3(1),APOD(1),ARF1(1),ATP6V0B(2),AZGP1(1),BCKDK(1),CD74(4),CHGB(7),COL1A1(76),COL1A2(11),COL3A1(9),COL6A1(9),COL6A2(2),CPB1(12),CRTAP(3),CTSD(4),DCAF6(1),DSP(3),EEF2(1),EIF4EBP1(3),EVL(2),FAM214A(1),FAM63A(1),FASN(1),FBN1(1),FLNA(1),FN1(11),FTL(2),GNAI2(2),GPR56(1),HDLBP(4),HSD17B10(1),IGFBP5(2),IGHG1(4),IGKC(3),IGK_locus(14),IMPDH1(1),INADL(9),KAT6A(1),KRT19(…	ENSG00000019582(8),ENSG00000064932(1),ENSG00000075624(1),ENSG00000089199(2),ENSG00000108679(1),ENSG00000108821(20),ENSG00000113140(2),ENSG00000113739(1),ENSG00000115414(1),ENSG00000117984(2),ENSG00000132849(3),ENSG00000142156(3),ENSG00000142173(2),ENSG00000149925(1),ENSG00000153002(1),ENSG00000159763(2),ENSG00000164692(5),ENSG00000166710(1),ENSG00000167244(1),ENSG00000168542(4),ENSG00000178209(1)…	ENSG00000019582(4),ENSG00000034510(3),ENSG00000047346(1),ENSG00000064932(2),ENSG00000072506(1),ENSG00000075624(1),ENSG00000080603(1),ENSG00000083168(1),ENSG00000087086(2),ENSG00000089199(7),ENSG00000096696(3),ENSG00000103507(1),ENSG00000106348(1),ENSG00000108821(76),ENSG00000110484(3),ENSG00000111341(2),ENSG00000113140(4),ENSG00000114353(2),ENSG00000115306(1),ENSG00000115414(11),ENSG00000115461(2…	3prime	none	5prime
hsa-mir-6778	17	-	18340814	18340886	SHMT1	ENSG00000176974			0	0	NA	NA	NA	NA	none	none	none
hsa-mir-6779	17	+	38914979	38915042	LASP1	ENSG00000002834			52	54	AHNAK(1),ALDOA(2),ANGPTL2(2),APP(1),AR(6),ARF1(3),AZGP1(1),B2M(5),BAG6(1),BAIAP3(2),BCL2L1(4),BGN(2),C3(1),CARTPT(2),CCND1(5),CD74(5),CHD3(2),CHGB(2),COL3A1(8),CPB1(6),CSRP1(3),CST3(2),CTSD(1),CYP2B7P(3),DCN(2),DDR1(1),DDX3X(6),ERBB2(2),ESR1(1),FLNA(3),FTH1(2),IGF1R(1),IGFBP5(4),IGHG1(11),IGHG3(1),IGKC(4),IGLL5(1),ITM2B(3),KPNB1(3),KRT19(2),LINC00657(1),LMAN1(1),LMO2(1),LOXL2(2),MAN1B1(1),MAP3K10…	ATAD5(1),BCL2L1(1),BGN(3),CARTPT(2),CCND1(1),CD74(6),CHD3(3),CHGB(1),COL3A1(15),COPA(1),CPB1(4),CREB3L4(1),CRIP2(1),CSRP1(2),CST3(1),CTSB(1),CTSC(1),CTSD(7),CYP2B7P(1),DDX17(1),FUZ(1),GNAS(4),GPX4(1),HSP90B1(2),IGF1R(1),IGHG1(16),IGH_locus(1),IGKC(6),IGK_locus(6),IGLL5(4),KRT19(2),KRT8(1),LMAN1(1),LTF(1),MAPT(1),MRC2(2),PCSK1(1),PSAP(5),RPL18(1),RPS19(9),SARS(1),SEPT9(2),SLC35E1(3),SLC7A2(2),SLC9…	ENSG00000007516(2),ENSG00000011028(4),ENSG00000011465(2),ENSG00000019582(5),ENSG00000038427(1),ENSG00000063177(2),ENSG00000067225(1),ENSG00000071073(1),ENSG00000074695(1),ENSG00000089199(2),ENSG00000091831(1),ENSG00000101439(2),ENSG00000105647(1),ENSG00000108424(3),ENSG00000109062(3),ENSG00000110092(5),ENSG00000111786(3),ENSG00000113140(12),ENSG00000115461(4),ENSG00000117984(1),ENSG00000124942(1)…	ENSG00000003989(2),ENSG00000010361(1),ENSG00000011028(2),ENSG00000012223(1),ENSG00000019582(6),ENSG00000031698(1),ENSG00000063177(1),ENSG00000074695(1),ENSG00000087460(4),ENSG00000089199(1),ENSG00000100201(1),ENSG00000101439(1),ENSG00000105372(9),ENSG00000105576(1),ENSG00000109062(1),ENSG00000109861(1),ENSG00000110092(1),ENSG00000113140(3),ENSG00000117984(7),ENSG00000122218(1),ENSG00000124422(1),…	none	none	5prime
hsa-mir-6780a	17	-	42708084	42708151	EZH1	ENSG00000108799			1	1	TMSB4X(1),	ELMSAN1(1),	ENSG00000205542(1),	ENSG00000156030(1),	both	none	both
hsa-mir-6780b	6	+	43434542	43434620	ABCC10	ENSG00000124574			0	0	NA	NA	NA	NA	none	none	5prime
hsa-mir-6781	17	-	42823880	42823943	BECN1	ENSG00000126581			3	0	COL1A2(1),FN1(1),MGP(2),	NA	ENSG00000111341(2),ENSG00000115414(1),ENSG00000164692(1),	NA	none	none	none
hsa-mir-6782	17	-	44207771	44207839	UBTF	ENSG00000108312			7	10	IGF1R(1),IGHG1(15),IGKC(1),NCL(1),SPARC(1),THBS1(3),TSPYL1(1),	ATP1A1(1),BGN(1),COL1A2(1),COL3A1(3),IGF1R(1),IGHG1(6),IGKC(2),KITLG(1),VWF(5),XBP1(2),	ENSG00000113140(1),ENSG00000115053(1),ENSG00000137801(3),ENSG00000140443(1),ENSG00000189241(1),ENSG00000211592(1),ENSG00000211896(15),	ENSG00000049130(1),ENSG00000100219(2),ENSG00000110799(5),ENSG00000140443(1),ENSG00000163399(1),ENSG00000164692(1),ENSG00000168542(3),ENSG00000182492(1),ENSG00000211592(2),ENSG00000211896(6),	none	none	none
hsa-mir-6783	17	-	44934618	44934681	KIF18B	ENSG00000186185			0	0	NA	NA	NA	NA	none	none	3prime
hsa-mir-6784	17	-	45114367	45114433	PLCD3	ENSG00000161714			4	5	COL1A1(6),PTPRF(2),STAT3(2),WDR1(1),ZNF664(1),	C3(1),CALM3(1),COL1A1(4),IGFBP5(2),STAT3(4),	ENSG00000071127(1),ENSG00000108821(6),ENSG00000142949(2),ENSG00000168610(2),ENSG00000179195(1),	ENSG00000108821(4),ENSG00000115461(2),ENSG00000125730(1),ENSG00000160014(1),ENSG00000168610(4),	3prime	none	3prime
hsa-mir-6785	17	+	75498548	75498628	KIAA0195	ENSG00000177728			0	9	NA	ACTB(6),AZGP1(1),COL1A1(5),COL3A1(1),EXOC7(2),SAP30BP(1),SMARCA4(3),	NA	ENSG00000075624(6),ENSG00000108821(5),ENSG00000127616(3),ENSG00000160862(1),ENSG00000161526(1),ENSG00000168542(1),ENSG00000182473(2),	none	3prime	5prime
hsa-mir-6786	17	+	81693757	81693869	HGS	ENSG00000185359			9	4	COL3A1(2),COL6A2(1),CPB1(3),CYB561(2),IGHG1(1),RPS4X(1),	COL3A1(1),COL6A3(3),OAZ1(1),RPL28(1),	ENSG00000008283(2),ENSG00000142173(1),ENSG00000153002(3),ENSG00000168542(2),ENSG00000198034(1),ENSG00000211896(1),	ENSG00000104904(1),ENSG00000108107(1),ENSG00000163359(3),ENSG00000168542(1),	none	none	3prime
hsa-mir-6787	17	+	82236668	82236728	SLC16A3	ENSG00000141526			9	3	CASP4(3),COL1A2(2),IGFBP5(1),IGHG1(1),IGHM(3),IGKC(2),IGK_locus(4),LINC00963(2),PRLR(1),RNPEPL1(1),SERPINA3(1),	IGHM(1),IGK_locus(5),RNPEPL1(2),SPARC(1),	ENSG00000113494(1),ENSG00000115461(1),ENSG00000142327(1),ENSG00000164692(2),ENSG00000196136(1),ENSG00000196954(3),ENSG00000204054(2),ENSG00000211592(2),ENSG00000211896(1),ENSG00000211899(3),ENSG09000000009(4),	ENSG00000113140(1),ENSG00000142327(2),ENSG00000211899(1),ENSG09000000009(5),	none	none	5prime
hsa-mir-6788	18	-	10759584	10759649	PIEZO2	ENSG00000154864			2	1	AP1B1(1),NAV1(2),	MYH9(1),	ENSG00000100280(1),ENSG00000134369(2),	ENSG00000100345(1),	none	3prime	none
hsa-mir-6789	19	-	2235829	2235926	PLEKHJ1	ENSG00000104886			3	2	COL1A1(5),COL3A1(3),	COL1A1(1),PET100(1),	ENSG00000108821(5),ENSG00000168542(3),	ENSG00000108821(1),ENSG00000229833(1),	none	none	none
hsa-mir-6790	19	-	6392921	6392983	GTF2F1	ENSG00000125651			16	3	ACTB(1),CALR(7),COL1A1(7),COL1A2(4),COL3A1(1),FN1(1),IGKC(1),PLEC(1),RBM26(2),SFRP2(1),	COL1A1(1),RARRES1(2),RBM26(1),	ENSG00000075624(1),ENSG00000108821(7),ENSG00000115414(1),ENSG00000139746(2),ENSG00000145423(1),ENSG00000164692(4),ENSG00000168542(1),ENSG00000178209(1),ENSG00000179218(7),ENSG00000211592(1),	ENSG00000108821(1),ENSG00000118849(2),ENSG00000139746(1),	5prime	none	none
hsa-mir-6791	19	-	6736712	6736778	GPR108	ENSG00000125734			8	0	CALR(1),COL1A1(1),COL3A1(1),COX20(4),FN1(4),GNB2(1),IGFBP5(1),MAP2K7(2),	NA	ENSG00000076984(2),ENSG00000108821(1),ENSG00000115414(4),ENSG00000115461(1),ENSG00000168542(1),ENSG00000172354(1),ENSG00000179218(1),ENSG00000203667(4),	NA	none	none	none
hsa-mir-6792	19	+	7617439	7617505	CAMSAP3	ENSG00000076826			0	1	NA	LIMD1(2),	NA	ENSG00000144791(2),	none	none	none
hsa-mir-6793	19	+	10828973	10829035	DNM2	ENSG00000079805			15	10	AHNAK(1),ANKH(2),ATP1A1(1),COL3A1(2),ERBB2(1),GSE1(1),IGF2(2),IGFBP5(1),IGHG1(4),IGK_locus(1),MUC1(3),NEAT1(2),SCGB2A2(1),SMARCA4(1),	ATN1(3),BPIFB1(5),GFPT1(1),IGF2(1),IGHG1(7),IGK_locus(1),NEAT1(6),PUM1(1),SULF2(1),TFF1(3),	ENSG00000110484(1),ENSG00000115461(1),ENSG00000124942(1),ENSG00000127616(1),ENSG00000131149(1),ENSG00000141736(1),ENSG00000154122(2),ENSG00000163399(1),ENSG00000167244(2),ENSG00000168542(2),ENSG00000185499(3),ENSG00000211896(4),ENSG00000245532(2),ENSG09000000009(1),	ENSG00000111676(3),ENSG00000125999(5),ENSG00000134644(1),ENSG00000160182(3),ENSG00000167244(1),ENSG00000196562(1),ENSG00000198380(1),ENSG00000211896(7),ENSG00000245532(6),ENSG09000000009(1),	both	none	both
hsa-mir-6794	19	+	12852260	12852327	MAST1	ENSG00000105613			0	0	NA	NA	NA	NA	3prime	none	3prime
hsa-mir-6795	19	-	15179283	15179350	NOTCH3	ENSG00000074181			37	32	ACTB(2),BAG1(3),CANX(1),CDC42EP4(3),CDH1(1),CHGB(2),COL3A1(12),COL5A1(1),COL6A1(2),COPB2(1),CRABP2(1),DPP7(2),EEF2(1),EPHB4(1),FASN(3),FBXL14(1),FLNA(1),GBP5(2),GOLGA2(3),GOLGA4(4),HNRNPF(2),IGHG1(3),IGKC(5),IGK_locus(3),MGRN1(1),MTIF3(1),MUC1(1),MYH9(2),NCOA2(1),PCGF2(4),PLEKHB2(7),PSAP(1),RNASEH2A(1),RPL28(1),RPL3(1),RTN4(1),SMARCB1(1),SOD2(1),SPARC(2),TIMP2(1),TMED1(1),TRIM11(1),XBP1(2),	ANPEP(1),BAZ1B(1),CANX(1),CDC42EP4(3),CDH1(1),COL3A1(8),COL5A1(2),COL6A1(8),COL6A3(1),COPB2(3),CTSB(1),DEGS1(1),DPP7(2),EEF1G(1),EPHB4(1),FASN(2),FKBP10(3),FLNA(1),IFI27(1),IGHG1(1),IGHM(3),IGKC(8),IGK_locus(27),MUC1(1),NCOA2(2),PCGF2(1),PLEKHB2(2),PRPF8(2),SOD2(1),SPARC(2),TPT1(1),XPNPEP3(1),	ENSG00000035862(1),ENSG00000039068(1),ENSG00000075624(2),ENSG00000089199(2),ENSG00000099203(1),ENSG00000099956(1),ENSG00000100219(2),ENSG00000100316(1),ENSG00000100345(2),ENSG00000102858(1),ENSG00000104889(1),ENSG00000107262(3),ENSG00000108107(1),ENSG00000112096(1),ENSG00000113140(2),ENSG00000115310(1),ENSG00000115762(7),ENSG00000122033(1),ENSG00000127022(1),ENSG00000130635(1),ENSG00000140396(1),…	ENSG00000009954(1),ENSG00000039068(1),ENSG00000112096(1),ENSG00000113140(2),ENSG00000115762(2),ENSG00000127022(1),ENSG00000130635(2),ENSG00000133112(1),ENSG00000140396(2),ENSG00000141756(3),ENSG00000142156(8),ENSG00000143753(1),ENSG00000163359(1),ENSG00000164733(1),ENSG00000165949(1),ENSG00000166825(1),ENSG00000168542(8),ENSG00000169710(2),ENSG00000174231(2),ENSG00000176978(2),ENSG00000179604(3),…	5prime	none	5prime
hsa-mir-6796	19	+	40369846	40369907	PLD3	ENSG00000105223			35	18	ACTB(1),AIM1(3),ALDOA(5),BGN(1),C3(1),CASZ1(1),CHGB(1),COL3A1(7),COL6A1(2),COL6A2(2),CPB1(3),CTSD(1),EEF1D(1),IFI6(2),IGHG1(8),IGH_locus(2),IGKC(5),IGKV1-8(1),IGK_locus(4),LCP1(1),MIB1(1),MUCL1(1),NAPA(3),PLIN5(1),RALGAPB(4),SCRN1(13),SPARC(4),TRPS1(1),UBE2L6(4),VIM(1),WDR81(1),ZFP36L1(2),	ACTB(3),AEBP1(4),APOE(1),C3(3),CD68(1),CHGB(13),COL3A1(1),COL6A1(1),COL6A2(1),FKBP4(1),IGHG1(5),IGKC(1),IGK_locus(1),KIAA1324(2),MIB1(3),TIMP2(2),TMED9(1),	ENSG00000026025(1),ENSG00000075624(1),ENSG00000089199(1),ENSG00000101752(1),ENSG00000104447(1),ENSG00000104529(1),ENSG00000105402(3),ENSG00000112297(3),ENSG00000113140(4),ENSG00000117984(1),ENSG00000125730(1),ENSG00000126709(2),ENSG00000130940(1),ENSG00000136167(1),ENSG00000136193(13),ENSG00000142156(2),ENSG00000142173(2),ENSG00000149925(5),ENSG00000153002(3),ENSG00000156587(4),ENSG00000167716(1)…	ENSG00000004478(1),ENSG00000035862(2),ENSG00000075624(3),ENSG00000089199(13),ENSG00000101752(3),ENSG00000106624(4),ENSG00000116299(2),ENSG00000125730(3),ENSG00000129226(1),ENSG00000130203(1),ENSG00000142156(1),ENSG00000142173(1),ENSG00000168542(1),ENSG00000184840(1),ENSG00000211592(1),ENSG00000211896(5),ENSG09000000009(1),	5prime	none	5prime
hsa-mir-6797	19	+	41869627	41869698	RPS19	ENSG00000105372			51	42	AGPAT2(1),AHNAK(2),ANO6(5),APP(6),ARF1(1),ATIC(3),ATP6V1H(1),C1orf43(3),CASP14(1),CCDC57(1),CD74(1),CDC42EP4(5),CFL1(4),CLDN4(2),CLSTN1(2),COL12A1(1),COL1A2(28),COL3A1(4),COL6A2(1),COLGALT1(2),CTSB(2),CTSZ(1),CYB5R3(1),DHCR24(1),DOCK6(3),DST(1),EEF2(8),ERBB2(3),ERC1(14),FBXO32(3),GM2A(2),HSP90AA1(2),IGF1R(8),IGFBP5(2),IGHG1(4),IGKC(1),IGK_locus(9),IGSF8(1),KIAA1324(8),LASP1(9),LRPPRC(1),MALAT1(1)…	ABCA3(2),ACTG2(2),ANO6(1),APP(5),CD74(7),CLDN4(2),COL18A1(1),COL1A2(7),COL3A1(8),COL6A2(1),COL6A3(1),COL8A2(2),COLGALT1(2),CPB1(2),CSTB(1),CTSB(3),CTSK(2),CTSZ(1),EEF2(3),EIF4EBP1(2),ERBB2(3),FASN(1),FBXO32(1),FLNA(1),FLOT1(1),GM2A(1),GNG12(2),HDLBP(1),HIVEP1(1),IGF1R(1),IGFBP5(2),IGHA1(1),IGHG1(14),IGKC(5),IGK_locus(16),IGLL5(1),KIAA1324(2),KRT7(1),LAD1(1),LRP1(1),LY6E(1),MALAT1(4),MMP2(1),MYH9(…	ENSG00000002834(9),ENSG00000007047(21),ENSG00000019582(1),ENSG00000035403(2),ENSG00000047249(1),ENSG00000070614(2),ENSG00000070756(1),ENSG00000080824(2),ENSG00000082805(14),ENSG00000087245(4),ENSG00000100243(1),ENSG00000100401(2),ENSG00000101160(1),ENSG00000102024(1),ENSG00000105141(1),ENSG00000105289(1),ENSG00000105568(3),ENSG00000111341(2),ENSG00000111799(1),ENSG00000115053(2),ENSG00000115415(1…	ENSG00000019582(7),ENSG00000035403(4),ENSG00000071127(1),ENSG00000087245(1),ENSG00000095951(1),ENSG00000100345(2),ENSG00000100401(1),ENSG00000101160(1),ENSG00000112306(1),ENSG00000115310(1),ENSG00000115415(1),ENSG00000115461(2),ENSG00000115677(1),ENSG00000116299(2),ENSG00000117632(1),ENSG00000123384(1),ENSG00000124588(1),ENSG00000130309(2),ENSG00000132612(1),ENSG00000133110(1),ENSG00000135480(1),…	none	3prime	5prime
hsa-mir-6798	19	+	49009906	49009972	RUVBL2	ENSG00000183207			2	1	CALR(1),COL1A2(1),	RPL37(1),	ENSG00000164692(1),ENSG00000179218(1),	ENSG00000145592(1),	none	none	none
hsa-mir-6799	19	+	49791866	49791934	AP2A1	ENSG00000196961			19	10	ACTG1(5),ADAM12(1),AURKC(1),CD55(1),COL12A1(1),COL3A1(1),EEF2(2),FNBP1L(3),HNRNPAB(1),IGHG1(5),JUNB(1),KIAA0100(1),LRRC41(1),LSR(2),LTBP1(1),PIP(1),SERPINH1(2),SHC1(1),SURF4(1),	ADAM12(1),COL1A2(1),COL3A1(2),EIF3I(1),IGFBP5(1),IGHG1(1),MEN1(1),PSAP(1),SERPINH1(1),SPARC(1),	ENSG00000007202(1),ENSG00000049323(1),ENSG00000105146(1),ENSG00000105699(2),ENSG00000111799(1),ENSG00000132128(1),ENSG00000137942(3),ENSG00000148248(1),ENSG00000148848(1),ENSG00000149257(2),ENSG00000159763(1),ENSG00000160691(1),ENSG00000167658(2),ENSG00000168542(1),ENSG00000171223(1),ENSG00000184009(5),ENSG00000196352(1),ENSG00000197451(1),ENSG00000211896(5),	ENSG00000084623(1),ENSG00000113140(1),ENSG00000115461(1),ENSG00000133895(1),ENSG00000148848(1),ENSG00000149257(1),ENSG00000164692(1),ENSG00000168542(2),ENSG00000197746(1),ENSG00000211896(1),	3prime	none	both
hsa-mir-6800	19	+	49832018	49832099	MED25	ENSG00000104973			4	2	ACTG1(3),CD24(1),COL1A1(1),IGFBP5(3),	COL1A1(1),IGFBP5(4),	ENSG00000108821(1),ENSG00000115461(3),ENSG00000184009(3),ENSG00000272398(1),	ENSG00000108821(1),ENSG00000115461(4),	5prime	none	5prime
hsa-mir-6801	19	+	52222020	52222098	PPP2R1A	ENSG00000105568			23	34	ACTG1(1),CD74(4),CHGB(1),COL1A2(13),EEF2(1),FRMD4B(1),IGH_locus(1),LAPTM5(1),MUCL1(1),PREX1(2),THBS4(4),	A2M(3),ACTG1(2),AEBP1(1),ATP13A1(1),BGN(7),CARTPT(1),CD74(7),CNTN1(2),COL1A2(7),COL3A1(4),COL6A1(1),COL6A3(1),EGFR(3),EMR2(1),FRMD4B(1),GOLM1(1),IGHG1(1),IGH_locus(3),IGKC(9),INHBB(2),LAPTM5(4),NFIC(3),PHF20(2),PLVAP(1),PMVK(1),POSTN(3),PREX1(1),PSAP(2),RPS19(3),SERPINF1(1),SLC39A6(2),SNRPF(1),ST3GAL2(1),STC2(1),TM9SF2(3),ZBTB45(1),	ENSG00000019582(4),ENSG00000089199(1),ENSG00000113296(4),ENSG00000114541(1),ENSG00000124126(2),ENSG00000162511(1),ENSG00000164692(13),ENSG00000167658(1),ENSG00000172551(1),ENSG00000184009(1),ENSG09000000014(1),	ENSG00000018236(2),ENSG00000019582(7),ENSG00000025293(2),ENSG00000105372(3),ENSG00000105726(1),ENSG00000106624(1),ENSG00000113739(1),ENSG00000114541(1),ENSG00000119574(1),ENSG00000124126(1),ENSG00000125304(3),ENSG00000127507(1),ENSG00000130300(1),ENSG00000132386(1),ENSG00000133110(3),ENSG00000135052(1),ENSG00000139343(1),ENSG00000141424(2),ENSG00000141905(3),ENSG00000142156(1),ENSG00000146648(3),…	3prime	none	3prime
hsa-mir-6802	19	-	55239912	55239976	PPP6R1	ENSG00000105063			13	11	ALDOA(2),ARF4(1),COL1A2(2),CPB1(1),FN1(1),HNRNPUL2(1),IGFBP5(2),IGHG1(6),PHRF1(1),SLC2A11(1),SLIT2(2),TGOLN2(1),	ALDOA(4),COL1A2(1),FN1(5),IGFBP5(1),IGHG1(7),IGKC(1),IGK_locus(2),SLIT2(3),TNS3(1),TRANK1(1),	ENSG00000070047(1),ENSG00000115414(1),ENSG00000115461(2),ENSG00000133460(1),ENSG00000145147(2),ENSG00000149925(2),ENSG00000152291(1),ENSG00000153002(1),ENSG00000164692(2),ENSG00000168374(1),ENSG00000211896(6),ENSG00000214753(1),	ENSG00000115414(5),ENSG00000115461(1),ENSG00000136205(1),ENSG00000145147(3),ENSG00000149925(4),ENSG00000164692(1),ENSG00000168016(1),ENSG00000211592(1),ENSG00000211896(7),ENSG09000000009(2),	3prime	none	5prime
hsa-mir-6803	19	-	55245186	55245250	PPP6R1	ENSG00000105063			13	7	ALDOA(3),ARF4(1),COL1A2(2),CPB1(1),FN1(1),HNRNPUL2(1),IGFBP5(3),IGHG1(7),PDPR(1),PHRF1(1),SLC2A11(1),SLIT2(2),TGOLN2(1),	ALDOA(4),FN1(1),IGHG1(1),IGKC(1),IGK_locus(1),SLIT2(3),TNS3(1),	ENSG00000070047(1),ENSG00000090857(1),ENSG00000115414(1),ENSG00000115461(3),ENSG00000133460(1),ENSG00000145147(2),ENSG00000149925(3),ENSG00000152291(1),ENSG00000153002(1),ENSG00000164692(2),ENSG00000168374(1),ENSG00000211896(7),ENSG00000214753(1),	ENSG00000115414(1),ENSG00000136205(1),ENSG00000145147(3),ENSG00000149925(4),ENSG00000211592(1),ENSG00000211896(1),ENSG09000000009(1),	3prime	none	5prime
hsa-mir-6804	19	-	55230885	55230952	PPP6R1	ENSG00000105063			5	17	HNRNPUL2(1),IGFBP5(1),IGHG1(3),SLC2A11(1),	ALDOA(4),APP(1),COL1A2(1),CPB1(2),FKBP10(1),FN1(6),IGFBP5(1),IGHG1(10),IGKC(2),IGK_locus(2),MMACHC(1),NUBP2(2),PDPR(3),SLIT2(3),TNS3(1),TRANK1(2),YME1L1(2),	ENSG00000115461(1),ENSG00000133460(1),ENSG00000211896(3),ENSG00000214753(1),	ENSG00000090857(3),ENSG00000095906(2),ENSG00000115414(6),ENSG00000115461(1),ENSG00000132763(1),ENSG00000136205(1),ENSG00000136758(2),ENSG00000141756(1),ENSG00000142192(1),ENSG00000145147(3),ENSG00000149925(4),ENSG00000153002(2),ENSG00000164692(1),ENSG00000168016(2),ENSG00000211592(2),ENSG00000211896(10),ENSG09000000009(2),	3prime	none	5prime
hsa-mir-6805	19	+	55388181	55388242	RPL28	ENSG00000108107			44	47	ACTB(3),AHNAK(2),ASPH(1),B2M(2),BGN(1),CANX(1),CARTPT(1),CD68(7),CD74(3),CDIPT(1),CHGB(1),COL18A1(1),COL3A1(9),COL6A1(1),COL6A3(2),COX6C(1),CPB1(2),CTNND1(2),CTSB(1),CTSD(2),CYB561(2),DCN(2),DDB1(1),EDF1(2),EEF2(1),EGR1(1),F11R(1),FASN(2),FLNB(1),GAPDH(2),GAS1(1),GATA3(1),GLUL(2),GSTK1(1),HSPA5(1),IFI6(1),IGF2(1),IGFBP5(1),IGHG1(4),IGKC(2),IGK_locus(5),KIAA0368(1),KIF5B(1),KRT18(2),KRT19(4),LAPTM…	ACTB(2),AHNAK(9),ANXA2(1),BGN(1),CARTPT(1),CD74(1),CEACAM5(4),COL3A1(6),COL4A2(1),COL6A1(1),COL6A2(1),COL6A3(3),CPB1(2),CTSD(1),DDIT4(2),EEF2(3),EGR1(2),ENAH(3),ERBB2(4),ERP29(2),FAM83H(2),FASN(12),FLNB(2),GAPDH(2),GLYR1(1),GNB2L1(2),GSTK1(1),IGFBP5(4),IGHG1(23),IGHG3(1),IGKC(3),IGK_locus(16),KDM2A(1),KIAA0368(4),KIF5B(1),KRT19(1),KRT7(3),LCP1(1),LTBP4(1),MAPK13(3),MFGE8(1),MGP(1),MGST1(1),MMP24-…	ENSG00000008283(2),ENSG00000011347(5),ENSG00000011465(2),ENSG00000019582(3),ENSG00000026025(1),ENSG00000044574(1),ENSG00000075624(3),ENSG00000089199(1),ENSG00000100219(2),ENSG00000100234(3),ENSG00000102882(2),ENSG00000103502(1),ENSG00000107223(2),ENSG00000107485(1),ENSG00000111057(2),ENSG00000111640(2),ENSG00000111667(1),ENSG00000112096(5),ENSG00000113140(1),ENSG00000115461(1),ENSG00000116871(1),…	ENSG00000007541(1),ENSG00000008394(1),ENSG00000011347(1),ENSG00000019582(1),ENSG00000026025(3),ENSG00000075624(2),ENSG00000083444(2),ENSG00000089248(2),ENSG00000090006(1),ENSG00000099194(1),ENSG00000100345(1),ENSG00000101337(2),ENSG00000105388(4),ENSG00000110484(1),ENSG00000111341(1),ENSG00000111640(2),ENSG00000112096(5),ENSG00000113140(1),ENSG00000115415(1),ENSG00000115461(4),ENSG00000117523(1),…	none	none	none
hsa-mir-6806	19	+	58334688	58334751	ZSCAN22	ENSG00000182318			0	0	NA	NA	NA	NA	none	none	none
hsa-mir-6807	19	+	58550285	58550376	TRIM28	ENSG00000130726			11	38	ACTB(2),COL1A2(1),COL3A1(1),COL6A3(3),ERBB2(2),IGF2(1),IGHG1(1),IGH_locus(1),MALAT1(2),NCOR2(1),NTRK2(1),RPS21(2),STEAP3(1),TFF1(1),TPT1(1),ZMIZ1(1),	ACTB(4),AEBP1(1),ALDOA(3),APP(7),CD81(1),CHGB(2),COL1A2(15),COL3A1(5),COL5A1(1),COL6A1(2),COX6C(1),CPB1(1),CTSD(1),EEF2K(1),GAPDH(1),IGHG1(8),IGH_locus(3),IGKC(5),IGK_locus(2),ITPK1(1),LGALS1(1),MALAT1(1),MGST1(3),MMP11(2),MMP2(1),NFIX(1),PCBP1-AS1(1),PKP1(1),PPP2R4(1),RPL37(1),SEC24A(1),SND1(1),TRMT1(1),UBE3C(1),ZMIZ1(2),	ENSG00000075624(2),ENSG00000108175(1),ENSG00000115107(1),ENSG00000133112(1),ENSG00000141736(2),ENSG00000148053(1),ENSG00000160182(1),ENSG00000163359(3),ENSG00000164692(1),ENSG00000167244(1),ENSG00000168542(1),ENSG00000171858(2),ENSG00000196498(1),ENSG00000211896(1),ENSG00000251562(2),ENSG09000000013(1),	ENSG00000008394(3),ENSG00000008441(1),ENSG00000009335(1),ENSG00000075624(4),ENSG00000081277(1),ENSG00000087245(1),ENSG00000089199(2),ENSG00000099953(2),ENSG00000100097(1),ENSG00000100605(1),ENSG00000103319(1),ENSG00000104907(1),ENSG00000106624(1),ENSG00000108175(2),ENSG00000110651(1),ENSG00000111640(1),ENSG00000113615(1),ENSG00000117984(1),ENSG00000119383(1),ENSG00000130635(1),ENSG00000142156(2),…	none	none	none
hsa-mir-6808	1	-	1339650	1339708	DVL1	ENSG00000107404			4	4	COL1A1(1),COL3A1(2),COL6A2(3),SPARC(1),	ACTB(1),COL6A2(8),DDX49(4),IL27RA(1),PRRC2B(2),	ENSG00000108821(1),ENSG00000113140(1),ENSG00000142173(3),ENSG00000168542(2),	ENSG00000075624(1),ENSG00000104998(1),ENSG00000105671(4),ENSG00000130723(2),ENSG00000142173(8),	none	none	none
hsa-mir-6809	2	-	217900513	217900628	TNS1	ENSG00000079308			26	15	ANKRD11(4),B2M(4),BGN(9),C19orf53(1),C3(3),CHGB(3),COL3A1(14),COL6A3(7),CP(8),EEF2(3),FLNA(2),FTL(1),GM2A(1),HMCN1(1),HSPG2(7),IGHG1(2),IGHG3(1),IGKV3-11(1),IGK_locus(5),ITPR1(1),LGALS1(2),MMP11(2),NONO(1),SLC44A2(4),ZFP36(1),	ANKRD11(3),BGN(9),C3(1),CHGB(2),COL3A1(3),COL6A3(2),CPB1(1),IGK_locus(17),MGP(1),MMP2(1),PLXNB2(1),RPLP1(1),TMBIM6(1),	ENSG00000047457(8),ENSG00000087086(1),ENSG00000089199(3),ENSG00000099953(2),ENSG00000100097(2),ENSG00000104979(1),ENSG00000125730(3),ENSG00000128016(1),ENSG00000129353(4),ENSG00000142798(7),ENSG00000143341(1),ENSG00000147140(1),ENSG00000150995(1),ENSG00000163359(7),ENSG00000166710(4),ENSG00000167522(4),ENSG00000167658(3),ENSG00000168542(14),ENSG00000182492(9),ENSG00000196743(1),ENSG00000196924(2)…	ENSG00000087245(1),ENSG00000089199(2),ENSG00000111341(1),ENSG00000125730(1),ENSG00000137818(1),ENSG00000139644(1),ENSG00000153002(1),ENSG00000163359(2),ENSG00000167522(3),ENSG00000168542(3),ENSG00000182492(9),ENSG00000196576(1),ENSG09000000009(17),	none	none	none
hsa-mir-6810	2	+	218341911	218341980	PNKD	ENSG00000127838			2	7	COL1A1(1),FN1(1),	COL1A1(3),FN1(5),HEXA(3),MUCL1(1),PTRF(2),	ENSG00000108821(1),ENSG00000115414(1),	ENSG00000108821(3),ENSG00000115414(5),ENSG00000172551(1),ENSG00000177469(2),ENSG00000213614(3),	none	none	none
hsa-mir-6811	2	+	237510931	237510988	MLPH	ENSG00000115648			40	22	B2M(1),CARTPT(1),CD74(1),CHGB(4),CLU(1),CNN3(2),COL1A1(16),COL1A2(1),COL3A1(4),COL6A3(7),CPB1(5),DHCR24(2),EIF1AD(2),FN1(1),FTL(1),GORASP2(1),IGF2(1),IGFBP5(1),IGK_locus(1),KRT19(2),LIMCH1(1),LTF(1),MAGED2(3),MN1(6),PUM1(1),PVRL2(1),SCGB2A2(1),SEC24C(1),SPARC(3),TMBIM6(1),XBP1(4),	CARTPT(1),CHGB(1),CNN3(3),COL1A1(13),COL3A1(3),COL6A3(8),CPB1(3),GRID2(1),IGF2(1),IGKC(1),LIMCH1(2),MGP(3),PFKL(3),PUM1(2),	ENSG00000012223(1),ENSG00000019582(1),ENSG00000064042(1),ENSG00000087086(1),ENSG00000089199(4),ENSG00000100219(4),ENSG00000102316(3),ENSG00000108821(16),ENSG00000110484(1),ENSG00000113140(3),ENSG00000115414(1),ENSG00000115461(1),ENSG00000115806(1),ENSG00000116133(2),ENSG00000117519(2),ENSG00000120885(1),ENSG00000130202(1),ENSG00000134644(1),ENSG00000139644(1),ENSG00000153002(5),ENSG00000163359(7)…	ENSG00000064042(2),ENSG00000089199(1),ENSG00000108821(13),ENSG00000111341(3),ENSG00000117519(3),ENSG00000134644(2),ENSG00000141959(3),ENSG00000152208(1),ENSG00000153002(3),ENSG00000163359(8),ENSG00000164326(1),ENSG00000167244(1),ENSG00000168542(3),ENSG00000211592(1),	none	none	none
hsa-mir-6812	20	+	45425510	45425573	PIGT	ENSG00000124155			7	22	ACTN4(3),COL1A2(1),IGHG1(1),IGKC(1),ITGB2(1),KIAA1671(7),PKP1(1),SCGB2A2(1),	ACTN4(1),BPIFB1(5),CALD1(2),CD74(2),CHGB(2),COL1A2(1),COL6A1(1),FLNA(1),IGHG1(7),IGKC(2),KIAA1671(4),LIFR(5),PKP1(1),PSAP(4),PTPN14(1),RPN2(3),SCGB2A2(2),SNRNP70(1),SORBS3(1),SPARC(1),THBS2(1),	ENSG00000081277(1),ENSG00000110484(1),ENSG00000130402(3),ENSG00000160255(1),ENSG00000164692(1),ENSG00000197077(7),ENSG00000211592(1),ENSG00000211896(1),	ENSG00000019582(2),ENSG00000081277(1),ENSG00000089199(2),ENSG00000104852(1),ENSG00000110484(2),ENSG00000113140(1),ENSG00000113594(5),ENSG00000118705(3),ENSG00000120896(1),ENSG00000122786(2),ENSG00000125999(5),ENSG00000130402(1),ENSG00000142156(1),ENSG00000152104(1),ENSG00000164692(1),ENSG00000186340(1),ENSG00000196924(1),ENSG00000197077(4),ENSG00000197746(4),ENSG00000211592(2),ENSG00000211896(7),	none	none	none
hsa-mir-6813	20	-	64076955	64077010	RGS19	ENSG00000171700			1	0	TCEA2(1),	NA	ENSG00000171703(1),	NA	none	none	none
hsa-mir-6814	21	-	41746772	41746841	RIPK4	ENSG00000183421			1	0	COL1A1(1),	NA	ENSG00000108821(1),	NA	none	none	none
hsa-mir-6815	21	+	45478266	45478326	COL18A1	ENSG00000182871			138	53	ACTB(25),ACTG1(1),ACTN4(4),AEBP1(1),ALDOA(1),AP2M1(2),C1QA(2),CAB39L(1),CD74(10),CHGB(5),CLMP(2),COL11A1(1),COL1A2(160),COL3A1(59),COL5A1(2),COL6A1(18),COL6A2(12),COL6A3(4),CTNND1(1),CTSD(2),DCD(1),DDX42(1),EEF2(6),ERBB2(8),FASN(4),FTH1(2),GANAB(1),GLMP(2),GNAS(5),HSPA8(2),IGFBP5(9),IGHG1(6),IGHG3(1),IGH_locus(1),IGKC(2),IGK_locus(3),KAT6A(1),KDM4B(1),KIAA1217(2),KRT7(1),LAMB1(1),LRP1(1),LTF(1),M…	AARS(1),ACTA2(3),ACTB(1),ACTN4(1),C1QA(1),CAB39L(2),CD74(19),CILP(2),CLMP(8),COL12A1(3),COL1A2(31),COL3A1(24),COL6A1(5),COL6A2(1),COL6A3(5),CPB1(1),CSDE1(1),DYNLL2(1),EEF1A2(2),EEF2(3),ERBB2(2),FTH1(1),GNAS(5),GOLGB1(4),IGF1R(1),IGFBP5(2),IGHG1(5),IGH_locus(3),IGKC(1),IGK_locus(3),KAT6A(3),KIAA1217(4),LRP5(2),LSR(2),MMP11(8),MMP14(1),MYH9(4),P4HB(1),POLDIP3(2),POSTN(2),PSMB5(1),RAI1(2),RPL28(1),R…	ENSG00000003989(9),ENSG00000012223(1),ENSG00000013810(1),ENSG00000019582(10),ENSG00000035862(1),ENSG00000060718(1),ENSG00000075624(25),ENSG00000083168(1),ENSG00000087245(1),ENSG00000087460(5),ENSG00000089199(5),ENSG00000089597(1),ENSG00000091136(1),ENSG00000099953(3),ENSG00000100227(1),ENSG00000100234(8),ENSG00000100345(3),ENSG00000100647(3),ENSG00000102547(1),ENSG00000105372(1),ENSG00000106624(1…	ENSG00000003989(3),ENSG00000009307(1),ENSG00000019582(19),ENSG00000035862(1),ENSG00000058262(3),ENSG00000075624(1),ENSG00000083168(3),ENSG00000087460(5),ENSG00000090861(1),ENSG00000099953(8),ENSG00000100227(2),ENSG00000100234(2),ENSG00000100345(4),ENSG00000100647(1),ENSG00000100804(1),ENSG00000101210(2),ENSG00000102547(2),ENSG00000105699(2),ENSG00000107796(3),ENSG00000108107(1),ENSG00000108557(2)…	5prime	none	none
hsa-mir-6816	22	-	20114686	20114751	TRMT2A	ENSG00000099899			2	0	COL10A1(1),FN1(3),	NA	ENSG00000115414(3),ENSG00000123500(1),	NA	none	none	none
hsa-mir-6817	22	+	25455646	25455711	CRYBB2P1	ENSG00000100058			0	0	NA	NA	NA	NA	none	none	none
hsa-mir-6818	22	+	30007049	30007113	MTMR3	ENSG00000100330			2	0	COL1A1(2),COL6A1(3),KRT19(3),	NA	ENSG00000108821(2),ENSG00000142156(3),ENSG00000171345(3),	NA	none	none	none
hsa-mir-6819	22	-	36286847	36286907	MYH9	ENSG00000100345			122	277	ABCC3(3),ABL1(1),ACTA2(1),ACTG2(1),ADAM15(1),AEBP1(11),AGRN(1),AKR1A1(3),ANTXR1(1),APOD(1),APOE(2),ARF1(4),ARF5(1),ARHGEF12(2),ARHGEF17(1),ATN1(3),ATP1A1(2),ATP6V0D1(1),AZGP1(2),BHLHE40(2),BRD2(1),C11orf24(3),CAPN2(1),CARTPT(1),CCDC124(2),CCDC47(3),CCNI(2),CD44(1),CD68(1),CD81(1),CDC42EP4(2),CELF2(1),CENPF(3),CEP83(1),CERS2(2),CHD2(1),CHD3(1),CHGB(2),CLSTN1(2),CLSTN2(11),CLUH(1),COL18A1(3),COL5A2…	ABCC3(2),ABL1(1),ABL2(2),ABLIM1(2),AC007563.5(1),ACIN1(1),ACTA2(5),ACTG2(1),ADCY3(1),ADD1(3),AEBP1(35),AFAP1(1),AGRN(1),ALDH2(1),ANTXR1(9),AP1M2(1),APOD(1),APOE(3),ARAP1(1),ARF1(1),ARHGDIA(3),ASPH(1),ATN1(2),ATP1A1(3),ATP5G2(4),ATP6V0D1(2),AZGP1(7),AZIN1(2),B9D2(3),BAIAP2(1),BHLHE40(2),BMPR1B(2),BRD2(1),C11orf24(1),C14orf159(4),C1QC(3),C6orf106(3),C7orf50(1),C9orf91(1),CA12(1),CALD1(4),CALM3(7),C…	ENSG00000004059(1),ENSG00000007080(2),ENSG00000011465(3),ENSG00000012223(1),ENSG00000019144(2),ENSG00000026508(1),ENSG00000035862(5),ENSG00000044115(1),ENSG00000048740(1),ENSG00000064932(1),ENSG00000065923(1),ENSG00000069011(1),ENSG00000069702(1),ENSG00000070614(2),ENSG00000077942(2),ENSG00000078369(4),ENSG00000080824(2),ENSG00000082781(1),ENSG00000083857(1),ENSG00000087245(3),ENSG00000089157(1),…	ENSG00000005007(1),ENSG00000011465(6),ENSG00000012223(4),ENSG00000013288(2),ENSG00000013306(5),ENSG00000019144(5),ENSG00000025708(1),ENSG00000026508(1),ENSG00000034510(3),ENSG00000035862(22),ENSG00000038382(1),ENSG00000039068(1),ENSG00000043143(4),ENSG00000044090(5),ENSG00000044115(9),ENSG00000048740(12),ENSG00000049540(2),ENSG00000053747(2),ENSG00000055917(1),ENSG00000058262(7),ENSG00000060138(1…	none	3prime	5prime
hsa-mir-6820	22	+	37967563	37967624	POLR2F	ENSG00000100142			9	4	ADCY1(2),ARSD(1),CHGB(2),COL1A1(12),EEF2(1),FN1(2),IGKC(1),MECP2(1),VPS28(2),	ADCY1(1),COL1A1(2),IGKC(2),TNRC6B(2),	ENSG00000006756(1),ENSG00000089199(2),ENSG00000108821(12),ENSG00000115414(2),ENSG00000160948(2),ENSG00000164742(2),ENSG00000167658(1),ENSG00000169057(1),ENSG00000211592(1),	ENSG00000100354(2),ENSG00000108821(2),ENSG00000164742(1),ENSG00000211592(2),	3prime	none	3prime
hsa-mir-6821	22	+	49962866	49962939	PIM3	ENSG00000198355			5	5	AEBP1(2),CNTD1(2),CPB1(1),FAM120A(3),SFRP2(2),	COL1A1(1),COL1A2(1),FAM120A(1),HSPB1(1),RRBP1(1),	ENSG00000048828(3),ENSG00000106624(2),ENSG00000145423(2),ENSG00000153002(1),ENSG00000176563(2),	ENSG00000048828(1),ENSG00000106211(1),ENSG00000108821(1),ENSG00000125844(1),ENSG00000164692(1),	none	none	5prime
hsa-mir-6822	3	+	39138206	39138266	TTC21A	ENSG00000168026			0	0	NA	NA	NA	NA	none	none	none
hsa-mir-6823	3	-	48549961	48550021	PFKFB4	ENSG00000114268			0	0	NA	NA	NA	NA	none	none	5prime
hsa-mir-6824	3	-	48633636	48633698	SLC26A6	ENSG00000225697			0	0	NA	NA	NA	NA	none	none	5prime
hsa-mir-6825	3	-	127575266	127575331	TPRA1	ENSG00000163870			1	1	COL1A1(1),	COL1A1(2),	ENSG00000108821(1),	ENSG00000108821(2),	none	none	none
hsa-mir-6826	3	+	129272146	129272243	COPG1	ENSG00000181789			8	25	ALDOA(1),COL3A1(4),COL6A1(3),COL6A2(1),CTSD(2),PCSK1(2),RNASET2(1),SEPT9(4),SPARCL1(1),UNC5B(1),	ACTB(2),ACTN4(1),AZGP1(1),B2M(2),CALD1(1),CHGB(4),CILP(2),COL14A1(1),COL3A1(1),COX6C(2),CPB1(4),CTNNA1(1),CTSD(3),DPYSL3(3),ETFA(1),FSTL1(1),IGFBP4(2),IGHG1(1),IGKC(1),IGK_locus(2),ITGB5(4),LRP5(3),MMP14(1),PCSK1(2),RPL8(1),RPLP1(1),RPS3(1),SPARC(2),	ENSG00000026297(1),ENSG00000107731(1),ENSG00000117984(2),ENSG00000142156(3),ENSG00000142173(1),ENSG00000149925(1),ENSG00000152583(1),ENSG00000168542(4),ENSG00000175426(2),ENSG00000184640(4),	ENSG00000044115(1),ENSG00000075624(2),ENSG00000082781(4),ENSG00000089199(4),ENSG00000113140(2),ENSG00000113657(3),ENSG00000117984(3),ENSG00000122786(1),ENSG00000130402(1),ENSG00000137818(1),ENSG00000138615(2),ENSG00000140374(1),ENSG00000141753(2),ENSG00000149273(1),ENSG00000153002(4),ENSG00000157227(1),ENSG00000160862(1),ENSG00000161016(1),ENSG00000162337(3),ENSG00000163430(1),ENSG00000164919(2),…	none	none	none
hsa-mir-6827	3	-	134367804	134367862	AMOTL2	ENSG00000114019			4	3	COL1A2(2),COL3A1(1),COL6A2(1),IGHG1(4),SPARC(1),	COL1A2(1),COL6A2(1),IGHG1(3),	ENSG00000113140(1),ENSG00000142173(1),ENSG00000164692(2),ENSG00000168542(1),ENSG00000211896(4),	ENSG00000142173(1),ENSG00000164692(1),ENSG00000211896(3),	none	3prime	none
hsa-mir-6828	3	+	170423103	170423162	CLDN11	ENSG00000013297			1	0	IGH_locus(1),	NA	ENSG09000000014(1),	NA	none	none	none
hsa-mir-6829	3	-	195882329	195882395	TNK2	ENSG00000061938			7	2	ACTG1(8),AHNAK(3),ALDOA(9),COL1A1(3),COL3A1(1),FN1(3),S100A9(1),	ACTG1(1),ALDOA(1),ARHGAP1(1),	ENSG00000108821(3),ENSG00000115414(3),ENSG00000124942(3),ENSG00000149925(9),ENSG00000163220(1),ENSG00000168542(1),ENSG00000184009(8),	ENSG00000149925(1),ENSG00000175220(1),ENSG00000184009(1),	none	none	none
hsa-mir-6830	5	-	132217849	132217918	P4HA2	ENSG00000072682			1	0	COL1A2(1),	NA	ENSG00000164692(1),	NA	3prime	none	3prime
hsa-mir-6831	5	-	140563671	140563751	APBB3	ENSG00000113108			0	0	NA	NA	NA	NA	none	none	none
hsa-mir-6832	6	+	31633787	31633858	PRRC2A	ENSG00000204469			22	53	ARF1(3),B2M(2),BCAP31(1),BLOC1S5-TXNDC5(1),CD59(1),CD74(3),CELSR1(1),COL3A1(3),COL6A3(1),CPB1(1),CTTN(1),FARP1(2),GNB1(1),GNB2L1(1),HNRNPM(1),IGHG1(3),IGKC(1),RPL11(2),SCARB2(1),STARD10(1),TAGLN2(1),	ACTG1(1),AP2M1(1),APOL1(1),ARF1(4),AZIN1(1),B2M(2),BAG1(1),BCAP31(1),C3(1),CD59(1),CD74(14),CELSR1(4),CHGB(5),COL3A1(10),COL6A3(3),CPB1(4),CTSB(1),CTSD(1),CTTN(3),EFHD1(1),ERBB2(2),FARP1(7),FTL(5),FUS(4),GNAS(4),GP2(1),HNRNPM(1),HSPG2(3),IGFBP2(1),IGFBP5(2),IGHG1(12),IGH_locus(1),IGKC(9),IGK_locus(3),KRT7(1),MMP2(1),MYH9(1),NID2(2),SAMHD1(1),SEMA4B(1),SERPINA1(1),SHROOM3(2),SLC39A6(1),SPARC(2),ST…	ENSG00000019582(3),ENSG00000075275(1),ENSG00000078369(1),ENSG00000085063(1),ENSG00000085733(1),ENSG00000099783(1),ENSG00000138760(1),ENSG00000142676(2),ENSG00000143761(3),ENSG00000152767(2),ENSG00000153002(1),ENSG00000158710(1),ENSG00000163359(1),ENSG00000166710(2),ENSG00000168542(3),ENSG00000185825(1),ENSG00000204628(1),ENSG00000211592(1),ENSG00000211896(3),ENSG00000214530(1),ENSG00000259040(1),	ENSG00000019582(14),ENSG00000075275(4),ENSG00000082512(2),ENSG00000085063(1),ENSG00000085733(3),ENSG00000087086(5),ENSG00000087245(1),ENSG00000087303(2),ENSG00000087460(4),ENSG00000089199(5),ENSG00000089280(4),ENSG00000099783(1),ENSG00000100342(1),ENSG00000100345(1),ENSG00000101347(1),ENSG00000107262(1),ENSG00000113140(2),ENSG00000115457(1),ENSG00000115461(2),ENSG00000115468(1),ENSG00000117984(1)…	5prime	none	5prime
hsa-mir-6833	6	+	32179816	32179876	RNF5	ENSG00000204308			0	0	NA	NA	NA	NA	none	none	none
hsa-mir-6834	6	+	33290245	33290325	PFDN6	ENSG00000204220			4	1	COL1A1(2),FZD7(1),RFC2(2),	DHRS11(1),	ENSG00000049541(2),ENSG00000108821(2),ENSG00000155760(1),	ENSG00000278535(1),	none	none	none
hsa-mir-6835	6	+	34240673	34240736	HMGA1	ENSG00000137309			4	2	CD74(4),DCN(1),GNB2L1(2),PRRC2C(1),RPS3(1),VIM(1),	CCNI(1),PERP(1),	ENSG00000011465(1),ENSG00000019582(4),ENSG00000026025(1),ENSG00000117523(1),ENSG00000149273(1),ENSG00000204628(2),	ENSG00000112378(1),ENSG00000118816(1),	none	5prime	none
hsa-mir-6836	7	-	2257515	2257577	SNX8	ENSG00000106266			1	5	SPARC(1),	ATN1(1),COL1A2(1),HILPDA(2),SPARC(1),WHSC1(14),	ENSG00000113140(1),	ENSG00000109685(14),ENSG00000111676(1),ENSG00000113140(1),ENSG00000135245(2),ENSG00000164692(1),	none	none	none
hsa-mir-6837	7	+	44051766	44051829	DBNL	ENSG00000136279			10	3	COL1A2(3),CTNND1(1),DUSP1(1),IGHG1(5),STC2(2),UBALD2(3),WBSCR17(1),	COL1A2(1),UBALD2(1),VIM(1),	ENSG00000113739(2),ENSG00000120129(1),ENSG00000164692(3),ENSG00000185262(3),ENSG00000185274(1),ENSG00000198561(1),ENSG00000211896(5),	ENSG00000026025(1),ENSG00000164692(1),ENSG00000185262(1),	5prime	none	none
hsa-mir-6838	7	-	44073378	44073433	POLM	ENSG00000122678			0	0	NA	NA	NA	NA	none	3prime	none
hsa-mir-6839	7	+	64679064	64679176	ZNF107	ENSG00000196247			0	0	NA	NA	NA	NA	5prime	none	5prime
hsa-mir-6840	7	+	100356651	100356721	STAG3L5P-PVRIG2P-PILRB	ENSG00000272752			1	1	DPCD(1),	COL1A2(2),	ENSG00000166171(1),	ENSG00000164692(2),	5prime	3prime	none
hsa-mir-6841	8	-	24953796	24953867	NEFL	ENSG00000277586			0	0	NA	NA	NA	NA	none	none	none
hsa-mir-6842	8	+	27433370	27433434	PTK2B	ENSG00000120899			2	9	COL1A2(2),RPS24(2),	CD74(2),CDC27(1),CHGB(1),COL1A1(5),FAM129A(4),IGK_locus(3),	ENSG00000138326(2),ENSG00000164692(2),	ENSG00000004897(1),ENSG00000019582(2),ENSG00000089199(1),ENSG00000108821(5),ENSG00000135842(4),ENSG09000000009(3),	none	none	none
hsa-mir-6843	8	-	27610601	27610751	CLU	ENSG00000120885			151	38	ABI3BP(4),ACTB(4),ACTG1(7),ACTN4(5),ADAMTS12(1),ADAR(1),AHNAK(14),ALDH3B2(1),ALDOA(2),APLP2(1),APOD(9),APP(1),ARMC5(2),ATN1(1),AZGP1(7),B2M(5),BACH2(4),BCL9L(2),BGN(1),BHLHE40(1),C1S(1),C3(4),CANX(2),CARTPT(1),CCL19(1),CCT3(1),CD151(3),CD24(5),CD74(15),CD81(1),CDH1(1),CHGB(5),CLDN4(1),CLEC3A(1),CLSTN2(1),CLTC(4),CNDP2(1),CNN2(1),COL12A1(2),COL1A1(104),COL1A2(26),COL3A1(22),COL4A2(5),COL6A1(5),COL…	ACSL3(1),ACTB(2),ACTN4(2),APOD(3),AZGP1(2),B2M(1),CAPN2(1),CD74(1),CLEC3A(2),COL1A1(10),COL1A2(2),COL3A1(2),CTTN(2),DNAJB1(1),ELN(1),EZR(2),FLNA(1),FN1(8),GRIA3(1),IGFBP4(1),IGHG1(1),IGH_locus(3),IGKC(2),IGKV1-8(1),KRT19(1),MMP2(2),MUCL1(1),PPP1R26(1),PTMS(1),RPS11(1),SPARC(1),UBA52(1),	ENSG00000011304(1),ENSG00000011465(2),ENSG00000012223(4),ENSG00000013588(2),ENSG00000019582(15),ENSG00000039068(1),ENSG00000041982(1),ENSG00000063177(7),ENSG00000064666(1),ENSG00000069275(1),ENSG00000072786(1),ENSG00000075624(4),ENSG00000084234(1),ENSG00000087086(2),ENSG00000087245(1),ENSG00000088247(1),ENSG00000089199(5),ENSG00000096696(2),ENSG00000100129(1),ENSG00000100234(1),ENSG00000100345(2)…	ENSG00000019582(1),ENSG00000049540(1),ENSG00000075624(2),ENSG00000085733(2),ENSG00000087245(2),ENSG00000092820(2),ENSG00000108821(10),ENSG00000113140(1),ENSG00000115414(8),ENSG00000123983(1),ENSG00000125675(1),ENSG00000130402(2),ENSG00000132002(1),ENSG00000141753(1),ENSG00000142534(1),ENSG00000159335(1),ENSG00000160862(2),ENSG00000162909(1),ENSG00000164692(2),ENSG00000166509(2),ENSG00000166710(1)…	none	none	none
hsa-mir-6844	8	-	124508515	124508576	TATDN1	ENSG00000147687			0	0	NA	NA	NA	NA	none	none	5prime
hsa-mir-6845	8	-	143837756	143837816	NRBP2	ENSG00000185189			0	0	NA	NA	NA	NA	3prime	none	none
hsa-mir-6846	8	-	144057321	144057380	OPLAH	ENSG00000178814			2	3	COL3A1(4),CTSB(1),	COL1A1(2),COL3A1(3),	ENSG00000164733(1),ENSG00000168542(4),	ENSG00000108821(2),ENSG00000168542(3),	none	none	none
hsa-mir-6847	8	+	144079874	144079942	EXOSC4	ENSG00000178896			0	0	NA	NA	NA	NA	none	none	none
hsa-mir-6848	8	-	144317246	144317315	DGAT1	ENSG00000185000			1	0	COL1A1(1),	NA	ENSG00000108821(1),	NA	none	none	none
hsa-mir-6849	8	-	144400277	144400345	CPSF1	ENSG00000071894			1	5	LRP1(1),	ACTB(2),AZGP1(1),COL3A1(2),IGK_locus(1),	ENSG00000123384(1),	ENSG00000075624(2),ENSG00000160862(1),ENSG00000168542(2),ENSG09000000009(1),	none	none	none
hsa-mir-6850	8	-	144791931	144791991	RPL8	ENSG00000161016			117	55	AC093495.4(2),ACSL4(3),ACTB(8),ACTN4(8),ACTR3B(3),ACVR1B(2),AEBP1(6),AFAP1(2),AGO2(1),ALDOA(2),AP1G2(1),APOD(1),APP(6),ARF1(1),ATG13(1),ATP6AP1(1),AZGP1(4),BGN(3),BHLHE40(1),BSDC1(2),C1QA(1),C1QC(4),CALR(1),CCDC80(2),CCND1(4),CCNI(2),CD46(1),CD63(4),CD9(1),CDK16(1),CFL1(1),CHGB(5),CLDN7(1),CLU(2),COL3A1(42),COL4A1(2),COL4A2(1),COL5A1(3),COL6A1(8),COPG1(1),COX6C(1),CPB1(2),CTSD(5),DBN1(2),DDX5(2),…	ACTB(2),ACTN4(2),ACTR3B(1),ADCK5(1),AEBP1(1),AGO2(2),AHNAK(4),ALDOA(1),AP000350.10(1),APLP2(1),APP(2),ATP6AP1(1),BGN(1),CANX(1),CCND1(2),CHGB(4),COL12A1(1),COL3A1(13),COL5A1(1),COL6A1(3),CPB1(3),CRABP2(2),CTSD(5),DDR1(3),EEF2(2),EPCAM(2),ERBB2(2),FAM20C(2),FAM213B(1),FBLN2(1),FLNA(1),GATAD2A(1),GNB2L1(2),GSN(1),HDC(1),HIPK2(2),HIST1H1E(2),IFI6(3),IGF1R(4),IGFBP4(1),IGFBP5(4),IGHG1(9),IGKC(4),IGK_…	ENSG00000007202(3),ENSG00000008282(3),ENSG00000010278(1),ENSG00000011052(1),ENSG00000012223(1),ENSG00000025708(1),ENSG00000029993(3),ENSG00000035862(2),ENSG00000065526(2),ENSG00000066654(1),ENSG00000068366(3),ENSG00000070081(2),ENSG00000071553(1),ENSG00000075624(8),ENSG00000076554(1),ENSG00000082898(1),ENSG00000086598(2),ENSG00000087460(5),ENSG00000088888(2),ENSG00000089199(5),ENSG00000089280(1),…	ENSG00000008988(2),ENSG00000064393(2),ENSG00000065526(1),ENSG00000069188(1),ENSG00000071553(1),ENSG00000075624(2),ENSG00000084234(1),ENSG00000089199(4),ENSG00000090621(1),ENSG00000100030(1),ENSG00000100234(1),ENSG00000100345(4),ENSG00000102144(1),ENSG00000106624(1),ENSG00000108175(5),ENSG00000110092(2),ENSG00000111341(1),ENSG00000111799(1),ENSG00000113140(4),ENSG00000113739(1),ENSG00000115461(4),…	5prime	3prime	5prime
hsa-mir-6851	9	-	33467869	33467935	NOL6	ENSG00000165271			2	0	COL3A1(1),CTSB(2),	NA	ENSG00000164733(2),ENSG00000168542(1),	NA	3prime	3prime	none
hsa-mir-6852	9	-	35710676	35710741	TLN1	ENSG00000137076			38	27	ACTN4(3),ATP1A1(1),CHGB(1),COL16A1(1),CPB1(3),CTSD(1),ERGIC1(3),FBLN1(1),GAPDH(1),GIGYF2(1),GNAI2(1),HEMK1(1),IGF2(1),IGFBP5(6),IGFBP7(1),IGHG1(13),IGHG3(1),IGKC(9),IGK_locus(2),KIAA1217(1),MAVS(2),MMP14(1),MMP2(1),MRPL38(1),MUCL1(1),NPAS2(1),PEG10(1),POLR3E(1),PSAP(1),RAVER1(1),RPL27(1),SERINC2(1),SRRT(1),TGFB3(1),TMEM165(1),UBC(5),UBE3A(2),XBP1(8),ZMIZ2(6),	AEBP1(1),ALDOA(1),C3(1),CDH13(2),COL4A1(2),COL6A1(5),COL6A3(3),CTSD(1),DSP(1),EFTUD2(1),FGFR1(1),FTH1(2),GIGYF2(3),HTRA3(1),IGFBP5(1),IGHG1(23),IGHM(1),IGKC(8),IGK_locus(8),KIAA1217(2),MALAT1(1),MLF2(2),MSMB(1),NUBP1(1),PSAP(4),PTPRF(1),PTPRK(1),RAVER1(3),SCGB2A2(2),SERINC2(1),SQSTM1(2),TMEM165(2),UBE3A(1),	ENSG00000058600(1),ENSG00000077942(1),ENSG00000084636(1),ENSG00000087087(1),ENSG00000087245(1),ENSG00000088888(2),ENSG00000089199(1),ENSG00000100219(8),ENSG00000111640(1),ENSG00000113719(3),ENSG00000114062(2),ENSG00000114353(1),ENSG00000114735(1),ENSG00000115461(6),ENSG00000117984(1),ENSG00000119699(1),ENSG00000120549(1),ENSG00000122515(6),ENSG00000130402(3),ENSG00000131469(1),ENSG00000134851(1),…	ENSG00000077782(1),ENSG00000089693(2),ENSG00000096696(1),ENSG00000103274(1),ENSG00000106624(1),ENSG00000108883(1),ENSG00000110484(2),ENSG00000114062(1),ENSG00000115461(1),ENSG00000117984(1),ENSG00000120549(2),ENSG00000125730(1),ENSG00000134851(2),ENSG00000140945(2),ENSG00000142156(5),ENSG00000142949(1),ENSG00000149925(1),ENSG00000152894(1),ENSG00000161011(2),ENSG00000161847(3),ENSG00000163359(3),…	both	none	none
hsa-mir-6853	9	+	35732922	35732995	CREB3	ENSG00000107175			2	0	COL1A2(1),COL3A1(1),	NA	ENSG00000164692(1),ENSG00000168542(1),	NA	none	none	none
hsa-mir-6854	9	-	98229149	98229217	TBC1D2	ENSG00000095383			0	2	NA	IGH_locus(1),NCBP1(1),	NA	ENSG00000136937(1),ENSG09000000013(1),	3prime	none	3prime
hsa-mir-6855	9	+	129869605	129869671	USP20	ENSG00000136878			1	1	COL1A1(1),	CSDE1(1),	ENSG00000108821(1),	ENSG00000009307(1),	3prime	none	none
hsa-mir-6856	9	+	130626297	130626363	FUBP3	ENSG00000107164			7	2	ACTG1(3),C3(1),COL1A1(9),SCD(2),	COL1A1(5),PRRC2B(1),	ENSG00000099194(2),ENSG00000108821(9),ENSG00000125730(1),ENSG00000184009(3),	ENSG00000108821(5),ENSG00000130723(1),	none	none	none
hsa-mir-6857	X	-	53405673	53405765	SMC1A	ENSG00000072501			10	8	ACTG1(3),COL1A2(5),CTSB(1),EEF2(3),FN1(3),HECTD3(1),LRP5(3),PVRL2(1),SPARC(2),	ACTG1(1),CANX(1),CD74(1),COL1A2(1),FN1(3),IGHG1(1),LAP3(1),PCNXL3(1),PIEZO1(1),	ENSG00000113140(2),ENSG00000115414(3),ENSG00000126107(1),ENSG00000130202(1),ENSG00000162337(3),ENSG00000164692(5),ENSG00000164733(1),ENSG00000167658(3),ENSG00000184009(3),	ENSG00000002549(1),ENSG00000019582(1),ENSG00000103335(1),ENSG00000115414(3),ENSG00000127022(1),ENSG00000164692(1),ENSG00000184009(1),ENSG00000197136(1),ENSG00000211896(1),	3prime	none	none
hsa-mir-6858	X	+	154450320	154450386	FAM50A	ENSG00000071859			1	2	CHGB(1),	CHGB(2),MYH9(1),	ENSG00000089199(1),	ENSG00000089199(2),ENSG00000100345(1),	none	none	none
hsa-mir-6859-1	1	-	17369	17436	WASH7P	ENSG00000227232			0	0	NA	NA	NA	NA	none	none	none
hsa-mir-6859-2	1	-	187891	187958	FO538757.2	ENSG00000279457			0	0	NA	NA	NA	NA	none	none	none
hsa-mir-6859-3	15	+	101973524	101973591	WASH3P	ENSG00000185596			0	0	NA	NA	NA	NA	none	none	none
hsa-mir-6859-4	16	-	17052	17119	WASH4P	ENSG00000234769			0	0	NA	NA	NA	NA	none	none	none
hsa-mir-6860	11	+	67045643	67045708	SYT12	ENSG00000173227			5	6	ACTB(2),AP000892.6(1),COL1A1(1),FN1(2),POSTN(2),	AP000892.6(3),CD74(1),COL1A1(2),FTL(1),LDLRAD3(1),	ENSG00000075624(2),ENSG00000108821(1),ENSG00000115414(2),ENSG00000133110(2),ENSG00000280143(1),	ENSG00000019582(1),ENSG00000087086(1),ENSG00000108821(2),ENSG00000179241(1),ENSG00000280143(3),	3prime	none	3prime
hsa-mir-6861	12	-	112163258	112163321	HECTD4	ENSG00000173064			2	4	COL1A1(5),	COL1A1(3),COL1A2(2),CPB1(1),IGKC(13),RHOA(2),	ENSG00000108821(5),	ENSG00000067560(2),ENSG00000108821(3),ENSG00000153002(1),ENSG00000164692(2),ENSG00000211592(13),	3prime	none	5prime
hsa-mir-6862-1	16	-	28390982	28391051	EIF3CL	ENSG00000205609			0	0	NA	NA	NA	NA	none	none	none
hsa-mir-6862-2	16	+	28724252	28724321	EIF3C	ENSG00000184110			0	0	NA	NA	NA	NA	none	none	none
hsa-mir-6863	16	+	56904264	56904353	SLC12A3	ENSG00000070915			0	0	NA	NA	NA	NA	none	5prime	none
hsa-mir-6864	17	-	4969702	4969771	CAMTA2	ENSG00000108509			0	3	NA	EMP2(2),FN1(1),SEC16A(1),	NA	ENSG00000115414(1),ENSG00000148396(1),ENSG00000213853(2),	3prime	none	none
hsa-mir-6865	17	-	4970086	4970150	CAMTA2	ENSG00000108509			0	3	NA	EMP2(2),FN1(1),SEC16A(1),	NA	ENSG00000115414(1),ENSG00000148396(1),ENSG00000213853(2),	3prime	none	none
hsa-mir-6866	17	+	40161933	40162001	CASC3	ENSG00000108349			9	20	AEBP1(1),APLP2(1),CD74(1),COL1A1(4),COL1A2(1),COL3A1(5),ERV3-1(3),IKZF3(1),	APLP2(2),COL1A1(9),COL3A1(3),CTSD(1),ERBB2(1),ERV3-1(1),GAPDH(1),GRB7(3),IKZF3(1),PAK4(1),STARD3(2),WIPF2(8),	ENSG00000019582(1),ENSG00000084234(1),ENSG00000106624(1),ENSG00000108821(4),ENSG00000161405(1),ENSG00000164692(1),ENSG00000168542(5),ENSG00000213462(3),	ENSG00000084234(2),ENSG00000108821(9),ENSG00000111640(1),ENSG00000117984(1),ENSG00000130669(1),ENSG00000131748(2),ENSG00000141736(1),ENSG00000141738(3),ENSG00000161405(1),ENSG00000168542(3),ENSG00000171475(8),ENSG00000213462(1),	none	none	5prime
hsa-mir-6867	17	+	40193597	40193663	RAPGEFL1	ENSG00000108352			0	0	NA	NA	NA	NA	3prime	none	both
hsa-mir-6868	17	-	76098019	76098076	EXOC7	ENSG00000182473			13	5	ACTA2(5),C3(2),CHGB(7),COL1A2(2),COL3A1(1),COL6A2(10),EZR(1),FKBP8(1),IGKC(2),KIAA0195(2),KRT39(4),MAGED1(4),PKP3(1),	CD74(1),GNAS(1),IGKC(2),MRPS30(1),PSAP(1),	ENSG00000089199(7),ENSG00000092820(1),ENSG00000105701(1),ENSG00000107796(5),ENSG00000125730(2),ENSG00000142173(10),ENSG00000164692(2),ENSG00000168542(1),ENSG00000177728(2),ENSG00000179222(4),ENSG00000184363(1),ENSG00000196859(4),ENSG00000211592(2),	ENSG00000019582(1),ENSG00000087460(1),ENSG00000112996(1),ENSG00000197746(1),ENSG00000211592(2),	5prime	none	5prime
hsa-mir-6869	20	-	1392900	1392961	FKBP1A	ENSG00000088832			2	0	DCN(1),FLNA(2),PDXDC1(1),	NA	ENSG00000011465(1),ENSG00000179889(1),ENSG00000196924(2),	NA	5prime	none	none
hsa-mir-6870	20	-	10649636	10649695	JAG1	ENSG00000101384			5	1	COL1A1(3),FAM219B(3),TSC22D1(2),	MYH9(1),	ENSG00000102804(2),ENSG00000108821(3),ENSG00000178761(3),	ENSG00000100345(1),	none	none	none
hsa-mir-6871	20	+	41169023	41169078	PLCG1	ENSG00000124181			7	3	COL1A1(2),COL3A1(1),COL6A2(1),CTSD(3),ERBB2(1),MAFB(1),	ACTG1(1),CTSD(1),WBP1L(4),	ENSG00000108821(2),ENSG00000117984(3),ENSG00000141736(1),ENSG00000142173(1),ENSG00000168542(1),ENSG00000204103(1),	ENSG00000117984(1),ENSG00000166272(4),ENSG00000184009(1),	none	none	5prime
hsa-mir-6872	3	+	50273236	50273297	SEMA3B	ENSG00000012171			4	4	COL1A1(9),GATA3(3),POLR2A(1),VASN(1),	COL1A1(3),GATA3(1),VASN(1),	ENSG00000107485(3),ENSG00000108821(9),ENSG00000168140(1),ENSG00000181222(1),	ENSG00000107485(1),ENSG00000108821(3),ENSG00000168140(1),	none	none	none
hsa-mir-6873	6	-	33287227	33287289	WDR46	ENSG00000227057			0	0	NA	NA	NA	NA	none	none	none
hsa-mir-6874	7	-	5711840	5711910	RNF216	ENSG00000011275			7	2	COL1A1(26),COL6A2(1),SCGB2A2(1),SPARC(2),	COL1A1(4),	ENSG00000108821(26),ENSG00000110484(1),ENSG00000113140(2),ENSG00000142173(1),	ENSG00000108821(4),	both	3prime	5prime
hsa-mir-6875	7	+	100868036	100868107	TRIP6	ENSG00000087077			4	0	COL3A1(1),IGK_locus(1),KPNA2(3),MYL6(1),	NA	ENSG00000092841(1),ENSG00000168542(1),ENSG00000182481(3),ENSG09000000009(1),	NA	none	none	none
hsa-mir-6876	8	+	25345402	25345474	DOCK5	ENSG00000147459			1	2	COL1A2(1),	COL1A1(1),COL1A2(1),	ENSG00000164692(1),	ENSG00000108821(1),ENSG00000164692(1),	none	none	3prime
hsa-mir-6877	9	+	133051996	133052059	GTF3C5	ENSG00000148308			0	2	NA	COL1A1(3),TBL3(1),	NA	ENSG00000108821(3),ENSG00000183751(1),	none	none	none
hsa-mir-6878	1	+	150492345	150492410	TARS2	ENSG00000143374			3	0	CST3(1),EEF2(1),TUBGCP2(1),	NA	ENSG00000101439(1),ENSG00000130640(1),ENSG00000167658(1),	NA	5prime	none	none
hsa-mir-6879	11	+	65018505	65018570	ARL2-SNX15	ENSG00000273003			7	1	CD74(6),COL1A1(3),MMP14(3),PLEC(1),PSAP(1),RNASE1(1),	MYH9(2),	ENSG00000019582(6),ENSG00000108821(3),ENSG00000129538(1),ENSG00000157227(3),ENSG00000178209(1),ENSG00000197746(1),	ENSG00000100345(2),	none	none	none
hsa-mir-6880	12	-	124337181	124337242	NCOR2	ENSG00000196498			37	69	AEBP1(2),BAIAP2-AS1(2),CARD11(1),CARTPT(1),CCND1(1),CD68(1),CLSTN2(1),CLU(4),COL3A1(2),EP400(8),FAM120A(3),FEM1C(1),FERMT3(2),GIGYF1(3),GNAS(2),HAT1(1),HNRNPA0(1),IGF2(4),IGFBP5(1),IGHG1(11),IGKC(5),IGK_locus(3),ITGB5(2),LRPPRC(1),LRRC75A-AS1(1),LSP1(1),MMP11(1),PDCD4(1),PRRC2B(1),RPL8(3),SDC1(1),SEPT9(4),SLC12A7(1),SPARC(3),TRPM2(1),VIM(3),WDR45B(2),ZNF329(1),	ACTN4(1),ARPC1B(1),ATP5A1(1),BGN(2),C1QC(5),C1R(1),CALR(1),CARTPT(1),CHGB(2),CLSTN2(3),CLTC(1),CLU(3),COL3A1(53),COL5A2(3),CPB1(1),CREBBP(1),CSNK1A1(2),CTSA(3),CTSD(2),DDRGK1(1),EIF4G1(1),EP400(7),ERBB2(1),FAM120A(2),FDCSP(1),FLNB(1),GAPDH(4),GIGYF1(1),GNAS(6),H3F3B(2),IGFBP4(1),IGFBP5(5),IGHG1(13),IGH_locus(1),IGKC(26),IGK_locus(12),IGSF8(2),LRPPRC(3),LSP1(3),MGP(1),MMP11(7),MMP14(2),MXRA5(1),MY…	ENSG00000026025(3),ENSG00000048828(3),ENSG00000082781(2),ENSG00000087460(2),ENSG00000099953(1),ENSG00000106624(2),ENSG00000110092(1),ENSG00000113140(3),ENSG00000113504(1),ENSG00000115461(1),ENSG00000115884(1),ENSG00000120885(4),ENSG00000128708(1),ENSG00000129226(1),ENSG00000130592(1),ENSG00000130723(1),ENSG00000138095(1),ENSG00000141580(2),ENSG00000142185(1),ENSG00000145780(1),ENSG00000146830(3),…	ENSG00000005339(1),ENSG00000026025(1),ENSG00000035862(1),ENSG00000047410(2),ENSG00000048828(2),ENSG00000061676(2),ENSG00000064601(3),ENSG00000087460(6),ENSG00000089199(2),ENSG00000099953(7),ENSG00000101825(1),ENSG00000106483(2),ENSG00000111341(1),ENSG00000111640(4),ENSG00000113140(24),ENSG00000113504(3),ENSG00000113712(2),ENSG00000113739(3),ENSG00000114867(1),ENSG00000115053(2),ENSG00000115461(5)…	both	none	5prime
hsa-mir-6881	15	-	74411357	74411432	SEMA7A	ENSG00000138623			0	0	NA	NA	NA	NA	none	none	none
hsa-mir-6882	15	-	74840642	74840707	ULK3	ENSG00000140474			2	0	COL1A1(1),FOS(3),	NA	ENSG00000108821(1),ENSG00000170345(3),	NA	none	none	none
hsa-mir-6883	17	-	8144994	8145071	PER1	ENSG00000179094			2	3	COL1A1(1),PHLDB1(1),	COL1A1(3),COL1A2(1),	ENSG00000019144(1),ENSG00000108821(1),	ENSG00000108821(3),ENSG00000164692(1),	none	none	none
hsa-mir-6884	17	-	40026332	40026409	MED24	ENSG00000008838			8	17	ACTG1(1),COL1A1(6),ERBB2(1),FLNA(1),SPARC(1),UBE2L6(3),	APP(2),CLDN3(1),COL1A1(2),COL1A2(3),COL6A1(1),ENG(1),GPATCH8(5),IKZF3(1),KRT39(2),MED1(1),MLLT6(1),MYO1D(1),PSMD3(2),SEPT9(4),STARD3(2),TEX2(1),	ENSG00000108821(6),ENSG00000113140(1),ENSG00000141736(1),ENSG00000156587(3),ENSG00000184009(1),ENSG00000196924(1),	ENSG00000106991(1),ENSG00000108344(2),ENSG00000108821(2),ENSG00000125686(1),ENSG00000131748(2),ENSG00000136478(1),ENSG00000142156(1),ENSG00000142192(2),ENSG00000161405(1),ENSG00000164692(3),ENSG00000165215(1),ENSG00000176658(1),ENSG00000184640(4),ENSG00000186566(5),ENSG00000196859(2),ENSG00000275023(1),	3prime	none	both
hsa-mir-6885	19	-	6389638	6389703	GTF2F1	ENSG00000125651			16	4	ACTB(1),CALR(7),COL1A1(7),COL1A2(4),COL3A1(1),FN1(1),IGKC(1),PLEC(1),RBM26(2),SFRP2(1),	COL1A1(1),GANAB(2),RARRES1(2),RBM26(1),	ENSG00000075624(1),ENSG00000108821(7),ENSG00000115414(1),ENSG00000139746(2),ENSG00000145423(1),ENSG00000164692(4),ENSG00000168542(1),ENSG00000178209(1),ENSG00000179218(7),ENSG00000211592(1),	ENSG00000089597(2),ENSG00000108821(1),ENSG00000118849(2),ENSG00000139746(1),	5prime	none	none
hsa-mir-6886	19	+	11113474	11113534	LDLR	ENSG00000130164			1	2	MYD88(1),	DNM2(1),TSPAN16(15),	ENSG00000172936(1),	ENSG00000079805(1),ENSG00000130167(15),	5prime	none	both
hsa-mir-6887	19	+	35122700	35122764	FXYD3	ENSG00000089356			11	5	COL1A1(1),CPB1(2),EEF1G(2),EEF2(1),FDCSP(3),FN1(1),IGFBP5(1),IGKC(2),LRP3(2),PTGES2(1),RHOA(1),RPS21(4),UBA52(1),	COL1A1(2),COL3A1(1),UBA52(1),WDR1(1),	ENSG00000067560(1),ENSG00000108821(1),ENSG00000115414(1),ENSG00000115461(1),ENSG00000130881(2),ENSG00000148334(1),ENSG00000153002(2),ENSG00000167658(1),ENSG00000171858(4),ENSG00000181617(3),ENSG00000211592(2),ENSG00000221983(1),ENSG00000254772(2),	ENSG00000071127(1),ENSG00000108821(2),ENSG00000168542(1),ENSG00000221983(1),	5prime	none	none
hsa-mir-6888	2	+	159186835	159186901	TANC1	ENSG00000115183			2	1	COL1A1(1),LMNA(3),	ITIH5(1),	ENSG00000108821(1),ENSG00000160789(3),	ENSG00000123243(1),	none	none	5prime
hsa-mir-6889	22	-	41252992	41253050	RANGAP1	ENSG00000100401			7	13	ACTB(2),COL1A2(1),COL3A1(1),EEF2(1),PRDX2(2),RBBP6(3),SERPINH1(3),SESN3(1),	ACTB(4),AGRN(3),B4GALNT3(1),CHGB(2),GNAS(1),HP1BP3(1),IGK_locus(1),ITPR3(2),LTF(1),PTMS(2),RPS19(3),RPS3(1),SPINT2(1),	ENSG00000075624(2),ENSG00000122257(3),ENSG00000149212(1),ENSG00000149257(3),ENSG00000164692(1),ENSG00000167658(1),ENSG00000167815(2),ENSG00000168542(1),	ENSG00000012223(1),ENSG00000075624(4),ENSG00000087460(1),ENSG00000089199(2),ENSG00000096433(2),ENSG00000105372(3),ENSG00000127483(1),ENSG00000139044(1),ENSG00000149273(1),ENSG00000159335(2),ENSG00000167642(1),ENSG00000188157(3),ENSG09000000009(1),	none	none	none
hsa-mir-6890	3	-	49099854	49099914	QARS	ENSG00000172053			7	5	CAPNS1(2),CD74(1),COL1A2(3),COL3A1(1),CPB1(1),ST14(2),	COL3A1(3),FN1(1),HDC(1),SOCS7(2),	ENSG00000019582(1),ENSG00000126247(2),ENSG00000149418(2),ENSG00000153002(1),ENSG00000164692(3),ENSG00000168542(1),	ENSG00000115414(1),ENSG00000140287(1),ENSG00000168542(3),ENSG00000274211(2),	5prime	none	5prime
hsa-mir-6891	6	-	31355224	31355316	HLA-C	ENSG00000204525			0	0	NA	NA	NA	NA	5prime	none	5prime
hsa-mir-6892	7	+	143382686	143382800	ZYX	ENSG00000159840			22	9	BCAM(2),BGN(4),BPIFB2(3),COL3A1(5),CSDE1(3),CTSB(5),FADS2(1),FASN(11),GOLGA3(1),IGKC(4),ITM2C(1),KRT7(1),LCP1(1),LTF(3),LYPD3(1),MAP4K4(1),MUC1(1),MUCL1(1),OAZ1(3),PLXNA1(2),POSTN(1),RPL28(1),SCGB2A2(1),SFRP2(3),SH3KBP1(4),SND1(3),SPARC(8),	BPIFB2(1),CHGB(3),CTSB(2),FASN(1),HUWE1(1),IGHG1(2),IGKC(1),NCSTN(3),	ENSG00000009307(3),ENSG00000012223(3),ENSG00000071054(1),ENSG00000078898(3),ENSG00000090615(1),ENSG00000104904(3),ENSG00000108107(1),ENSG00000110484(1),ENSG00000113140(8),ENSG00000114554(2),ENSG00000124466(1),ENSG00000133110(1),ENSG00000134824(1),ENSG00000135480(1),ENSG00000135916(1),ENSG00000136167(1),ENSG00000145423(3),ENSG00000147010(4),ENSG00000164733(5),ENSG00000168542(5),ENSG00000169710(11)…	ENSG00000078898(1),ENSG00000086758(1),ENSG00000089199(3),ENSG00000162736(3),ENSG00000164733(2),ENSG00000169710(1),ENSG00000211592(1),ENSG00000211896(2),	none	none	none
hsa-mir-6893	8	-	144435551	144435619	TONSL	ENSG00000160949			1	1	KRT8(3),	KRT8(1),	ENSG00000170421(3),	ENSG00000170421(1),	none	none	none
hsa-mir-6894	X	-	53198889	53198945	KDM5C	ENSG00000126012			20	16	CHGB(1),COL1A1(12),COL1A2(1),COL3A1(1),COL5A2(1),CTSB(1),CXXC5(1),FN1(2),HNRNPUL1(3),IGFBP5(3),KRT19(2),KRT7(1),MGP(1),MSN(2),MYO1D(1),PIP(1),SPARC(2),TAGLN(2),TIMP3(1),VIM(2),	BCL2L11(1),COL1A1(7),COL5A1(1),CPB1(1),CTSB(2),DSE(1),FN1(1),IGLL5(3),MSN(1),MYO1D(2),TIMP3(1),	ENSG00000026025(2),ENSG00000089199(1),ENSG00000100234(1),ENSG00000105323(3),ENSG00000108821(12),ENSG00000111341(1),ENSG00000113140(2),ENSG00000115414(2),ENSG00000115461(3),ENSG00000135480(1),ENSG00000147065(2),ENSG00000149591(2),ENSG00000159763(1),ENSG00000164692(1),ENSG00000164733(1),ENSG00000168542(1),ENSG00000171345(2),ENSG00000171604(1),ENSG00000176658(1),ENSG00000204262(1),	ENSG00000100234(1),ENSG00000108821(7),ENSG00000111817(1),ENSG00000115414(1),ENSG00000130635(1),ENSG00000147065(1),ENSG00000153002(1),ENSG00000153094(1),ENSG00000164733(2),ENSG00000176658(2),ENSG00000254709(3),	none	none	none
hsa-mir-6895	X	-	53195411	53195488	KDM5C	ENSG00000126012			17	19	CHGB(1),COL1A1(9),COL3A1(1),COL5A2(1),CTSB(1),CXXC5(1),FN1(2),HNRNPUL1(3),IGFBP5(2),KRT7(1),MYO1D(1),PIP(1),SPARC(2),TAGLN(1),TIMP3(1),VIM(2),	BCL2L11(1),COL1A1(10),COL5A1(2),CPB1(1),CTSB(2),DSE(1),FN1(1),HNRNPUL1(1),IGLL5(4),MSN(2),MYO1D(2),SPARC(3),TIMP3(1),VIM(1),XBP1(1),	ENSG00000026025(2),ENSG00000089199(1),ENSG00000100234(1),ENSG00000105323(3),ENSG00000108821(9),ENSG00000113140(2),ENSG00000115414(2),ENSG00000115461(2),ENSG00000135480(1),ENSG00000149591(1),ENSG00000159763(1),ENSG00000164733(1),ENSG00000168542(1),ENSG00000171604(1),ENSG00000176658(1),ENSG00000204262(1),	ENSG00000026025(1),ENSG00000100219(1),ENSG00000100234(1),ENSG00000105323(1),ENSG00000108821(10),ENSG00000111817(1),ENSG00000113140(3),ENSG00000115414(1),ENSG00000130635(2),ENSG00000147065(2),ENSG00000153002(1),ENSG00000153094(1),ENSG00000164733(2),ENSG00000176658(2),ENSG00000254709(4),	none	none	none
hsa-mir-7-1	9	-	83969748	83969857	HNRNPK	ENSG00000165119			6	16	CALR(1),CELSR1(2),COL1A1(4),COL3A1(1),SPARC(3),	ACTB(1),ADAMTS2(1),CELSR1(1),COL1A1(8),COL1A2(3),COL3A1(2),DKC1(1),FDCSP(3),FN1(1),HSP90AA1(1),PDLIM5(3),USP43(3),ZNF217(1),	ENSG00000075275(2),ENSG00000108821(4),ENSG00000113140(3),ENSG00000168542(1),ENSG00000179218(1),	ENSG00000075275(1),ENSG00000075624(1),ENSG00000080824(1),ENSG00000087116(1),ENSG00000108821(8),ENSG00000115414(1),ENSG00000130826(1),ENSG00000154914(3),ENSG00000163110(3),ENSG00000164692(3),ENSG00000168542(2),ENSG00000171940(1),ENSG00000181617(3),	none	none	none
hsa-mir-7-2	15	+	88611825	88611934	MIR7-2	ENSG00000207703			0	0	NA	NA	NA	NA	none	none	none
hsa-mir-7-3	19	+	4770670	4770779	MIR7-3HG	ENSG00000176840			0	0	NA	NA	NA	NA	none	none	none
hsa-mir-708	11	-	79402022	79402109	TENM4	ENSG00000149256			10	1	CDK16(5),COL1A1(65),CPB1(1),FN1(5),LRTOMT(3),PHACTR1(1),RPL30(1),RPLP1(1),	COL1A1(1),	ENSG00000102225(5),ENSG00000108821(65),ENSG00000112137(1),ENSG00000115414(5),ENSG00000137818(1),ENSG00000153002(1),ENSG00000156482(1),ENSG00000184154(3),	ENSG00000108821(1),	5prime	none	both
hsa-mir-7106	12	-	113159113	113159177	DDX54	ENSG00000123064			1	10	PCDH1(4),	COL1A1(5),COL3A1(2),FN1(2),HSPG2(5),IGKC(2),PCDH1(1),SFRP4(2),TCN1(1),	ENSG00000156453(4),	ENSG00000106483(2),ENSG00000108821(5),ENSG00000115414(2),ENSG00000134827(1),ENSG00000142798(5),ENSG00000156453(1),ENSG00000168542(2),ENSG00000211592(2),	none	none	5prime
hsa-mir-7107	12	-	121444273	121444352	KDM2B	ENSG00000089094			1	1	MYH9(3),	FRMD4A(1),	ENSG00000100345(3),	ENSG00000151474(1),	3prime	none	3prime
hsa-mir-7108	19	-	2434914	2435000	LMNB2	ENSG00000176619			4	6	COL1A2(1),IGKC(8),PDGFRB(1),PEA15(2),	ACTB(5),BEST1(1),CALML5(1),IGKC(4),PRDM4(1),PSMD8(1),	ENSG00000113721(1),ENSG00000162734(2),ENSG00000164692(1),ENSG00000211592(8),	ENSG00000075624(5),ENSG00000099341(1),ENSG00000110851(1),ENSG00000167995(1),ENSG00000178372(1),ENSG00000211592(4),	none	none	5prime
hsa-mir-7109	22	-	31621467	31621531	PISD	ENSG00000241878			3	0	COL1A1(1),COL1A2(2),	NA	ENSG00000108821(1),ENSG00000164692(2),	NA	none	3prime	none
hsa-mir-711	3	-	48578902	48578977	COL7A1	ENSG00000114270			1	1	COL6A2(2),	COL6A2(1),	ENSG00000142173(2),	ENSG00000142173(1),	none	none	none
hsa-mir-7110	3	+	123161794	123161879	PDIA5	ENSG00000065485			1	2	COL1A1(2),	COL1A1(2),	ENSG00000108821(2),	ENSG00000108821(2),	none	none	none
hsa-mir-7111	6	+	35470508	35470579	RPL10A	ENSG00000198755			0	5	NA	COL1A1(2),FZR1(1),IRF3(1),KIF1C(1),	NA	ENSG00000105325(1),ENSG00000108821(2),ENSG00000126456(1),ENSG00000129250(1),	none	none	none
hsa-mir-7112	8	-	144262673	144262737	BOP1	ENSG00000261236			1	8	IGHG1(1),	CHD3(3),CHGB(1),COL1A1(6),EIF2AK4(2),FTL(1),IGHG1(7),TPM4(3),	ENSG00000211896(1),	ENSG00000087086(1),ENSG00000089199(1),ENSG00000108821(6),ENSG00000128829(2),ENSG00000167460(3),ENSG00000170004(3),ENSG00000211896(7),	none	none	5prime
hsa-mir-7113	11	+	68032864	68032922	NDUFS8	ENSG00000110717			6	2	COL1A2(1),DNAJC8(2),FBXO32(2),FN1(2),IGFBP5(3),IGHG1(1),	FN1(1),RNF38(3),	ENSG00000115414(2),ENSG00000115461(3),ENSG00000126698(2),ENSG00000156804(2),ENSG00000164692(1),ENSG00000211896(1),	ENSG00000115414(1),ENSG00000137075(3),	none	none	none
hsa-mir-7114	9	-	137450026	137450086	NSMF	ENSG00000165802			2	0	B2M(2),IFI6(1),KRT19(3),	NA	ENSG00000126709(1),ENSG00000166710(2),ENSG00000171345(3),	NA	none	none	none
hsa-mir-7150	9	-	123485529	123485622	DENND1A	ENSG00000119522			4	5	COL1A1(17),IGKC(1),	COL1A1(13),FN1(2),IGKC(7),	ENSG00000108821(17),ENSG00000211592(1),	ENSG00000108821(13),ENSG00000115414(2),ENSG00000211592(7),	3prime	3prime	both
hsa-mir-7151	10	-	67403351	67403410	CTNNA3	ENSG00000183230			0	0	NA	NA	NA	NA	both	none	both
hsa-mir-7152	10	+	71790747	71790800	CDH23	ENSG00000107736			0	1	NA	MCU(2),	NA	ENSG00000156026(2),	3prime	3prime	both
hsa-mir-7153	18	-	11654885	11654941					0	0	NA	NA	NA	NA	none	none	none
hsa-mir-7154	11	-	45691704	45691776	MIR7154	ENSG00000276639			0	0	NA	NA	NA	NA	none	none	none
hsa-mir-7155	11	-	64341849	64341904	MIR7155	ENSG00000278359			0	0	NA	NA	NA	NA	none	none	none
hsa-mir-7156	1	+	77060143	77060202	ST6GALNAC5	ENSG00000117069			2	2	COL1A2(1),SCGB2A2(1),	COL1A1(2),ME1(1),	ENSG00000110484(1),ENSG00000164692(1),	ENSG00000065833(1),ENSG00000108821(2),	none	none	3prime
hsa-mir-7157	2	-	140586626	140586685	LRP1B	ENSG00000168702			2	2	CDKN2B-AS1(1),IGFBP5(1),	FTH1(2),IGFBP5(14),	ENSG00000115461(1),ENSG00000240498(1),	ENSG00000115461(14),ENSG00000167996(2),	none	none	none
hsa-mir-7158	2	+	5974662	5974732	LINC01105	ENSG00000232044			0	0	NA	NA	NA	NA	none	none	none
hsa-mir-7159	6	+	33899135	33899200	RP3-468B3.2	ENSG00000233183			0	0	NA	NA	NA	NA	none	none	none
hsa-mir-7160	8	+	2076589	2076640	MYOM2	ENSG00000036448			0	0	NA	NA	NA	NA	none	none	none
hsa-mir-7161	6	+	158609707	158609790	TMEM181	ENSG00000146433			2	3	IGLL5(1),SEPT9(1),	COL1A1(2),GAS5(2),TGFB3(1),	ENSG00000184640(1),ENSG00000254709(1),	ENSG00000108821(2),ENSG00000119699(1),ENSG00000234741(2),	none	none	5prime
hsa-mir-7162	10	-	30368597	30368665	MTPAP	ENSG00000107951			0	0	NA	NA	NA	NA	none	none	none
hsa-mir-718	X	-	154019920	154019989	IRAK1	ENSG00000184216			0	0	NA	NA	NA	NA	none	none	none
hsa-mir-744	17	+	12081899	12081996	MAP2K4	ENSG00000065559			0	0	NA	NA	NA	NA	5prime	none	5prime
hsa-mir-7515	2	+	6650373	6650439					0	0	NA	NA	NA	NA	none	none	none
hsa-mir-758	14	+	101026020	101026107	MIR758	ENSG00000211582			0	0	NA	NA	NA	NA	none	none	none
hsa-mir-759	13	+	52810050	52810140	MIR759	ENSG00000211579			0	0	NA	NA	NA	NA	none	none	none
hsa-mir-760	1	+	93846832	93846911	MIR760	ENSG00000211575			0	0	NA	NA	NA	NA	none	none	none
hsa-mir-761	1	-	51836344	51836402	NRD1	ENSG00000078618			7	5	CHGB(2),COL1A1(4),COL1A2(4),HSP90AB1(2),MAP3K14(1),PLXNC1(2),TBC1D2B(4),	COL1A1(3),GNB1(1),IFI27(1),PGAP3(1),TCEA3(1),	ENSG00000006062(1),ENSG00000089199(2),ENSG00000096384(2),ENSG00000108821(4),ENSG00000136040(2),ENSG00000164692(4),ENSG00000167202(4),	ENSG00000078369(1),ENSG00000108821(3),ENSG00000161395(1),ENSG00000165949(1),ENSG00000204219(1),	none	5prime	both
hsa-mir-762	16	+	30893903	30893985	MIR762HG	ENSG00000260083			0	0	NA	NA	NA	NA	none	none	none
hsa-mir-764	X	+	114639435	114639519	HTR2C	ENSG00000147246			0	0	NA	NA	NA	NA	none	none	none
hsa-mir-7641-1	11	+	104252591	104252651					0	0	NA	NA	NA	NA	none	none	none
hsa-mir-7641-2	14	+	75604209	75604261	FLVCR2	ENSG00000119686			0	0	NA	NA	NA	NA	none	none	none
hsa-mir-765	1	-	156936131	156936244	ARHGEF11	ENSG00000132694			1	5	SPARC(3),	FARP2(1),GON4L(1),IGSF8(1),SPTLC2(3),SULF1(3),	ENSG00000113140(3),	ENSG00000006607(1),ENSG00000100596(3),ENSG00000116580(1),ENSG00000137573(3),ENSG00000162729(1),	none	none	5prime
hsa-mir-766	X	-	119646738	119646848	2016-09-06	ENSG00000125354			0	0	NA	NA	NA	NA	5prime	none	none
hsa-mir-767	X	-	152393421	152393529	GABRA3	ENSG00000011677			0	0	NA	NA	NA	NA	5prime	none	3prime
hsa-mir-769	19	+	46018932	46019049	CCDC61	ENSG00000104983			0	0	NA	NA	NA	NA	3prime	none	5prime
hsa-mir-770	14	+	100852390	100852487	MEG3	ENSG00000214548			0	1	NA	COL3A1(3),	NA	ENSG00000168542(3),	none	none	none
hsa-mir-7702	9	-	111271156	111271214	RP11-202G18.1	ENSG00000227531			0	0	NA	NA	NA	NA	none	none	none
hsa-mir-7703	14	-	24143489	24143565	PSME2	ENSG00000100911			0	2	NA	PFN1(1),STC2(1),	NA	ENSG00000108518(1),ENSG00000113739(1),	3prime	none	3prime
hsa-mir-7704	2	+	176188843	176188901	HOXD1	ENSG00000128645			0	0	NA	NA	NA	NA	none	none	none
hsa-mir-7705	8	-	100702968	100703024	PABPC1	ENSG00000070756			16	68	ACTB(1),AEBP1(1),ARF1(1),CA12(1),CD74(1),COL1A2(1),COL3A1(2),FLNA(4),FN1(7),H1F0(1),IGHV3-49(2),IRX2(1),PDIA6(1),RBM3(2),SLC39A6(2),TGFBR3(1),TPM2(1),VIM(1),WBP1L(1),	A2M(1),ACTB(5),ACTG1(1),APLP2(1),APP(2),ARHGAP1(3),ATP6AP1(3),BRI3(10),C3(7),CA12(5),CALR(1),CANX(1),CAPNS1(3),CCT3(2),CD74(3),CHGB(1),CIC(3),CITED4(1),COL1A2(20),COL3A1(4),COL4A2(3),COL5A1(28),COL6A1(16),COL6A2(1),COL6A3(6),CPB1(1),CTSD(1),CTSH(1),DCAF8(1),DDX5(3),DHCR24(1),EIF3H(9),ERGIC3(1),ESRP1(4),FBLN1(1),FLNA(4),FN1(19),GATAD2A(1),GNB2(2),GPR56(14),H1F0(2),HDLBP(1),HN1L(3),HSP90AA1(1),HSP9…	ENSG00000019582(1),ENSG00000026025(1),ENSG00000069702(1),ENSG00000074410(1),ENSG00000075624(1),ENSG00000102317(2),ENSG00000106624(1),ENSG00000115414(7),ENSG00000141424(2),ENSG00000143761(1),ENSG00000143870(1),ENSG00000164692(1),ENSG00000166272(1),ENSG00000168542(2),ENSG00000170561(1),ENSG00000189060(1),ENSG00000196924(4),ENSG00000198467(1),ENSG00000211965(2),	ENSG00000012223(2),ENSG00000013275(1),ENSG00000019582(3),ENSG00000025708(2),ENSG00000029364(2),ENSG00000069011(3),ENSG00000069702(2),ENSG00000071553(3),ENSG00000074410(5),ENSG00000075624(5),ENSG00000077942(1),ENSG00000079432(3),ENSG00000080824(1),ENSG00000081277(5),ENSG00000084234(1),ENSG00000087245(1),ENSG00000089199(1),ENSG00000090565(7),ENSG00000096384(1),ENSG00000103811(1),ENSG00000104332(1),…	none	3prime	none
hsa-mir-7706	15	+	85380596	85380662	AKAP13	ENSG00000170776			36	0	ACTG1(1),AGBL1(1),ALDOA(3),ARF1(2),B2M(1),COL1A1(135),COL1A2(17),COL3A1(11),COL6A2(6),CTSH(1),EIF4G2(2),FBRS(1),FN1(9),GSN(1),HSP90B1(7),IFI6(4),IGKV3-11(1),KIAA0368(2),KRT19(20),MALAT1(3),MMP14(2),PIK3R3(2),RAB1B(1),SBNO2(1),SLC7A2(18),SPARC(1),TMEM132A(2),	NA	ENSG00000003989(18),ENSG00000006118(2),ENSG00000064932(1),ENSG00000103811(1),ENSG00000108821(135),ENSG00000110321(2),ENSG00000113140(1),ENSG00000115414(9),ENSG00000117461(2),ENSG00000126709(4),ENSG00000136813(2),ENSG00000142173(6),ENSG00000143761(2),ENSG00000148180(1),ENSG00000149925(3),ENSG00000156860(1),ENSG00000157227(2),ENSG00000164692(17),ENSG00000166598(7),ENSG00000166710(1),ENSG00000166748…	NA	5prime	5prime	5prime
hsa-mir-7843	14	+	72516820	72516898	RGS6	ENSG00000182732			0	1	NA	RPL29(1),	NA	ENSG00000162244(1),	3prime	none	3prime
hsa-mir-7844	12	-	94571231	94571352	TMCC3	ENSG00000057704			0	0	NA	NA	NA	NA	3prime	none	3prime
hsa-mir-7845	2	+	207166400	207166498	MIR7845	ENSG00000277590			0	0	NA	NA	NA	NA	none	none	none
hsa-mir-7846	1	+	12166943	12167038	TNFRSF1B	ENSG00000028137			0	0	NA	NA	NA	NA	none	none	none
hsa-mir-7847	11	+	1880045	1880147	LSP1	ENSG00000130592			26	11	APP(3),COL16A1(2),COL1A1(32),COL1A2(2),COL6A3(6),DCN(4),DEAF1(1),FASN(2),FN1(1),HNRNPUL2-BSCL2(2),IGHG1(1),LARP1(1),MUC1(1),NCOR2(2),PLEC(6),TNNT3(2),USF2(1),XBP1(2),	COL1A1(16),COL1A2(1),COL3A1(1),CTSB(1),IER2(1),LY6E(1),NCOR2(1),PLEC(8),	ENSG00000011465(4),ENSG00000084636(2),ENSG00000100219(2),ENSG00000105698(1),ENSG00000108821(32),ENSG00000115414(1),ENSG00000130595(2),ENSG00000142192(3),ENSG00000155506(1),ENSG00000163359(6),ENSG00000164692(2),ENSG00000169710(2),ENSG00000177030(1),ENSG00000178209(6),ENSG00000185499(1),ENSG00000196498(2),ENSG00000211896(1),ENSG00000234857(2),	ENSG00000108821(16),ENSG00000160888(1),ENSG00000160932(1),ENSG00000164692(1),ENSG00000164733(1),ENSG00000168542(1),ENSG00000178209(8),ENSG00000196498(1),	none	none	none
hsa-mir-7848	8	-	133046481	133046581	SLA	ENSG00000155926			1	0	COL1A1(1),COL3A1(1),	NA	ENSG00000108821(1),ENSG00000168542(1),	NA	none	none	none
hsa-mir-7849	4	+	146408583	146408688	MIR7849	ENSG00000278438			0	0	NA	NA	NA	NA	none	none	none
hsa-mir-7850	19	+	2630715	2630793	MIR7850	ENSG00000277904			0	0	NA	NA	NA	NA	none	none	none
hsa-mir-7851	12	-	42323700	42323859	ZCRB1	ENSG00000139168			1	0	IGKC(1),	NA	ENSG00000211592(1),	NA	3prime	5prime	3prime
hsa-mir-7852	1	+	107897223	107897304	MIR7852	ENSG00000275455			0	0	NA	NA	NA	NA	none	none	none
hsa-mir-7853	6	-	6169304	6169435	F13A1	ENSG00000124491			6	13	COL1A1(3),COL1A2(1),COL3A1(1),IGHG1(2),IGH_locus(2),KRT19(1),SPARC(3),	ACTG1(1),CDKAL1(1),COL1A1(11),COL1A2(4),DCN(3),ENO1(1),FN1(3),FTL(1),IGHG1(7),IGH_locus(6),KRT7(1),SPARC(3),	ENSG00000108821(3),ENSG00000113140(3),ENSG00000164692(1),ENSG00000168542(1),ENSG00000171345(1),ENSG00000211896(2),ENSG09000000013(2),	ENSG00000011465(3),ENSG00000074800(1),ENSG00000087086(1),ENSG00000108821(11),ENSG00000113140(3),ENSG00000115414(3),ENSG00000135480(1),ENSG00000145996(1),ENSG00000164692(4),ENSG00000184009(1),ENSG00000211896(7),ENSG09000000013(6),	none	none	none
hsa-mir-7854	16	+	81533902	81533966	CMIP	ENSG00000153815			13	2	CHGB(2),COL1A1(11),ECM1(2),FN1(1),IGF2(1),IGFBP5(1),PGAM5(1),PSMD7(1),	COL1A1(2),FN1(1),	ENSG00000089199(2),ENSG00000103035(1),ENSG00000108821(11),ENSG00000115414(1),ENSG00000115461(1),ENSG00000143369(2),ENSG00000167244(1),ENSG00000247077(1),	ENSG00000108821(2),ENSG00000115414(1),	none	none	5prime
hsa-mir-7855	14	-	64785626	64785686	SPTB	ENSG00000070182			0	0	NA	NA	NA	NA	none	none	3prime
hsa-mir-7856	1	-	86357632	86357687	ODF2L	ENSG00000122417			0	2	NA	PKN2(1),PRRC2C(1),	NA	ENSG00000065243(1),ENSG00000117523(1),	none	none	none
hsa-mir-7973-1	15	+	51314034	51314109	MIR7973-1	ENSG00000278098			0	0	NA	NA	NA	NA	none	none	none
hsa-mir-7973-2	15	-	51314032	51314107	CYP19A1	ENSG00000137869			0	0	NA	NA	NA	NA	none	none	3prime
hsa-mir-7974	19	-	11495544	11495622	ZNF653	ENSG00000161914			0	0	NA	NA	NA	NA	none	none	none
hsa-mir-7975	19	-	55123225	55123292	MIR7975	ENSG00000275863			0	0	NA	NA	NA	NA	none	none	none
hsa-mir-7976	3	-	127587111	127587176	TPRA1	ENSG00000163870			1	0	COL1A1(1),	NA	ENSG00000108821(1),	NA	none	none	none
hsa-mir-7977	3	+	176515103	176515151					0	0	NA	NA	NA	NA	none	none	none
hsa-mir-7978	4	-	21464700	21464758	KCNIP4	ENSG00000185774			0	0	NA	NA	NA	NA	none	none	none
hsa-mir-802	21	+	35720715	35720808	MIR802	ENSG00000211590			0	0	NA	NA	NA	NA	none	none	none
hsa-mir-8052	11	+	130666735	130666803	MIR8052	ENSG00000274999			0	0	NA	NA	NA	NA	none	none	none
hsa-mir-8053	4	+	47652669	47652743	MIR8053	ENSG00000277388			0	0	NA	NA	NA	NA	none	none	none
hsa-mir-8054	11	-	23419105	23419190	MIR8054	ENSG00000275868			0	0	NA	NA	NA	NA	none	none	none
hsa-mir-8055	8	-	6622124	6622220	CTD-2541M15.1	ENSG00000249898			0	0	NA	NA	NA	NA	none	none	none
hsa-mir-8056	5	+	173347455	173347536	MIR8056	ENSG00000274994			0	0	NA	NA	NA	NA	none	none	none
hsa-mir-8057	18	-	26591467	26591535	KCTD1	ENSG00000134504			0	0	NA	NA	NA	NA	none	5prime	3prime
hsa-mir-8058	16	+	82688931	82689019	CDH13	ENSG00000140945			2	0	COL1A2(1),TLN1(2),	NA	ENSG00000137076(2),ENSG00000164692(1),	NA	none	none	both
hsa-mir-8059	17	+	50768650	50768730	MIR8059	ENSG00000278672			0	0	NA	NA	NA	NA	none	none	none
hsa-mir-8060	3	+	96359964	96360039	MIR8060	ENSG00000278103			0	0	NA	NA	NA	NA	none	none	none
hsa-mir-8061	19	+	54645309	54645383	LILRB1	ENSG00000104972			1	0	IGKC(1),	NA	ENSG00000211592(1),	NA	none	none	none
hsa-mir-8062	20	+	7371608	7371692	MIR8062	ENSG00000278159			0	0	NA	NA	NA	NA	none	none	none
hsa-mir-8063	15	-	36972821	36972901	MEIS2	ENSG00000134138			0	1	NA	GLG1(1),	NA	ENSG00000090863(1),	none	none	5prime
hsa-mir-8064	3	-	52846463	52846552	TMEM110-MUSTN1	ENSG00000248592			1	1	COL1A1(1),	COL1A1(1),	ENSG00000108821(1),	ENSG00000108821(1),	3prime	none	none
hsa-mir-8065	16	+	5632467	5632566	RP11-420N3.3	ENSG00000279877			0	0	NA	NA	NA	NA	none	none	none
hsa-mir-8066	4	-	101240795	101240872	PPP3CA	ENSG00000138814			11	3	CARTPT(1),CHGB(3),COL1A1(5),COL3A1(2),CTNNB1(1),CTSD(1),FN1(1),SLC9A3R1(1),SPARC(1),	CTNNB1(1),GNAS(1),IGKC(1),	ENSG00000089199(3),ENSG00000108821(5),ENSG00000109062(1),ENSG00000113140(1),ENSG00000115414(1),ENSG00000117984(1),ENSG00000164326(1),ENSG00000168036(1),ENSG00000168542(2),	ENSG00000087460(1),ENSG00000168036(1),ENSG00000211592(1),	both	none	both
hsa-mir-8067	15	-	62304658	62304734	MIR8067	ENSG00000277919			0	0	NA	NA	NA	NA	none	none	none
hsa-mir-8068	11	-	28477481	28477548	MIR8068	ENSG00000273912			0	0	NA	NA	NA	NA	none	none	none
hsa-mir-8069-1	21	+	6859171	6859256	CH507-210P18.4	ENSG00000278955			0	0	NA	NA	NA	NA	none	none	none
hsa-mir-8069-2	21	+	13724189	13724274	MIR8069-1	ENSG00000278618			0	0	NA	NA	NA	NA	none	none	none
hsa-mir-8070	11	-	11783135	11783222	MIR8070	ENSG00000278529			0	0	NA	NA	NA	NA	none	none	none
hsa-mir-8071-1	14	+	105621116	105621180	IGH_locus_	ENSG09000000013			392	83	A2M(1),AC009133.12(1),ACADVL(1),ACTG1(37),ACTR2(2),AEBP1(45),AES(6),AGAP3(2),AHNAK(9),AKNA(1),ALDOA(21),ALOX5(1),ANXA11(1),APLP2(4),APOD(4),APOE(16),APP(11),AQP1(1),ARF1(13),ARF3(1),ARHGDIA(2),ARPC1B(4),ATP1A1(2),ATP5G1(1),AZGP1(13),B2M(12),BAG3(3),BCAM(2),BGN(62),BST2(1),C16orf58(8),C1QA(4),C1QB(3),C1QC(2),C1R(3),C1RL(1),C1S(2),C1orf43(1),C3(13),CALM3(5),CALR(11),CANX(2),CAPN2(1),CAPNS1(2),CARHS…	ACTG1(2),ACTR2(1),AHNAK(1),ALDOA(1),APOE(2),AZGP1(1),BGN(2),CALML5(1),CALR(1),CHGB(1),CLU(2),CNPY3(1),COL12A1(1),COL18A1(1),COL1A1(78),COL1A2(17),COL3A1(24),COL6A2(9),CST3(1),CTSB(3),CTSD(4),DAZAP2(1),DCN(1),DPP3(3),EFHD1(1),ERBB2(3),F13A1(1),FASN(4),GAK(1),GALNT2(4),GAPDH(3),GNAS(1),HK1(1),HSP90AB1(1),HSPG2(1),IGFBP5(1),KRT7(1),LCP1(1),MPRIP(1),MUCL1(5),MYH9(3),NUMA1(1),PABPC1(1),PCSK7(1),PELP1(…	ENSG00000002586(1),ENSG00000002834(4),ENSG00000004478(1),ENSG00000006282(3),ENSG00000008988(4),ENSG00000011347(16),ENSG00000011465(10),ENSG00000012223(9),ENSG00000012779(1),ENSG00000013364(1),ENSG00000025708(3),ENSG00000026025(2),ENSG00000035862(3),ENSG00000039068(4),ENSG00000044115(3),ENSG00000044574(8),ENSG00000049540(1),ENSG00000051523(1),ENSG00000060237(1),ENSG00000060718(1),ENSG00000067225(2…	ENSG00000011465(1),ENSG00000058600(1),ENSG00000067225(1),ENSG00000070756(1),ENSG00000080603(1),ENSG00000087460(1),ENSG00000089199(1),ENSG00000095383(1),ENSG00000096384(1),ENSG00000100234(1),ENSG00000100345(3),ENSG00000101439(1),ENSG00000108774(1),ENSG00000108821(78),ENSG00000111640(3),ENSG00000111799(1),ENSG00000113140(1),ENSG00000115461(1),ENSG00000115468(1),ENSG00000117984(4),ENSG00000118785(1)…	none	none	none
[truncated: 68 more rows]
