# Supplementary material for: Frequent miRNA-convergent fusion gene events in breast cancer
Source: Nat Commun. 2017 Oct 5;8:788. doi: 10.1038/s41467-017-01176-1 (PMC5629207; doi:10.1038/s41467-017-01176-1)
Supplement: Supplementary file 5 — Supplementary Data 2 [file 41467_2017_1176_MOESM5_ESM.xlsx]

## Sheet: Supplementary Data 2
Supplementary Data 2. Human miRNAs (miRBase v21) with host gene annotation (Entrez) and fusion transcripts identified in the TCGA data by Yoshihara et al. (Oncogene 2015;34(37):4845-54).
The total number of detected fusion transcripts across all tumors is given within parenthesis for each host gene-fusion partner pair.
miRNA	chr	strand	start	end	host_gene	host_ID	upstream_gene	upstream_ID	samples_miR_in_5prime	samples_miR_in_3prime	partner_genes_miR_in_5prime	partner_genes_miR_in_3prime	partner_IDs_miR_in_5prime	partner_IDs_miR_in_3prime	cancers_miR_in_5prime	cancers_miR_in_3prime
hsa-let-7a-1	9	+	94175957	94176036					0	0	NA	NA	NA	NA	NA	NA
hsa-let-7a-2	11	-	122146522	122146593	MIRLET7A2	406882			0	0	NA	NA	NA	NA	NA	NA
hsa-let-7a-3	22	+	46112749	46112822	MIRLET7BHG	400931			0	0	NA	NA	NA	NA	NA	NA
hsa-let-7b	22	+	46113686	46113768	MIRLET7BHG	400931			0	0	NA	NA	NA	NA	NA	NA
hsa-let-7c	21	+	16539828	16539911	MIR99AHG	388815			0	0	NA	NA	NA	NA	NA	NA
hsa-let-7d	9	+	94178834	94178920					0	0	NA	NA	NA	NA	NA	NA
hsa-let-7e	19	+	51692786	51692864					0	0	NA	NA	NA	NA	NA	NA
hsa-let-7f-1	9	+	94176347	94176433					0	0	NA	NA	NA	NA	NA	NA
hsa-let-7f-2	X	-	53557192	53557274	MIRLET7F2	406889			0	0	NA	NA	NA	NA	NA	NA
hsa-let-7g	3	-	52268278	52268361	WDR82	80335			0	0	NA	NA	NA	NA	NA	NA
hsa-let-7i	12	+	62603686	62603769					0	0	NA	NA	NA	NA	NA	NA
hsa-mir-1-1	20	+	62554306	62554376	MIR1-1	406904			0	0	NA	NA	NA	NA	NA	NA
hsa-mir-1-2	18	-	21829004	21829088	MIR133A1HG	102723167			0	0	NA	NA	NA	NA	NA	NA
hsa-mir-100	11	-	122152229	122152308	MIR100	406892			0	0	NA	NA	NA	NA	NA	NA
hsa-mir-101-1	1	-	65058434	65058508	MIR101-1	406893			0	0	NA	NA	NA	NA	NA	NA
hsa-mir-101-2	9	+	4850297	4850375	RCL1	10171			0	2	NA	AK3(1),GLIS3(1),	NA	169792(1),50808(1),	NA	HNSC(1),KIRC(1),
hsa-mir-103a-1	5	-	168560896	168560973	PANK3	79646			0	0	NA	NA	NA	NA	NA	NA
hsa-mir-103a-2	20	+	3917494	3917571	PANK2	80025			0	0	NA	NA	NA	NA	NA	NA
hsa-mir-103b-1	5	+	168560904	168560965					0	0	NA	NA	NA	NA	NA	NA
hsa-mir-103b-2	20	-	3917502	3917563					0	0	NA	NA	NA	NA	NA	NA
hsa-mir-105-1	X	-	152392219	152392299	GABRA3	2556			1	0	DIAPH2(1),	NA	1730(1),	NA	KIRC(1),	NA
hsa-mir-105-2	X	-	152394412	152394492	GABRA3	2556			1	0	DIAPH2(1),	NA	1730(1),	NA	KIRC(1),	NA
hsa-mir-106a	X	-	134170198	134170278	MIR106A	406899			0	0	NA	NA	NA	NA	NA	NA
hsa-mir-106b	7	-	100093993	100094074	MCM7	4176			0	0	NA	NA	NA	NA	NA	NA
hsa-mir-107	10	-	89592747	89592827	PANK1	53354			0	0	NA	NA	NA	NA	NA	NA
hsa-mir-10a	17	-	48579838	48579947	HOXB3	3213			0	0	NA	NA	NA	NA	NA	NA
hsa-mir-10b	2	+	176150303	176150412	HOXD3	3232			0	0	NA	NA	NA	NA	NA	NA
hsa-mir-1178	12	-	119713634	119713724	CIT	11113			0	1	NA	APPL2(1),	NA	55198(1),	NA	LUSC(1),
hsa-mir-1179	15	+	88608107	88608197					0	0	NA	NA	NA	NA	NA	NA
hsa-mir-1180	17	-	19344506	19344574	B9D1	27077			0	0	NA	NA	NA	NA	NA	NA
hsa-mir-1181	19	-	10403458	10403538	CDC37	11140			1	0	ELL(1),	NA	8178(1),	NA	LUAD(1),	NA
hsa-mir-1182	1	-	231019828	231019924	FAM89A	375061			0	0	NA	NA	NA	NA	NA	NA
hsa-mir-1183	7	+	21471058	21471146	SP4	6671			0	0	NA	NA	NA	NA	NA	NA
hsa-mir-1184-1	X	-	154887360	154887458	F8	2157			0	0	NA	NA	NA	NA	NA	NA
hsa-mir-1184-2	X	-	155383100	155383198	MIR1184-2	100422985			0	0	NA	NA	NA	NA	NA	NA
hsa-mir-1184-3	X	+	155457517	155457615	MIR1184-3	100422977			0	0	NA	NA	NA	NA	NA	NA
hsa-mir-1185-1	14	+	101042977	101043062	MIR1185-1	100302157			0	0	NA	NA	NA	NA	NA	NA
hsa-mir-1185-2	14	+	101044198	101044283	MIR1185-2	100302209			0	0	NA	NA	NA	NA	NA	NA
hsa-mir-1193	14	+	101030052	101030129					0	0	NA	NA	NA	NA	NA	NA
hsa-mir-1197	14	+	101025564	101025651					0	0	NA	NA	NA	NA	NA	NA
hsa-mir-1199	19	+	14073361	14073479	CTB-55O6.8	113230			0	0	NA	NA	NA	NA	NA	NA
hsa-mir-1200	7	-	36919357	36919432	ELMO1	9844			0	0	NA	NA	NA	NA	NA	NA
hsa-mir-1202	6	+	155946797	155946879	MIR1202	100302259			0	0	NA	NA	NA	NA	NA	NA
hsa-mir-1203	17	-	48156427	48156511	SKAP1	8631			0	5	NA	CPD(1),FOXK2(1),KPNB1(1),NSRP1(1),SPAG9(1),	NA	1362(1),3607(1),3837(1),84081(1),9043(1),	NA	BRCA(5),
hsa-mir-1204	8	+	127795962	127796028	MIR1204	100302185			0	0	NA	NA	NA	NA	NA	NA
hsa-mir-1205	8	+	127960633	127960695	MIR1205	100302161			0	0	NA	NA	NA	NA	NA	NA
hsa-mir-1206	8	+	128008898	128008956					0	0	NA	NA	NA	NA	NA	NA
hsa-mir-1207	8	+	128049152	128049238	MIR1207	100302175			0	0	NA	NA	NA	NA	NA	NA
hsa-mir-1208	8	+	128150116	128150188	MIR1208	100302281			0	0	NA	NA	NA	NA	NA	NA
hsa-mir-122	18	+	58451074	58451158					0	0	NA	NA	NA	NA	NA	NA
hsa-mir-1224	3	+	184241405	184241489	EIF2B5	8893			0	0	NA	NA	NA	NA	NA	NA
hsa-mir-1225	16	-	2090195	2090284	PKD1	5310			0	0	NA	NA	NA	NA	NA	NA
hsa-mir-1226	3	+	47849555	47849629	DHX30	22907			0	1	NA	ARIH2(1),	NA	10425(1),	NA	BRCA(1),
hsa-mir-1227	19	-	2234062	2234149	PLEKHJ1	55111			0	0	NA	NA	NA	NA	NA	NA
hsa-mir-1228	12	+	57194504	57194576	LRP1	4035			0	0	NA	NA	NA	NA	NA	NA
hsa-mir-1229	5	-	179798278	179798346	MGAT4B	11282			0	0	NA	NA	NA	NA	NA	NA
hsa-mir-1231	1	+	201808611	201808702	NAV1	89796			0	1	NA	DUSP12(1),	NA	11266(1),	NA	BRCA(1),
hsa-mir-1233-1	15	-	34382069	34382150	GOLGA8A	23015			0	0	NA	NA	NA	NA	NA	NA
hsa-mir-1233-2	15	-	34528290	34528371	GOLGA8B	440270			0	0	NA	NA	NA	NA	NA	NA
hsa-mir-1234	8	-	144400086	144400165	CPSF1	29894			0	0	NA	NA	NA	NA	NA	NA
hsa-mir-1236	6	-	31956839	31956940	NELFE	7936			0	0	NA	NA	NA	NA	NA	NA
hsa-mir-1237	11	+	64368602	64368703	RPS6KA4	8986			0	1	NA	AHNAK(1),	NA	79026(1),	NA	BRCA(1),
hsa-mir-1238	19	+	10552122	10552204	ATG4D	84971			0	0	NA	NA	NA	NA	NA	NA
hsa-mir-124-1	8	-	9903388	9903472	LINC00599	157627			0	0	NA	NA	NA	NA	NA	NA
hsa-mir-124-2	8	+	64379149	64379257	MIR124-2	406908			0	0	NA	NA	NA	NA	NA	NA
hsa-mir-124-3	20	+	63178500	63178586	MIR124-3	406909			0	0	NA	NA	NA	NA	NA	NA
hsa-mir-1243	4	+	113106863	113106955	ANK2	287			0	0	NA	NA	NA	NA	NA	NA
hsa-mir-1244-1	2	+	231713314	231713398	PTMA	728026			0	0	NA	NA	NA	NA	NA	NA
hsa-mir-1244-2	5	+	118974586	118974670					0	0	NA	NA	NA	NA	NA	NA
hsa-mir-1244-3	12	-	9239467	9239551	A2MP1	3			0	0	NA	NA	NA	NA	NA	NA
hsa-mir-1244-4	12	+	12111952	12112036	BCL2L14	79370			0	1	NA	MSRB3(1),	NA	253827(1),	NA	LUSC(1),
hsa-mir-1245a	2	+	188978092	188978161	COL3A1	1281			0	0	NA	NA	NA	NA	NA	NA
hsa-mir-1245b	2	-	188978093	188978161					0	0	NA	NA	NA	NA	NA	NA
hsa-mir-1246	2	-	176600980	176601052					0	0	NA	NA	NA	NA	NA	NA
hsa-mir-1247	14	-	101560287	101560422	MIR1247	100302145			0	0	NA	NA	NA	NA	NA	NA
hsa-mir-1248	3	+	186786672	186786777	EIF4A2	1974			0	3	NA	CTSB(3),	NA	1508(3),	NA	THCA(3),
hsa-mir-1249	22	-	45200954	45201019	KIAA0930	23313			0	0	NA	NA	NA	NA	NA	NA
hsa-mir-1250	17	-	81133196	81133308	AATK	9625			0	0	NA	NA	NA	NA	NA	NA
hsa-mir-1251	12	+	97491909	97491978	RMST	196475			0	0	NA	NA	NA	NA	NA	NA
hsa-mir-1252	12	+	79419257	79419321	SYT1	6857			0	2	NA	USP15(1),YAF2(1),	NA	10138(1),9958(1),	NA	BRCA(1),LUAD(1),
hsa-mir-1253	17	-	2748078	2748182	MIR1253	100302208			0	0	NA	NA	NA	NA	NA	NA
hsa-mir-1254-1	10	+	68759318	68759414	CCAR1	55749			0	0	NA	NA	NA	NA	NA	NA
hsa-mir-1254-2	10	+	23393405	23393467	MIR1254-2	100616217			0	0	NA	NA	NA	NA	NA	NA
hsa-mir-1255a	4	-	101330302	101330414	PPP3CA	5530			1	3	BRD2(1),	CANT1(1),CD9(1),RASSF3(1),	6046(1),	124583(1),283349(1),928(1),	PRAD(1),	PRAD(3),
hsa-mir-1255b-1	4	-	36426366	36426428					0	0	NA	NA	NA	NA	NA	NA
hsa-mir-1255b-2	1	+	167998660	167998726	DCAF6	55827			1	0	MPZL1(1),	NA	9019(1),	NA	BRCA(1),	NA
hsa-mir-1256	1	-	20988314	20988432	EIF4G3	8672			1	1	LIN28A(1),	PUM1(1),	79727(1),	9698(1),	HNSC(1),	LUSC(1),
hsa-mir-1257	20	-	61953546	61953662	TAF4	6874			0	1	NA	PLCG1(1),	NA	5335(1),	NA	BRCA(1),
hsa-mir-1258	2	-	179860836	179860908	ZNF385B	151126			1	0	SCG5(1),	NA	6447(1),	NA	BRCA(1),	NA
hsa-mir-125a	19	+	51693254	51693339	MIR125A	406910			0	0	NA	NA	NA	NA	NA	NA
hsa-mir-125b-1	11	-	122099757	122099844	MIR125B1	406911			0	0	NA	NA	NA	NA	NA	NA
hsa-mir-125b-2	21	+	16590237	16590325	MIR99AHG	388815			0	0	NA	NA	NA	NA	NA	NA
hsa-mir-126	9	+	136670602	136670686	EGFL7	51162			0	0	NA	NA	NA	NA	NA	NA
hsa-mir-1260a	14	+	77266218	77266290	MIR1260A	100302236			0	0	NA	NA	NA	NA	NA	NA
hsa-mir-1260b	11	+	96341438	96341526					0	0	NA	NA	NA	NA	NA	NA
hsa-mir-1261	11	-	90869121	90869202	MIR1261	100302228			0	0	NA	NA	NA	NA	NA	NA
hsa-mir-1262	1	-	68183518	68183610	WLS	79971			0	2	NA	RYR2(1),SMYD3(1),	NA	6262(1),64754(1),	NA	BRCA(1),LGG(1),
hsa-mir-1263	3	-	164171471	164171556	MIR1263	100302148			0	0	NA	NA	NA	NA	NA	NA
hsa-mir-1264	X	+	114652655	114652723	HTR2C	3358			0	0	NA	NA	NA	NA	NA	NA
hsa-mir-1265	10	+	14436576	14436661	MIR1265	100302116			0	0	NA	NA	NA	NA	NA	NA
hsa-mir-1266	15	-	52277117	52277200	MYO5C	55930			0	0	NA	NA	NA	NA	NA	NA
hsa-mir-1267	13	-	107531171	107531248	FAM155A	728215			0	0	NA	NA	NA	NA	NA	NA
hsa-mir-1268a	15	-	22225278	22225329	MIR1268A	100302233			0	0	NA	NA	NA	NA	NA	NA
hsa-mir-1268b	17	+	80098828	80098877	CCDC40	55036			0	1	NA	BPTF(1),	NA	2186(1),	NA	BRCA(1),
hsa-mir-1269a	4	+	66276824	66276928	MIR1269A	100302177			0	0	NA	NA	NA	NA	NA	NA
hsa-mir-1269b	17	-	12917268	12917342	MIR1269B	100616494			0	0	NA	NA	NA	NA	NA	NA
hsa-mir-127	14	+	100882979	100883075					0	0	NA	NA	NA	NA	NA	NA
hsa-mir-1270	19	-	20399272	20399354	MIR1270	100302179			0	0	NA	NA	NA	NA	NA	NA
hsa-mir-1271	5	+	176367946	176368031	ARL10	285598			0	0	NA	NA	NA	NA	NA	NA
hsa-mir-1272	15	-	64762387	64762515	RBPMS2	348093			0	0	NA	NA	NA	NA	NA	NA
hsa-mir-1273a	8	-	100023982	100024084	RGS22	26166			0	0	NA	NA	NA	NA	NA	NA
hsa-mir-1273c	6	+	154853360	154853436	TIAM2	26230			0	0	NA	NA	NA	NA	NA	NA
hsa-mir-1273d	1	+	10227718	10227803	KIF1B	23095			4	0	AGTRAP(1),MYO5B(1),UBE4B(2),	NA	10277(2),4645(1),57085(1),	NA	BRCA(1),GBM(1),KIRC(1),LUAD(1),	NA
hsa-mir-1273e	17	-	64425069	64425170	MIR1273E	100526648			0	0	NA	NA	NA	NA	NA	NA
hsa-mir-1273f	1	+	52928674	52928772	SCP2	6342			0	0	NA	NA	NA	NA	NA	NA
hsa-mir-1273g	1	+	52940314	52940413	SCP2	6342			0	0	NA	NA	NA	NA	NA	NA
hsa-mir-1273h	16	+	24203116	24203231	PRKCB	5579			0	5	NA	ABCC1(1),ADCY9(1),GGA2(1),SPNS1(1),TNRC6A(1),	NA	115(1),23062(1),27327(1),4363(1),83985(1),	NA	GBM(1),LGG(1),LUAD(1),LUSC(1),PRAD(1),
hsa-mir-1275	6	-	33999972	34000051	MIR1275	100302123			0	0	NA	NA	NA	NA	NA	NA
hsa-mir-1276	15	-	85770496	85770578	KLHL25	64410			0	0	NA	NA	NA	NA	NA	NA
hsa-mir-1277	X	+	118386394	118386471	WDR44	54521			0	0	NA	NA	NA	NA	NA	NA
hsa-mir-1278	1	+	193136503	193136583	CDC73	79577			1	0	FAM172A(1),	NA	83989(1),	NA	LAML(1),	NA
hsa-mir-1279	12	-	69273157	69273218					0	0	NA	NA	NA	NA	NA	NA
hsa-mir-128-1	2	+	135665397	135665478	R3HDM1	23518			0	1	NA	UBXN4(1),	NA	23190(1),	NA	LUAD(1),
hsa-mir-128-2	3	+	35744476	35744559	ARPP21	10777			0	0	NA	NA	NA	NA	NA	NA
hsa-mir-1281	22	+	41092513	41092566	EP300	2033			5	0	BCOR(1),IPO5(1),MCHR1(1),TNRC6B(1),TTC28(1),	NA	23112(1),23331(1),2847(1),3843(1),54880(1),	NA	BLCA(1),BRCA(1),LGG(2),LUSC(1),	NA
hsa-mir-1282	15	-	43793659	43793759	MIR1282	100302254	SERINC4	619189	0	0	NA	NA	NA	NA	NA	NA
hsa-mir-1283-1	19	+	53688481	53688567	MIR1283-1	100302265			0	0	NA	NA	NA	NA	NA	NA
hsa-mir-1283-2	19	+	53758232	53758318	MIR1283-2	100302205			0	0	NA	NA	NA	NA	NA	NA
hsa-mir-1284	3	-	71541970	71542089	FOXP1	27086			10	0	ACTR3B(1),ARMC8(1),C5orf51(1),COQ10B(1),EIF4E3(2),PXDNL(1),RGAG4(1),RUFY1(1),UGGT1(1),	NA	137902(1),25852(1),285636(1),317649(2),340526(1),56886(1),57180(1),80219(1),80230(1),	NA	BRCA(5),HNSC(1),OV(1),PRAD(3),	NA
hsa-mir-1285-1	7	-	92204015	92204098	KRIT1	889			0	0	NA	NA	NA	NA	NA	NA
hsa-mir-1285-2	2	-	70252918	70253005	MIR1285-2	100302268			0	0	NA	NA	NA	NA	NA	NA
hsa-mir-1286	22	-	20249134	20249211	RTN4R	65078			0	0	NA	NA	NA	NA	NA	NA
hsa-mir-1287	10	-	98395218	98395307	PYROXD2	84795			0	0	NA	NA	NA	NA	NA	NA
hsa-mir-1288	17	+	16282014	16282088	PIGL	9487			0	0	NA	NA	NA	NA	NA	NA
hsa-mir-1289-1	20	-	35453954	35454097	GDF5	8200			0	0	NA	NA	NA	NA	NA	NA
hsa-mir-1289-2	5	-	133427596	133427706	FSTL4	23105			1	0	SLIT3(1),	NA	6586(1),	NA	BRCA(1),	NA
hsa-mir-129-1	7	+	128207872	128207943	MIR129-1	406917			0	0	NA	NA	NA	NA	NA	NA
hsa-mir-129-2	11	+	43581394	43581483	HSD17B12	51144			1	0	TP53I11(1),	NA	9537(1),	NA	HNSC(1),	NA
hsa-mir-1290	1	-	18897071	18897148	ALDH4A1	8659			0	0	NA	NA	NA	NA	NA	NA
hsa-mir-1291	12	-	48654444	48654530	SNORA2C	677815			0	0	NA	NA	NA	NA	NA	NA
hsa-mir-1292	20	+	2652777	2652842	NOP56	10528			0	0	NA	NA	NA	NA	NA	NA
hsa-mir-1293	12	-	50234142	50234212	LIMA1	51474			0	0	NA	NA	NA	NA	NA	NA
hsa-mir-1294	5	+	154347106	154347247	GALNT10	55568			0	0	NA	NA	NA	NA	NA	NA
hsa-mir-1295a	1	-	171101728	171101806	MIR1295A	100302178			0	0	NA	NA	NA	NA	NA	NA
hsa-mir-1295b	1	+	171101739	171101798	FMO3	2328			0	0	NA	NA	NA	NA	NA	NA
hsa-mir-1296	10	-	63372957	63373048	JMJD1C	221037			2	0	ANK3(1),NRBF2(1),	NA	288(1),29982(1),	NA	GBM(1),PRAD(1),	NA
hsa-mir-1297	13	-	54311972	54312048					0	0	NA	NA	NA	NA	NA	NA
hsa-mir-1298	X	+	114715233	114715344	HTR2C	3358			0	0	NA	NA	NA	NA	NA	NA
hsa-mir-1299	9	-	40929010	40929092	MIR1299	100302167			0	0	NA	NA	NA	NA	NA	NA
hsa-mir-1301	2	-	25328640	25328721	DNMT3A	1788			0	0	NA	NA	NA	NA	NA	NA
hsa-mir-1302-1	12	-	112695034	112695176					0	0	NA	NA	NA	NA	NA	NA
hsa-mir-1302-10	15	-	101960459	101960596	MIR1302-10	100422834			0	0	NA	NA	NA	NA	NA	NA
hsa-mir-1302-11	19	+	71973	72110	MIR1302-11	100422919			0	0	NA	NA	NA	NA	NA	NA
hsa-mir-1302-2	1	+	30366	30503	RP11-34P13.3	105376912			0	0	NA	NA	NA	NA	NA	NA
hsa-mir-1302-3	2	-	113582959	113583096	MIR1302-3	100302128			0	0	NA	NA	NA	NA	NA	NA
hsa-mir-1302-4	2	-	207269275	207269424	MIR1302-4	100302130			0	0	NA	NA	NA	NA	NA	NA
hsa-mir-1302-5	20	-	50614636	50614785	FAM65C	140876			0	1	NA	ESCO1(1),	NA	114799(1),	NA	OV(1),
hsa-mir-1302-6	7	-	18127220	18127309	MIR1302-6	100302140			0	0	NA	NA	NA	NA	NA	NA
hsa-mir-1302-7	8	-	141786242	141786313					0	0	NA	NA	NA	NA	NA	NA
hsa-mir-1302-8	9	-	97363554	97363681	MIR1302-8	100302223			0	0	NA	NA	NA	NA	NA	NA
hsa-mir-1302-9	9	+	30144	30281	MIR1302-9	100422831			0	0	NA	NA	NA	NA	NA	NA
hsa-mir-1303	5	+	154685776	154685861	MIR1303	100302284			0	0	NA	NA	NA	NA	NA	NA
hsa-mir-1304	11	-	93733674	93733764	TAF1D	79101			0	0	NA	NA	NA	NA	NA	NA
hsa-mir-1305	4	+	182169293	182169378	TENM3	55714			0	0	NA	NA	NA	NA	NA	NA
hsa-mir-1306	22	+	20086058	20086142	DGCR8	54487			1	0	CRKL(1),	NA	1399(1),	NA	LUSC(1),	NA
hsa-mir-1307	10	-	103394253	103394401	USMG5	84833			0	0	NA	NA	NA	NA	NA	NA
hsa-mir-130a	11	+	57641198	57641286	MIR130A	406919			0	0	NA	NA	NA	NA	NA	NA
hsa-mir-130b	22	+	21653304	21653385	PPIL2	23759			1	0	KIAA1671(1),	NA	85379(1),	NA	HNSC(1),	NA
hsa-mir-132	17	-	2049908	2050008	MIR132	406921			0	0	NA	NA	NA	NA	NA	NA
hsa-mir-1321	X	+	85835780	85835858					0	0	NA	NA	NA	NA	NA	NA
hsa-mir-1322	8	-	10825373	10825443	PINX1	54984			0	0	NA	NA	NA	NA	NA	NA
hsa-mir-1323	19	+	53671968	53672040	MIR1323	100302255			0	0	NA	NA	NA	NA	NA	NA
hsa-mir-1324	3	+	75630763	75630858	MIR1324	100302212			0	0	NA	NA	NA	NA	NA	NA
hsa-mir-133a-1	18	-	21825698	21825785	MIR133A1HG	102723167			0	0	NA	NA	NA	NA	NA	NA
hsa-mir-133a-2	20	+	62564912	62565013	MIR133A2	406923			0	0	NA	NA	NA	NA	NA	NA
hsa-mir-133b	6	+	52148923	52149041	MIR133B	442890			0	0	NA	NA	NA	NA	NA	NA
hsa-mir-134	14	+	101054687	101054759	MIR134	406924			0	0	NA	NA	NA	NA	NA	NA
hsa-mir-1343	11	+	34941837	34941920	PDHX	8050			3	1	CAT(2),EIF3M(1),	KDM6A(1),	10480(1),847(2),	7403(1),	BRCA(3),	BRCA(1),
hsa-mir-135a-1	3	-	52294219	52294308	MIR135A1	406925			0	0	NA	NA	NA	NA	NA	NA
hsa-mir-135a-2	12	+	97563812	97563911	RMST	196475			0	0	NA	NA	NA	NA	NA	NA
hsa-mir-135b	1	-	205448302	205448398	LEMD1	93273			0	0	NA	NA	NA	NA	NA	NA
hsa-mir-136	14	+	100884702	100884783					0	0	NA	NA	NA	NA	NA	NA
hsa-mir-137	1	-	98046070	98046171	MIR137HG	400765			0	0	NA	NA	NA	NA	NA	NA
hsa-mir-138-1	3	+	44114212	44114310	MIR138-1	406929			0	0	NA	NA	NA	NA	NA	NA
hsa-mir-138-2	16	+	56858518	56858601					0	0	NA	NA	NA	NA	NA	NA
hsa-mir-139	11	-	72615063	72615130	PDE2A	5138			0	0	NA	NA	NA	NA	NA	NA
hsa-mir-140	16	+	69933081	69933180	WWP2	11060			0	1	NA	CACNA1C(1),	NA	775(1),	NA	PRAD(1),
hsa-mir-141	12	+	6964097	6964191	MIR141	406933			0	0	NA	NA	NA	NA	NA	NA
hsa-mir-142	17	-	58331232	58331318					0	0	NA	NA	NA	NA	NA	NA
hsa-mir-143	5	+	149428918	149429023	MIR143	406935			0	0	NA	NA	NA	NA	NA	NA
hsa-mir-144	17	-	28861533	28861618					0	0	NA	NA	NA	NA	NA	NA
hsa-mir-145	5	+	149430646	149430733	MIR145	406937			0	0	NA	NA	NA	NA	NA	NA
hsa-mir-1468	X	-	63786002	63786087	ARHGEF9	23229			0	0	NA	NA	NA	NA	NA	NA
hsa-mir-1469	15	+	96333261	96333307	NR2F2	7026			0	0	NA	NA	NA	NA	NA	NA
hsa-mir-146a	5	+	160485352	160485450	MIR3142HG	285628			0	0	NA	NA	NA	NA	NA	NA
hsa-mir-146b	10	+	102436512	102436584					0	0	NA	NA	NA	NA	NA	NA
hsa-mir-1470	19	+	15449548	15449608	MIR1470	100302127			0	0	NA	NA	NA	NA	NA	NA
hsa-mir-1471	2	-	231892242	231892298	MIR1471	100302126			0	0	NA	NA	NA	NA	NA	NA
hsa-mir-147a	9	-	120244979	120245050	MIR147A	406939			0	0	NA	NA	NA	NA	NA	NA
hsa-mir-147b	15	+	45433050	45433129	C15orf48	84419			0	0	NA	NA	NA	NA	NA	NA
hsa-mir-148a	7	-	25949919	25949986					0	0	NA	NA	NA	NA	NA	NA
hsa-mir-148b	12	+	54337216	54337314	COPZ1	22818			0	0	NA	NA	NA	NA	NA	NA
hsa-mir-149	2	+	240456001	240456089	GPC1	2817			1	0	MFN1(1),	NA	55669(1),	NA	LUSC(1),	NA
hsa-mir-150	19	-	49500785	49500868					0	0	NA	NA	NA	NA	NA	NA
hsa-mir-151a	8	-	140732564	140732653	PTK2	5747			1	2	RNF139(1),	AGO2(1),PTDSS1(1),	11236(1),	27161(1),9791(1),	LUAD(1),	BRCA(1),LUAD(1),
hsa-mir-151b	14	-	100109419	100109514	MIR151B	100616247			0	0	NA	NA	NA	NA	NA	NA
hsa-mir-152	17	-	48037161	48037247	COPZ2	51226			0	0	NA	NA	NA	NA	NA	NA
hsa-mir-153-1	2	-	219294111	219294200	PTPRN	5798			0	0	NA	NA	NA	NA	NA	NA
hsa-mir-153-2	7	-	157574336	157574422	PTPRN2	5799			0	4	NA	LMBR1(2),TMEM87A(1),UBE3C(1),	NA	25963(1),64327(2),9690(1),	NA	BRCA(1),HNSC(1),LUSC(1),PRAD(1),
hsa-mir-1537	1	-	235853000	235853060	LYST	1130			2	0	DISC1(1),NID1(1),	NA	27185(1),4811(1),	NA	HNSC(1),LUAD(1),	NA
hsa-mir-1538	16	-	69565808	69565868	MIR1538	100302119			0	0	NA	NA	NA	NA	NA	NA
hsa-mir-1539	18	+	49487373	49487422	MIR1539	100302257			0	0	NA	NA	NA	NA	NA	NA
hsa-mir-154	14	+	101059755	101059838	MIR154	406946			0	0	NA	NA	NA	NA	NA	NA
hsa-mir-155	21	+	25573980	25574044	MIR155HG	114614			0	0	NA	NA	NA	NA	NA	NA
hsa-mir-1587	X	+	39837561	39837613	MIR1587	100616251			0	0	NA	NA	NA	NA	NA	NA
hsa-mir-15a	13	-	50049119	50049201					0	0	NA	NA	NA	NA	NA	NA
hsa-mir-15b	3	+	160404588	160404685	SMC4	10051			0	0	NA	NA	NA	NA	NA	NA
hsa-mir-16-1	13	-	50048973	50049061	MIR16-1	406950			0	0	NA	NA	NA	NA	NA	NA
hsa-mir-16-2	3	+	160404745	160404825	SMC4	10051			0	0	NA	NA	NA	NA	NA	NA
hsa-mir-17	13	+	91350605	91350688	MIR17HG	407975			0	0	NA	NA	NA	NA	NA	NA
hsa-mir-181a-1	1	-	198859044	198859153	MIR181A1	406995			0	0	NA	NA	NA	NA	NA	NA
hsa-mir-181a-2	9	+	124692442	124692551	MIR181A2	406954			0	0	NA	NA	NA	NA	NA	NA
hsa-mir-181b-1	1	-	198858873	198858982	MIR181B1	406955			0	0	NA	NA	NA	NA	NA	NA
hsa-mir-181b-2	9	+	124693710	124693798	MIR181B2	406956			0	0	NA	NA	NA	NA	NA	NA
hsa-mir-181c	19	+	13874699	13874808	NANOS3	342977			0	0	NA	NA	NA	NA	NA	NA
hsa-mir-181d	19	+	13874875	13875011	NANOS3	342977			0	0	NA	NA	NA	NA	NA	NA
hsa-mir-182	7	-	129770383	129770492	MIR182	406958			0	0	NA	NA	NA	NA	NA	NA
hsa-mir-1825	20	+	32237795	32237847	POFUT1	23509			0	0	NA	NA	NA	NA	NA	NA
hsa-mir-1827	12	+	100189884	100189949					0	0	NA	NA	NA	NA	NA	NA
hsa-mir-183	7	-	129774905	129775014	MIR183	406959			0	0	NA	NA	NA	NA	NA	NA
hsa-mir-184	15	+	79209788	79209871	MIR184	406960			0	0	NA	NA	NA	NA	NA	NA
hsa-mir-185	22	+	20033139	20033220	TANGO2	128989			0	0	NA	NA	NA	NA	NA	NA
hsa-mir-186	1	-	71067631	71067716	ZRANB2	9406			0	1	NA	NEGR1(1),	NA	257194(1),	NA	GBM(1),
hsa-mir-187	18	-	35904818	35904926	MIR187	406963			0	0	NA	NA	NA	NA	NA	NA
hsa-mir-188	X	+	50003503	50003588	CLCN5	1184			0	0	NA	NA	NA	NA	NA	NA
hsa-mir-18a	13	+	91350751	91350821	MIR17HG	407975			0	0	NA	NA	NA	NA	NA	NA
hsa-mir-18b	X	-	134170041	134170111					0	0	NA	NA	NA	NA	NA	NA
hsa-mir-1908	11	-	61815161	61815240	FADS1	3992			0	0	NA	NA	NA	NA	NA	NA
hsa-mir-1909	19	-	1816159	1816238	REXO1	57455			0	0	NA	NA	NA	NA	NA	NA
hsa-mir-190a	15	+	62823957	62824041	TLN2	83660			0	1	NA	NEDD4L(1),	NA	23327(1),	NA	BRCA(1),
hsa-mir-190b	1	-	154193665	154193743	TPM3	7170			1	0	NTRK1(1),	NA	4914(1),	NA	THCA(1),	NA
hsa-mir-191	3	-	49020618	49020709	DALRD3	55152			0	0	NA	NA	NA	NA	NA	NA
hsa-mir-1910	16	-	85741621	85741700	C16orf74	404550			0	0	NA	NA	NA	NA	NA	NA
hsa-mir-1911	X	+	114763184	114763263	HTR2C	3358			0	0	NA	NA	NA	NA	NA	NA
hsa-mir-1912	X	+	114651544	114651623	HTR2C	3358			0	0	NA	NA	NA	NA	NA	NA
hsa-mir-1913	6	-	166509354	166509433	RPS6KA2	6196			1	0	PSMG4(1),	NA	389362(1),	NA	BRCA(1),	NA
hsa-mir-1914	20	-	63941465	63941544	UCKL1	54963			0	0	NA	NA	NA	NA	NA	NA
hsa-mir-1915	10	-	21496562	21496641	CASC10	399726			0	0	NA	NA	NA	NA	NA	NA
hsa-mir-192	11	-	64891137	64891246					0	0	NA	NA	NA	NA	NA	NA
hsa-mir-193a	17	+	31559996	31560083	MIR193A	406968			0	0	NA	NA	NA	NA	NA	NA
hsa-mir-193b	16	+	14303967	14304049	MIR193B	574455			0	0	NA	NA	NA	NA	NA	NA
hsa-mir-194-1	1	-	220118157	220118241	MIR194-1	406969			0	0	NA	NA	NA	NA	NA	NA
hsa-mir-194-2	11	-	64891355	64891439	MIR194-2	406970			0	0	NA	NA	NA	NA	NA	NA
hsa-mir-195	17	-	7017615	7017701	MIR497HG	100506755			0	0	NA	NA	NA	NA	NA	NA
hsa-mir-196a-1	17	-	48632490	48632559	HOXB7	3217			0	0	NA	NA	NA	NA	NA	NA
hsa-mir-196a-2	12	+	53991738	53991847	HOXC6	3223			1	0	PYM1(1),	NA	84305(1),	NA	GBM(1),	NA
hsa-mir-196b	7	-	27169480	27169563	HOXA9	3205			0	0	NA	NA	NA	NA	NA	NA
hsa-mir-197	1	+	109598893	109598967	GNAI3	2773			0	0	NA	NA	NA	NA	NA	NA
hsa-mir-1972-1	16	-	15010321	15010397	RP11-82O18.1	642778			0	1	NA	PDXDC1(1),	NA	23042(1),	NA	BRCA(1),
hsa-mir-1972-2	16	+	70030346	70030422	MIR1972-2	100422922			0	0	NA	NA	NA	NA	NA	NA
hsa-mir-1973	4	+	116299725	116299768					0	0	NA	NA	NA	NA	NA	NA
hsa-mir-1976	1	+	26554542	26554593	RPS6KA1	6195			1	1	LIN28A(1),	FGGY(1),	79727(1),	55277(1),	LUAD(1),	BRCA(1),
hsa-mir-198	3	-	120395668	120395729	FSTL1	11167			0	1	NA	GSK3B(1),	NA	2932(1),	NA	BRCA(1),
hsa-mir-199a-1	19	-	10817426	10817496	MIR199A1	406976			0	0	NA	NA	NA	NA	NA	NA
hsa-mir-199a-2	1	-	172144535	172144644	DNM3OS	100628315			0	0	NA	NA	NA	NA	NA	NA
hsa-mir-199b	9	-	128244721	128244830	MIR199B	406978			0	0	NA	NA	NA	NA	NA	NA
hsa-mir-19a	13	+	91350891	91350972	MIR17HG	407975			0	0	NA	NA	NA	NA	NA	NA
hsa-mir-19b-1	13	+	91351192	91351278	MIR17HG	407975			0	0	NA	NA	NA	NA	NA	NA
hsa-mir-19b-2	X	-	134169671	134169766	MIR19B2	406981			0	0	NA	NA	NA	NA	NA	NA
hsa-mir-200a	1	+	1167863	1167952					0	0	NA	NA	NA	NA	NA	NA
hsa-mir-200b	1	+	1167104	1167198					0	0	NA	NA	NA	NA	NA	NA
hsa-mir-200c	12	+	6963699	6963766					0	0	NA	NA	NA	NA	NA	NA
hsa-mir-202	10	-	133247511	133247620	MIR202HG	101927671			0	0	NA	NA	NA	NA	NA	NA
hsa-mir-203a	14	+	104117405	104117514	MIR203A	406986	ASPG	374569	0	0	NA	NA	NA	NA	NA	NA
hsa-mir-203b	14	-	104117418	104117503					0	0	NA	NA	NA	NA	NA	NA
hsa-mir-204	9	-	70809975	70810084	TRPM3	80036			0	0	NA	NA	NA	NA	NA	NA
hsa-mir-205	1	+	209432133	209432242	MIR205	406988			0	0	NA	NA	NA	NA	NA	NA
hsa-mir-2052	8	+	74705693	74705747	MIR2052HG	441355			0	0	NA	NA	NA	NA	NA	NA
hsa-mir-2053	8	+	112643493	112643583	MIR2053	100302225			0	0	NA	NA	NA	NA	NA	NA
hsa-mir-2054	4	+	125507259	125507307					0	0	NA	NA	NA	NA	NA	NA
hsa-mir-206	6	+	52144349	52144434					0	0	NA	NA	NA	NA	NA	NA
hsa-mir-208a	14	-	23388596	23388666	MYH6	4624			0	0	NA	NA	NA	NA	NA	NA
hsa-mir-208b	14	-	23417987	23418063	MYH7	4625			0	0	NA	NA	NA	NA	NA	NA
hsa-mir-20a	13	+	91351065	91351135	MIR17HG	407975			0	0	NA	NA	NA	NA	NA	NA
hsa-mir-20b	X	-	134169809	134169877	MIR20B	574032			0	0	NA	NA	NA	NA	NA	NA
hsa-mir-21	17	+	59841266	59841337	VMP1	81671			0	30	NA	AKAP8(1),BCAS3(1),CACNG4(1),CHMP5(1),CKAP5(1),DCAF7(1),EARS2(1),MED13(1),MGAT5B(1),PPM1E(1),RBM39(1),RPS6KB1(18),TUBD1(1),VARS(1),	NA	10238(1),10270(1),124454(1),146664(1),22843(1),27092(1),51174(1),51510(1),54828(1),6198(18),7407(1),9584(1),9793(1),9969(1),	NA	BLCA(1),BRCA(14),HNSC(3),KIRC(1),LUAD(11),OV(1),
hsa-mir-210	11	-	568089	568198	MIR210	406992			0	0	NA	NA	NA	NA	NA	NA
hsa-mir-211	15	-	31065032	31065141	TRPM1	4308			0	0	NA	NA	NA	NA	NA	NA
hsa-mir-2110	10	-	114174105	114174179	CCDC186	55088			0	0	NA	NA	NA	NA	NA	NA
hsa-mir-2113	6	+	98024531	98024621	RP11-436D23.1	101927314			0	0	NA	NA	NA	NA	NA	NA
hsa-mir-2114	X	+	150228004	150228083					0	0	NA	NA	NA	NA	NA	NA
hsa-mir-2115	3	-	48316360	48316459	SPINK8	646424			0	0	NA	NA	NA	NA	NA	NA
hsa-mir-2116	15	-	59171183	59171262	MYO1E	4643			0	0	NA	NA	NA	NA	NA	NA
hsa-mir-2117	17	+	43444806	43444885	MIR2117	100313779			0	0	NA	NA	NA	NA	NA	NA
hsa-mir-212	17	-	2050271	2050380	MIR212	406994			0	0	NA	NA	NA	NA	NA	NA
hsa-mir-214	1	-	172138798	172138907	DNM3OS	100628315			0	0	NA	NA	NA	NA	NA	NA
hsa-mir-215	1	-	220117853	220117962	MIR215	406997			0	0	NA	NA	NA	NA	NA	NA
hsa-mir-216a	2	-	55988950	55989059	MIR216A	406998			0	0	NA	NA	NA	NA	NA	NA
hsa-mir-216b	2	-	56000714	56000795	MIR216B	100126319			0	0	NA	NA	NA	NA	NA	NA
hsa-mir-217	2	-	55982967	55983076					0	0	NA	NA	NA	NA	NA	NA
hsa-mir-218-1	4	+	20528275	20528384	SLIT2	9353			0	0	NA	NA	NA	NA	NA	NA
hsa-mir-218-2	5	-	168768146	168768255	SLIT3	6586			0	1	NA	CREBRF(1),	NA	153222(1),	NA	LUAD(1),
hsa-mir-219a-1	6	+	33207835	33207944	MIR219A1	407002	HSD17B8	7923	0	0	NA	NA	NA	NA	NA	NA
hsa-mir-219a-2	9	-	128392618	128392714	MIR219B	100616335			0	0	NA	NA	NA	NA	NA	NA
hsa-mir-219b	9	+	128392621	128392708			URM1	81605	0	1	NA	SRP68(1),	NA	6730(1),	NA	GBM(1),
hsa-mir-22	17	-	1713903	1713987	MIR22HG	84981			0	0	NA	NA	NA	NA	NA	NA
hsa-mir-221	X	-	45746157	45746266	MIR221	407006			0	0	NA	NA	NA	NA	NA	NA
hsa-mir-222	X	-	45747015	45747124	MIR222	407007			0	0	NA	NA	NA	NA	NA	NA
hsa-mir-223	X	+	66018870	66018979	MIR223	407008			0	0	NA	NA	NA	NA	NA	NA
hsa-mir-224	X	-	151958578	151958658	GABRE	2564			0	0	NA	NA	NA	NA	NA	NA
hsa-mir-2276	13	+	24162416	24162504	SPATA13	221178			1	0	PRRC2C(1),	NA	23215(1),	NA	BRCA(1),	NA
hsa-mir-2277	5	-	93620696	93620788	FAM172A	83989			0	2	NA	CAST(1),CDC73(1),	NA	79577(1),831(1),	NA	BRCA(1),LAML(1),
hsa-mir-2278	9	+	94809962	94810057	C9orf3	84909			0	0	NA	NA	NA	NA	NA	NA
hsa-mir-2355	2	-	207109987	207110073	KLF7	8609			0	0	NA	NA	NA	NA	NA	NA
hsa-mir-2392	14	+	100814491	100814574	MEG3	55384			0	0	NA	NA	NA	NA	NA	NA
hsa-mir-23a	19	-	13836587	13836659	MIR23A	407010			0	0	NA	NA	NA	NA	NA	NA
hsa-mir-23b	9	+	95085208	95085304	C9orf3	84909			0	1	NA	FANCC(1),	NA	2176(1),	NA	HNSC(1),
hsa-mir-23c	X	-	20017088	20017187	MAP7D2	256714			0	1	NA	SCML2(1),	NA	10389(1),	NA	BRCA(1),
hsa-mir-24-1	9	+	95086021	95086088	C9orf3	84909			0	1	NA	FANCC(1),	NA	2176(1),	NA	HNSC(1),
hsa-mir-24-2	19	-	13836287	13836359	CTD-3252C9.4	284454			0	0	NA	NA	NA	NA	NA	NA
hsa-mir-2467	2	-	239351724	239351804	HDAC4	9759			3	0	BRAT1(1),SATB2(1),SNX18(1),	NA	112574(1),221927(1),23314(1),	NA	BLCA(1),LGG(1),LUAD(1),	NA
hsa-mir-25	7	-	100093560	100093643	MCM7	4176			0	0	NA	NA	NA	NA	NA	NA
hsa-mir-2681	13	-	101967642	101967746	FGF14	2259			0	0	NA	NA	NA	NA	NA	NA
hsa-mir-2682	1	-	98045242	98045351	MIR137HG	400765			0	0	NA	NA	NA	NA	NA	NA
hsa-mir-26a-1	3	+	37969404	37969480	CTDSPL	10217			1	1	TMCC1(1),	OXSR1(1),	23023(1),	9943(1),	BRCA(1),	LUAD(1),
hsa-mir-26a-2	12	-	57824609	57824692	CTDSP2	10106			0	1	NA	RAP1B(1),	NA	5908(1),	NA	GBM(1),
hsa-mir-26b	2	+	218402646	218402722	CTDSP1	58190			0	0	NA	NA	NA	NA	NA	NA
hsa-mir-27a	19	-	13836440	13836517	MIR27A	407018			0	0	NA	NA	NA	NA	NA	NA
hsa-mir-27b	9	+	95085445	95085541	C9orf3	84909			0	1	NA	FANCC(1),	NA	2176(1),	NA	HNSC(1),
hsa-mir-28	3	+	188688781	188688866	LPP	4026			1	1	SPATA16(1),	SEPT9(1),	83893(1),	10801(1),	BRCA(1),	BRCA(1),
hsa-mir-2861	9	+	127785918	127786007	CDK9	1025			0	0	NA	NA	NA	NA	NA	NA
hsa-mir-2909	17	+	37033745	37033813	AATF	26574			0	3	NA	CPD(1),MLLT6(1),NUMA1(1),	NA	1362(1),4302(1),4926(1),	NA	BRCA(2),KIRC(1),
hsa-mir-296	20	-	58817615	58817694	MIR296	407022	GNAS-AS1	149775	0	0	NA	NA	NA	NA	NA	NA
hsa-mir-297	4	-	110860582	110860647	MIR297	100126354			0	0	NA	NA	NA	NA	NA	NA
hsa-mir-298	20	-	58818226	58818313	MIR298	100126296	GNAS-AS1	149775	0	0	NA	NA	NA	NA	NA	NA
hsa-mir-299	14	+	101023794	101023856					0	0	NA	NA	NA	NA	NA	NA
hsa-mir-29a	7	-	130876747	130876810					0	0	NA	NA	NA	NA	NA	NA
hsa-mir-29b-1	7	-	130877459	130877539	MIR29B1	407024			0	0	NA	NA	NA	NA	NA	NA
hsa-mir-29b-2	1	-	207802443	207802523	MIR29B2	407025			0	0	NA	NA	NA	NA	NA	NA
hsa-mir-29c	1	-	207801852	207801939					0	0	NA	NA	NA	NA	NA	NA
hsa-mir-300	14	+	101041363	101041445	MIR300	100126297			0	0	NA	NA	NA	NA	NA	NA
hsa-mir-301a	17	-	59151136	59151221	SKA2	348235			0	0	NA	NA	NA	NA	NA	NA
hsa-mir-301b	22	+	21652981	21653058	PPIL2	23759			1	0	KIAA1671(1),	NA	85379(1),	NA	HNSC(1),	NA
hsa-mir-302a	4	-	112648183	112648251	MIR302A	407028			0	0	NA	NA	NA	NA	NA	NA
hsa-mir-302b	4	-	112648485	112648557	MIR302B	442894			0	0	NA	NA	NA	NA	NA	NA
hsa-mir-302c	4	-	112648363	112648430	MIR302C	442895			0	0	NA	NA	NA	NA	NA	NA
hsa-mir-302d	4	-	112648004	112648071	MIR302D	442896			0	0	NA	NA	NA	NA	NA	NA
hsa-mir-302e	11	+	7234766	7234837	MIR302E	100313774			0	0	NA	NA	NA	NA	NA	NA
hsa-mir-302f	18	+	30298910	30298960					0	0	NA	NA	NA	NA	NA	NA
hsa-mir-3064	17	-	64500774	64500839	DDX5	1655			1	0	PFKP(1),	NA	5214(1),	NA	LUAD(1),	NA
hsa-mir-3065	17	+	81125877	81125955					0	0	NA	NA	NA	NA	NA	NA
hsa-mir-3074	9	-	95086014	95086094	MIR3074	100422842			0	0	NA	NA	NA	NA	NA	NA
hsa-mir-30a	6	-	71403551	71403621	MIR30A	407029			0	0	NA	NA	NA	NA	NA	NA
hsa-mir-30b	8	-	134800520	134800607	MIR30B	407030			0	0	NA	NA	NA	NA	NA	NA
hsa-mir-30c-1	1	+	40757284	40757372	NFYC	4802			0	1	NA	SRRM1(1),	NA	10250(1),	NA	PRAD(1),
hsa-mir-30c-2	6	-	71376960	71377031					0	0	NA	NA	NA	NA	NA	NA
hsa-mir-30d	8	-	134804876	134804945	MIR30D	407033			0	0	NA	NA	NA	NA	NA	NA
hsa-mir-30e	1	+	40754355	40754446	NFYC	4802			0	1	NA	SRRM1(1),	NA	10250(1),	NA	PRAD(1),
hsa-mir-31	9	-	21512115	21512185	MIR31	407035			0	0	NA	NA	NA	NA	NA	NA
hsa-mir-3115	1	+	23044305	23044372	KDM1A	23028			0	0	NA	NA	NA	NA	NA	NA
hsa-mir-3116-1	1	+	62078786	62078859	INADL	10207			0	2	NA	EPS15(1),PHIP(1),	NA	2060(1),55023(1),	NA	BRCA(1),LUAD(1),
hsa-mir-3116-2	1	-	62078789	62078856					0	0	NA	NA	NA	NA	NA	NA
hsa-mir-3117	1	+	66628440	66628517	SGIP1	84251			0	1	NA	USP1(1),	NA	7398(1),	NA	BRCA(1),
hsa-mir-3118-1	21	-	13644775	13644850	MIR3118-1	100423008			0	0	NA	NA	NA	NA	NA	NA
hsa-mir-3118-2	15	+	20832795	20832869	MIR3118-2	100422949			0	0	NA	NA	NA	NA	NA	NA
hsa-mir-3118-3	15	+	21406385	21406459	MIR3118-3	100422844			0	0	NA	NA	NA	NA	NA	NA
hsa-mir-3118-4	15	+	21843750	21843824	MIR3118-4	100422935			0	0	NA	NA	NA	NA	NA	NA
hsa-mir-3119-1	1	-	170151378	170151462					0	0	NA	NA	NA	NA	NA	NA
hsa-mir-3119-2	1	+	170151378	170151462	METTL11B	149281			0	0	NA	NA	NA	NA	NA	NA
hsa-mir-3120	1	+	172138808	172138888	DNM3	26052			0	0	NA	NA	NA	NA	NA	NA
hsa-mir-3121	1	-	180438314	180438390	ACBD6	84320			2	1	IVNS1ABP(1),PGBD2(1),	TSEN15(1),	10625(1),267002(1),	116461(1),	BRCA(2),	LUAD(1),
hsa-mir-3122	1	+	212077613	212077685	DTL	51514			0	1	NA	AGBL4(1),	NA	84871(1),	NA	LUAD(1),
hsa-mir-3123	1	+	241132272	241132346	MIR3123	100422856			0	0	NA	NA	NA	NA	NA	NA
hsa-mir-3124	1	+	248826377	248826443	MIR3124	100422879			0	0	NA	NA	NA	NA	NA	NA
hsa-mir-3125	2	+	12737367	12737444	TRIB2	28951			0	0	NA	NA	NA	NA	NA	NA
hsa-mir-3126	2	+	69103682	69103755	ANTXR1	84168			0	1	NA	MXD1(1),	NA	4084(1),	NA	OV(1),
hsa-mir-3127	2	+	96798278	96798353	CNNM4	26504			0	0	NA	NA	NA	NA	NA	NA
hsa-mir-3128	2	-	177255945	177256010	NFE2L2	4780			1	0	PDE11A(1),	NA	50940(1),	NA	LUSC(1),	NA
hsa-mir-3129	2	-	189133036	189133111	COL5A2	1290			0	0	NA	NA	NA	NA	NA	NA
hsa-mir-3130-1	2	-	206783234	206783308					0	0	NA	NA	NA	NA	NA	NA
hsa-mir-3130-2	2	+	206783234	206783308	FASTKD2	22868			0	0	NA	NA	NA	NA	NA	NA
hsa-mir-3131	2	-	219058688	219058750	IHH	3549			0	0	NA	NA	NA	NA	NA	NA
hsa-mir-3132	2	-	219549073	219549147	MIR3132	100423039	OBSL1	23363	0	0	NA	NA	NA	NA	NA	NA
hsa-mir-3133	2	+	241477905	241477982	FARP2	9855			0	1	NA	TP53(1),	NA	7157(1),	NA	PRAD(1),
hsa-mir-3134	3	-	15697298	15697371	ANKRD28	23243			1	0	RFTN1(1),	NA	23180(1),	NA	LUSC(1),	NA
hsa-mir-3135a	3	+	20137565	20137641	KAT2B	8850			0	0	NA	NA	NA	NA	NA	NA
hsa-mir-3135b	6	-	32749912	32749979	MIR3135B	100616218			0	0	NA	NA	NA	NA	NA	NA
hsa-mir-3136	3	-	69048958	69049035	TMF1	7110			0	0	NA	NA	NA	NA	NA	NA
hsa-mir-3137	3	-	195134506	195134580	XXYLT1	152002			0	0	NA	NA	NA	NA	NA	NA
hsa-mir-3138	4	-	10078611	10078692	WDR1	9948			0	0	NA	NA	NA	NA	NA	NA
hsa-mir-3139	4	+	143343460	143343535	GAB1	2549			0	0	NA	NA	NA	NA	NA	NA
hsa-mir-3140	4	-	152489327	152489416	FBXW7	55294			1	0	INPP4B(1),	NA	8821(1),	NA	LUSC(1),	NA
hsa-mir-3141	5	-	154596012	154596072	MIR3141	100422950			0	0	NA	NA	NA	NA	NA	NA
hsa-mir-3142	5	+	160474402	160474483	MIR3142HG	285628			0	0	NA	NA	NA	NA	NA	NA
hsa-mir-3143	6	+	27147626	27147688	MIR3143	100422934	HIST1H2AH	85235	0	0	NA	NA	NA	NA	NA	NA
hsa-mir-3144	6	+	120015179	120015257	MIR3144	100422951			0	0	NA	NA	NA	NA	NA	NA
hsa-mir-3145	6	-	138435213	138435294	NHSL1	57224			1	0	VTA1(1),	NA	51534(1),	NA	LUAD(1),	NA
hsa-mir-3146	7	-	19705358	19705436	TWISTNB	221830			0	0	NA	NA	NA	NA	NA	NA
hsa-mir-3147	7	+	57405025	57405090	MIR3147	100422939			0	0	NA	NA	NA	NA	NA	NA
hsa-mir-3148	8	-	29957272	29957348	MIR3148	100422876			0	0	NA	NA	NA	NA	NA	NA
hsa-mir-3149	8	-	76966768	76966850					0	0	NA	NA	NA	NA	NA	NA
hsa-mir-3150a	8	+	95072914	95072993	C8orf38	137682			0	4	NA	ADAP1(1),GMPR(1),PLEKHF2(2),	NA	11033(1),2766(1),79666(2),	NA	BRCA(4),
hsa-mir-3150b	8	-	95072911	95072996	RP11-320N21.1	105375650			0	0	NA	NA	NA	NA	NA	NA
hsa-mir-3151	8	+	103154614	103154689	BAALC	79870			0	0	NA	NA	NA	NA	NA	NA
hsa-mir-3152	9	+	18573306	18573379	ADAMTSL1	92949			0	0	NA	NA	NA	NA	NA	NA
hsa-mir-3153	9	+	89312225	89312306	CKS2	1164			1	0	PCSK5(1),	NA	5125(1),	NA	LGG(1),	NA
hsa-mir-3154	9	-	128244947	128245030					0	0	NA	NA	NA	NA	NA	NA
hsa-mir-3155a	10	+	6152196	6152277	PFKFB3	5209			1	0	ZNF831(1),	NA	128611(1),	NA	SKCM(1),	NA
hsa-mir-3155b	10	-	6152207	6152262					0	0	NA	NA	NA	NA	NA	NA
hsa-mir-3156-1	10	+	45164014	45164088	MIR3156-1	100422988			0	0	NA	NA	NA	NA	NA	NA
hsa-mir-3156-2	18	+	14830166	14830242	ANKRD30B	374860			0	0	NA	NA	NA	NA	NA	NA
hsa-mir-3156-3	21	-	13406384	13406460	MIR3156-3	100423018			0	0	NA	NA	NA	NA	NA	NA
hsa-mir-3157	10	-	96064315	96064399	ENTPD1-AS1	728558			0	0	NA	NA	NA	NA	NA	NA
hsa-mir-3158-1	10	+	101601417	101601497	DPCD	25911			0	1	NA	DOCK1(1),	NA	1793(1),	NA	GBM(1),
hsa-mir-3158-2	10	-	101601417	101601497					0	0	NA	NA	NA	NA	NA	NA
hsa-mir-3159	11	+	18387787	18387860	MIR3159	100423016			0	0	NA	NA	NA	NA	NA	NA
hsa-mir-3160-1	11	-	46451805	46451889	AMBRA1	55626			0	2	NA	ATG13(1),PHF21A(1),	NA	51317(1),9776(1),	NA	LUAD(1),LUSC(1),
hsa-mir-3160-2	11	+	46451807	46451887					0	0	NA	NA	NA	NA	NA	NA
hsa-mir-3161	11	+	48096782	48096858	PTPRJ	5795			1	0	FCER1G(1),	NA	2207(1),	NA	LUAD(1),	NA
hsa-mir-3162	11	-	59595077	59595158	OSBP	5007			0	1	NA	DOCK8(1),	NA	81704(1),	NA	LUAD(1),
hsa-mir-3163	11	-	66934434	66934506	PC	5091			1	1	DCDC2(1),	HNRNPM(1),	51473(1),	4670(1),	BRCA(1),	HNSC(1),
hsa-mir-3164	11	+	69083176	69083258	TPCN2	219931			0	0	NA	NA	NA	NA	NA	NA
hsa-mir-3165	11	-	72072228	72072302	NUMA1	4926			11	0	AATF(1),ABHD12(1),ADARB2(1),CRYM(1),FAM83B(1),FOLR1(1),PITPNM1(1),PPP2R5B(1),SFN(1),TRPT1(1),UBA2(1),	NA	10054(1),105(1),1428(1),222584(1),2348(1),26090(1),26574(1),2810(1),5526(1),83707(1),9600(1),	NA	BRCA(5),HNSC(1),LGG(2),LUAD(1),LUSC(1),PRAD(1),	NA
hsa-mir-3166	11	+	88176502	88176593	MIR3166	100423040			0	0	NA	NA	NA	NA	NA	NA
hsa-mir-3167	11	-	126988458	126988542	KIRREL3	84623			0	0	NA	NA	NA	NA	NA	NA
hsa-mir-3168	13	-	41101019	41101100	MIR3168	100422878			0	0	NA	NA	NA	NA	NA	NA
hsa-mir-3169	13	-	61199798	61199880	MIR3169	100422973			0	0	NA	NA	NA	NA	NA	NA
hsa-mir-3170	13	+	98208524	98208600	FARP1	10160			4	0	GPC6(1),NALCN(1),NME2(1),SIAE(1),	NA	10082(1),259232(1),4831(1),54414(1),	NA	BRCA(1),LGG(1),LUAD(1),LUSC(1),	NA
hsa-mir-3171	14	-	27633205	27633278	MIR3171	100422830			0	0	NA	NA	NA	NA	NA	NA
hsa-mir-3173	14	-	95137919	95137986	DICER1	23405			0	0	NA	NA	NA	NA	NA	NA
hsa-mir-3174	15	+	90006755	90006841	ZNF710	374655			0	0	NA	NA	NA	NA	NA	NA
hsa-mir-3175	15	+	92904399	92904475	CHD2	1106			1	0	HOMER2(1),	NA	9455(1),	NA	BRCA(1),	NA
hsa-mir-3176	16	+	543277	543366	CAPN15	6650			0	0	NA	NA	NA	NA	NA	NA
hsa-mir-3177	16	+	1734985	1735066	MAPK8IP3	23162			1	0	TELO2(1),	NA	9894(1),	NA	PRAD(1),	NA
hsa-mir-3178	16	-	2531922	2532005	MIR3178	100422974			0	0	NA	NA	NA	NA	NA	NA
hsa-mir-3179-1	16	+	14901508	14901591	NPIPA1	9284			0	0	NA	NA	NA	NA	NA	NA
hsa-mir-3179-2	16	+	16300159	16300242	MIR3179-2	100422886			0	0	NA	NA	NA	NA	NA	NA
hsa-mir-3179-3	16	-	18411894	18411977	MIR3179-3	100423006			0	0	NA	NA	NA	NA	NA	NA
hsa-mir-3179-4	16	-	18494493	18494576	NOMO2	283820			0	0	NA	NA	NA	NA	NA	NA
hsa-mir-3180-1	16	+	14911220	14911313	NPIPA1	9284			0	0	NA	NA	NA	NA	NA	NA
hsa-mir-3180-2	16	+	16309879	16309966	MIR3180-2	100422956			0	0	NA	NA	NA	NA	NA	NA
hsa-mir-3180-3	16	-	18402178	18402271	MIR3180-3	100422836			0	0	NA	NA	NA	NA	NA	NA
hsa-mir-3180-4	16	-	15154850	15155002	RP11-82O18.1	642778			0	1	NA	PDXDC1(1),	NA	23042(1),	NA	BRCA(1),
hsa-mir-3180-5	16	-	2135977	2136129	MIR3180-5	100500916			0	0	NA	NA	NA	NA	NA	NA
hsa-mir-3181	16	+	50742305	50742377	CYLD	1540			1	0	FAM49B(1),	NA	51571(1),	NA	PRAD(1),	NA
hsa-mir-3182	16	+	83508346	83508408	CDH13	1012			0	1	NA	IPO8(1),	NA	10526(1),	NA	BRCA(1),
hsa-mir-3183	17	-	1022476	1022559	ABR	29			0	2	NA	EWSR1(1),NXN(1),	NA	2130(1),64359(1),	NA	HNSC(1),LUAD(1),
hsa-mir-3184	17	-	30117086	30117160					0	0	NA	NA	NA	NA	NA	NA
hsa-mir-3185	17	-	48724408	48724475	MIR3185	100422978	HOXB13	10481	0	0	NA	NA	NA	NA	NA	NA
hsa-mir-3186	17	-	81451104	81451188	MIR3186	100422944			0	0	NA	NA	NA	NA	NA	NA
hsa-mir-3187	19	+	813584	813653	MIR3187	100422854	PTBP1	5725	0	0	NA	NA	NA	NA	NA	NA
hsa-mir-3188	19	+	18282077	18282161	MIR3188	100422833			0	0	NA	NA	NA	NA	NA	NA
hsa-mir-3189	19	+	18386562	18386634	GDF15	9518			0	0	NA	NA	NA	NA	NA	NA
hsa-mir-3190	19	+	47226942	47227021	MIR3190	100422832			0	0	NA	NA	NA	NA	NA	NA
hsa-mir-3191	19	-	47226944	47227019	BBC3	27113			0	0	NA	NA	NA	NA	NA	NA
hsa-mir-3192	20	+	18470615	18470691	POLR3F	10621			0	0	NA	NA	NA	NA	NA	NA
hsa-mir-3193	20	+	31607186	31607240	MIR3193	100422904	ID1	3397	0	0	NA	NA	NA	NA	NA	NA
hsa-mir-3194	20	-	51452905	51452977	NFATC2	4773			0	0	NA	NA	NA	NA	NA	NA
hsa-mir-3195	20	+	62064802	62064885	MIR3195	100422838			0	0	NA	NA	NA	NA	NA	NA
hsa-mir-3196	20	+	63238779	63238842	BIRC7	79444			0	0	NA	NA	NA	NA	NA	NA
hsa-mir-3197	21	+	41167557	41167629	MIR3197	100423023			0	0	NA	NA	NA	NA	NA	NA
hsa-mir-3198-1	22	-	17764180	17764259	BID	637			0	0	NA	NA	NA	NA	NA	NA
hsa-mir-3198-2	12	-	54231397	54231476	CBX5	23468			0	1	NA	PDIA4(1),	NA	9601(1),	NA	PRAD(1),
hsa-mir-3199-1	22	-	27920525	27920612	MIR3199-2	100422998			0	0	NA	NA	NA	NA	NA	NA
hsa-mir-3199-2	22	+	27920526	27920611	TTC28-AS1	284900			0	0	NA	NA	NA	NA	NA	NA
hsa-mir-32	9	-	109046229	109046298	C9orf5	23731			0	1	NA	TRPC4AP(1),	NA	26133(1),	NA	BRCA(1),
hsa-mir-3200	22	+	30731557	30731641	OSBP2	23762			1	0	MRPL43(1),	NA	84545(1),	NA	SKCM(1),	NA
hsa-mir-3201	22	+	48274364	48274415	MIR3201	100422916			0	0	NA	NA	NA	NA	NA	NA
hsa-mir-3202-1	X	+	153981097	153981177	TMEM187	8269			0	0	NA	NA	NA	NA	NA	NA
hsa-mir-3202-2	X	-	153981098	153981176					0	0	NA	NA	NA	NA	NA	NA
hsa-mir-320a	8	-	22244962	22245043	MIR320A	407037			0	0	NA	NA	NA	NA	NA	NA
hsa-mir-320b-1	1	+	116671749	116671827	MIR320B1	100302117			0	0	NA	NA	NA	NA	NA	NA
hsa-mir-320b-2	1	-	224257004	224257141	NVL	4931			1	1	NEK2(1),	SUSD4(1),	4751(1),	55061(1),	BRCA(1),	BRCA(1),
hsa-mir-320c-1	18	+	21683510	21683597	MIR320C1	100302135			0	0	NA	NA	NA	NA	NA	NA
hsa-mir-320c-2	18	+	24321686	24321735	MIR320C2	100302195			0	0	NA	NA	NA	NA	NA	NA
hsa-mir-320d-1	13	-	40727828	40727875	MIR320D1	100313896	MRPS31	10240	0	2	NA	AKAP11(1),USP9X(1),	NA	11215(1),8239(1),	NA	GBM(1),HNSC(1),
hsa-mir-320d-2	X	-	140926172	140926219	MIR320D2	100302169			0	0	NA	NA	NA	NA	NA	NA
hsa-mir-320e	19	-	46709293	46709345	PRKD2	25865			1	0	CKM(1),	NA	1158(1),	NA	BRCA(1),	NA
hsa-mir-323a	14	+	101025732	101025817					0	0	NA	NA	NA	NA	NA	NA
hsa-mir-323b	14	+	101056219	101056300	MIR323B	574410			0	0	NA	NA	NA	NA	NA	NA
hsa-mir-324	17	-	7223297	7223379			DVL2	1856	0	0	NA	NA	NA	NA	NA	NA
hsa-mir-325	X	-	77005404	77005501	MIR325HG	101928469			0	0	NA	NA	NA	NA	NA	NA
hsa-mir-326	11	-	75335092	75335186	ARRB1	408			3	0	CCDC90B(1),GDPD5(1),RASSF3(1),	NA	283349(1),60492(1),81544(1),	NA	BRCA(1),LUAD(1),SKCM(1),	NA
hsa-mir-328	16	-	67202321	67202395					0	0	NA	NA	NA	NA	NA	NA
hsa-mir-329-1	14	+	101026785	101026864					0	0	NA	NA	NA	NA	NA	NA
hsa-mir-329-2	14	+	101027100	101027183	MIR329-2	574409			0	0	NA	NA	NA	NA	NA	NA
hsa-mir-330	19	-	45638994	45639087	EML2	24139			0	1	NA	OPA3(1),	NA	80207(1),	NA	HNSC(1),
hsa-mir-331	12	+	95308420	95308513					0	0	NA	NA	NA	NA	NA	NA
hsa-mir-335	7	+	130496111	130496204	MEST	4232			0	0	NA	NA	NA	NA	NA	NA
hsa-mir-337	14	+	100874493	100874585					0	0	NA	NA	NA	NA	NA	NA
hsa-mir-338	17	-	81125883	81125949	AATK	9625			0	0	NA	NA	NA	NA	NA	NA
hsa-mir-339	7	-	1022933	1023026	C7orf50	84310			0	0	NA	NA	NA	NA	NA	NA
hsa-mir-33a	22	+	41900944	41901012	SREBF2	6721			0	0	NA	NA	NA	NA	NA	NA
hsa-mir-33b	17	-	17813836	17813931	SREBF1	6720			0	1	NA	NCSTN(1),	NA	23385(1),	NA	PRAD(1),
hsa-mir-340	5	-	180015303	180015397	RNF130	55819			0	0	NA	NA	NA	NA	NA	NA
hsa-mir-342	14	+	100109655	100109753	EVL	51466			0	2	NA	ARMC9(1),CLMN(1),	NA	79789(1),80210(1),	NA	BRCA(1),LUAD(1),
hsa-mir-345	14	+	100307859	100307956	MIR345	442910			0	0	NA	NA	NA	NA	NA	NA
hsa-mir-346	10	-	86264694	86264788	GRID1	2894			1	0	PGPEP1L(1),	NA	145814(1),	NA	BRCA(1),	NA
hsa-mir-34a	1	-	9151668	9151777	MIR34AHG	106614088			0	0	NA	NA	NA	NA	NA	NA
hsa-mir-34b	11	+	111512938	111513021					0	0	NA	NA	NA	NA	NA	NA
hsa-mir-34c	11	+	111513439	111513515					0	0	NA	NA	NA	NA	NA	NA
hsa-mir-3529	15	-	88611847	88611924					0	0	NA	NA	NA	NA	NA	NA
hsa-mir-3591	18	-	58451080	58451152					0	0	NA	NA	NA	NA	NA	NA
hsa-mir-3605	1	-	33332393	33332492	PHC2	1912			1	0	HSP90AA1(1),	NA	3320(1),	NA	PRAD(1),	NA
hsa-mir-3606	2	+	188995630	188995692	COL3A1	1281			0	0	NA	NA	NA	NA	NA	NA
hsa-mir-3607	5	+	86620497	86620575	COX7C	1350			0	0	NA	NA	NA	NA	NA	NA
hsa-mir-3609	7	+	98881650	98881729	TRRAP	8295			1	0	PRKAR2B(1),	NA	5577(1),	NA	BRCA(1),	NA
hsa-mir-361	X	-	85903636	85903707	CHM	1121			0	0	NA	NA	NA	NA	NA	NA
hsa-mir-3610	8	-	116874728	116874800	RAD21	5885			0	0	NA	NA	NA	NA	NA	NA
hsa-mir-3611	10	-	35079598	35079680	CUL2	8453			0	0	NA	NA	NA	NA	NA	NA
hsa-mir-3612	12	+	128294092	128294178	TMEM132C	92293			0	0	NA	NA	NA	NA	NA	NA
hsa-mir-3613	13	-	49996415	49996501	MIR3613	100500908			0	0	NA	NA	NA	NA	NA	NA
hsa-mir-3614	17	-	56891270	56891355	TRIM25	7706			0	0	NA	NA	NA	NA	NA	NA
hsa-mir-3615	17	+	74748613	74748699	SLC9A3R1	9368			0	0	NA	NA	NA	NA	NA	NA
hsa-mir-3616	20	+	47166967	47167058	EYA2	2139			0	5	NA	CASK(1),NCOA3(2),TM9SF4(1),ZMYND8(1),	NA	23613(1),8202(2),8573(1),9777(1),	NA	BRCA(1),LUAD(2),LUSC(1),OV(1),
hsa-mir-3617	20	-	45705102	45705180	MIR3617	100500897			0	0	NA	NA	NA	NA	NA	NA
hsa-mir-3618	22	+	20085746	20085833	DGCR8	54487			1	0	CRKL(1),	NA	1399(1),	NA	LUSC(1),	NA
hsa-mir-3619	22	+	46091044	46091126	MIRLET7BHG	400931			0	0	NA	NA	NA	NA	NA	NA
hsa-mir-362	X	+	50008964	50009028	CLCN5	1184			0	0	NA	NA	NA	NA	NA	NA
hsa-mir-3620	1	+	228097263	228097341	ARF1	375			0	0	NA	NA	NA	NA	NA	NA
hsa-mir-3621	9	-	137169186	137169270	LRRC26	389816			0	0	NA	NA	NA	NA	NA	NA
hsa-mir-3622a	8	+	27701677	27701759					0	0	NA	NA	NA	NA	NA	NA
hsa-mir-3622b	8	-	27701673	27701767	MIR3622B	100500871			0	0	NA	NA	NA	NA	NA	NA
hsa-mir-363	X	-	134169378	134169452					0	0	NA	NA	NA	NA	NA	NA
hsa-mir-3646	20	+	44408120	44408203	HNF4A	3172			0	1	NA	SLCO2B1(1),	NA	11309(1),	NA	KIRC(1),
hsa-mir-3648-1	21	+	8208473	8208652	MIR3648-1	100500862			0	0	NA	NA	NA	NA	NA	NA
hsa-mir-3648-2	21	+	8986999	8987178	MIR3648-2	103504731			0	0	NA	NA	NA	NA	NA	NA
hsa-mir-3649	12	-	1660315	1660380	MIR3649	100500816			0	0	NA	NA	NA	NA	NA	NA
hsa-mir-3650	5	-	38557502	38557561	LIFR	3977			2	0	C9(1),PNPLA8(1),	NA	50640(1),735(1),	NA	BRCA(1),LGG(1),	NA
hsa-mir-3651	9	-	92292458	92292547	SNORA84	100124534			0	0	NA	NA	NA	NA	NA	NA
hsa-mir-3652	12	+	103930425	103930555	HSP90B1	7184			1	0	CFB(1),	NA	629(1),	NA	BRCA(1),	NA
hsa-mir-3653	22	-	29333158	29333267	AP1B1	162			0	0	NA	NA	NA	NA	NA	NA
hsa-mir-3654	7	-	133034860	133034915	CHCHD3	54927			0	0	NA	NA	NA	NA	NA	NA
hsa-mir-3655	5	+	140647844	140647926	IK	3550			0	0	NA	NA	NA	NA	NA	NA
hsa-mir-3656	11	+	119018944	119019012	TRAPPC4	51399			0	0	NA	NA	NA	NA	NA	NA
hsa-mir-3657	12	-	112037599	112037715	NAA25	80018			0	0	NA	NA	NA	NA	NA	NA
hsa-mir-3658	1	+	165907921	165907976	UCK2	7371			0	1	NA	FNDC3B(1),	NA	64778(1),	NA	BRCA(1),
hsa-mir-3659	1	+	38089231	38089329	MIR3659	100500801			0	0	NA	NA	NA	NA	NA	NA
hsa-mir-365a	16	+	14309285	14309371					0	0	NA	NA	NA	NA	NA	NA
hsa-mir-365b	17	+	31575411	31575521	MIR365B	100126356			0	0	NA	NA	NA	NA	NA	NA
hsa-mir-3660	5	-	90016621	90016720	MIR3660	100500825			0	0	NA	NA	NA	NA	NA	NA
hsa-mir-3661	5	+	134225757	134225852	MIR3661	100500905			0	0	NA	NA	NA	NA	NA	NA
hsa-mir-3662	6	-	134979338	134979432	HBS1L	10767			0	0	NA	NA	NA	NA	NA	NA
hsa-mir-3663	10	-	117167678	117167774	MIR3663HG	101927704			0	0	NA	NA	NA	NA	NA	NA
hsa-mir-3664	11	-	70872270	70872368	SHANK2	22941			6	0	ARHGEF17(1),C11orf49(1),EFCAB6(1),LRTOMT(1),OPCML(1),WNT11(1),	NA	220074(1),4978(1),64800(1),7481(1),79096(1),9828(1),	NA	BLCA(1),BRCA(2),LUAD(2),LUSC(1),	NA
hsa-mir-3665	13	-	77698012	77698116	MIR3665	100500861			0	0	NA	NA	NA	NA	NA	NA
hsa-mir-3666	7	+	114653345	114653455	FOXP2	93986			0	0	NA	NA	NA	NA	NA	NA
hsa-mir-3667	22	-	49543393	49543466	C22orf34	348645			0	0	NA	NA	NA	NA	NA	NA
hsa-mir-3668	6	+	140205252	140205326	MIR3668	100500879			0	0	NA	NA	NA	NA	NA	NA
hsa-mir-367	4	-	112647874	112647941	MIR367	442912			0	0	NA	NA	NA	NA	NA	NA
hsa-mir-3670-1	16	+	14907717	14907781	NPIPA1	9284			0	0	NA	NA	NA	NA	NA	NA
hsa-mir-3670-2	16	+	16306370	16306434	MIR3670-2	100846994			0	0	NA	NA	NA	NA	NA	NA
hsa-mir-3670-3	16	-	18405698	18405762	MIR3670-3	103504726			0	0	NA	NA	NA	NA	NA	NA
hsa-mir-3670-4	16	-	18488301	18488365	NOMO2	283820			0	0	NA	NA	NA	NA	NA	NA
hsa-mir-3671	1	-	65057755	65057842	MIR3671	100500854			0	0	NA	NA	NA	NA	NA	NA
hsa-mir-3672	X	+	121370972	121371053	MIR3672	100500869			0	0	NA	NA	NA	NA	NA	NA
hsa-mir-3674	8	+	1801125	1801192					0	0	NA	NA	NA	NA	NA	NA
hsa-mir-3675	1	-	16858949	16859021	MIR3675	100500876			0	0	NA	NA	NA	NA	NA	NA
hsa-mir-3677	16	+	2270713	2270772	RP11-304L19.13	106660606			0	0	NA	NA	NA	NA	NA	NA
hsa-mir-3678	17	+	75406069	75406162	MIR3678	100500841			0	0	NA	NA	NA	NA	NA	NA
hsa-mir-3679	2	+	134127125	134127192	MGAT5	4249			0	0	NA	NA	NA	NA	NA	NA
hsa-mir-3680-1	16	-	21506049	21506135	MIR3680-1	100500917			0	0	NA	NA	NA	NA	NA	NA
hsa-mir-3680-2	16	-	29599179	29599265	MIR3680-2	100847041			0	0	NA	NA	NA	NA	NA	NA
hsa-mir-3681	2	+	12199130	12199201	MIR3681HG	100506457			0	0	NA	NA	NA	NA	NA	NA
hsa-mir-3682	2	-	53849122	53849205	GPR75-ASB3	100302652			0	0	NA	NA	NA	NA	NA	NA
hsa-mir-3683	7	-	7066964	7067045	MIR3683	100500886			0	0	NA	NA	NA	NA	NA	NA
hsa-mir-3684	4	+	98997387	98997460	METAP1	23173			0	0	NA	NA	NA	NA	NA	NA
hsa-mir-3685	12	+	95309923	95309984	MIR3685	100500802			0	0	NA	NA	NA	NA	NA	NA
hsa-mir-3686	8	-	129484057	129484142	CCDC26	137196			0	0	NA	NA	NA	NA	NA	NA
hsa-mir-3687-1	21	+	8208844	8208904	MIR3687-1	100500815			0	0	NA	NA	NA	NA	NA	NA
hsa-mir-3687-2	21	+	8987370	8987430	MIR3687-2	103504728			0	0	NA	NA	NA	NA	NA	NA
hsa-mir-3688-1	4	-	159128802	159128894	MIR3688-2	100616303			0	0	NA	NA	NA	NA	NA	NA
hsa-mir-3688-2	4	+	159128805	159128891	RAPGEF2	9693			1	0	OCIAD2(1),	NA	132299(1),	NA	BLCA(1),	NA
hsa-mir-3689a	9	-	134849487	134849564	MIR3689A	100500846			0	0	NA	NA	NA	NA	NA	NA
hsa-mir-3689b	9	-	134850125	134850272	MIR3689B	100500906			0	0	NA	NA	NA	NA	NA	NA
hsa-mir-3689c	9	-	134849298	134849369	MIR3689C	100616333			0	0	NA	NA	NA	NA	NA	NA
hsa-mir-3689d-1	9	-	134849609	134849682	MIR3689D1	100616131			0	0	NA	NA	NA	NA	NA	NA
hsa-mir-3689d-2	9	-	134850277	134850356	MIR3689D2	100616344			0	0	NA	NA	NA	NA	NA	NA
hsa-mir-3689e	9	-	134850570	134850641	MIR3689E	100616460			0	0	NA	NA	NA	NA	NA	NA
hsa-mir-3689f	9	-	134850742	134850807	MIR3689F	100616212			0	0	NA	NA	NA	NA	NA	NA
hsa-mir-369	14	+	101065598	101065667	MIR369	442914			0	0	NA	NA	NA	NA	NA	NA
hsa-mir-3690-1	X	+	1293918	1293992	CSF2RA	1438			0	0	NA	NA	NA	NA	NA	NA
hsa-mir-3690-2	Y	+	1293918	1293992					0	0	NA	NA	NA	NA	NA	NA
hsa-mir-3691	6	-	5148233	5148322	LYRM4	57128			0	2	NA	E2F6(1),RREB1(1),	NA	1876(1),6239(1),	NA	BRCA(1),LGG(1),
hsa-mir-3692	6	+	157529132	157529200	ZDHHC14	79683			0	0	NA	NA	NA	NA	NA	NA
hsa-mir-370	14	+	100911139	100911213	MEG8	79104			0	0	NA	NA	NA	NA	NA	NA
hsa-mir-3713	15	+	76586647	76586691	MIR3713	100500855			0	0	NA	NA	NA	NA	NA	NA
hsa-mir-3714	3	+	16933196	16933260	PLCL2	23228			0	0	NA	NA	NA	NA	NA	NA
hsa-mir-371a	19	+	53787675	53787741	MIR371A	442916			0	0	NA	NA	NA	NA	NA	NA
hsa-mir-371b	19	-	53787677	53787742					0	0	NA	NA	NA	NA	NA	NA
hsa-mir-372	19	+	53787890	53787956	MIR372	442917			0	0	NA	NA	NA	NA	NA	NA
hsa-mir-373	19	+	53788705	53788773	MIR373	442918			0	0	NA	NA	NA	NA	NA	NA
hsa-mir-374a	X	-	74287286	74287357	FTX	100302692			0	0	NA	NA	NA	NA	NA	NA
hsa-mir-374b	X	-	74218547	74218618	FTX	100302692			0	0	NA	NA	NA	NA	NA	NA
hsa-mir-374c	X	+	74218549	74218618					0	0	NA	NA	NA	NA	NA	NA
hsa-mir-375	2	-	219001645	219001708			CFAP65	255101	0	0	NA	NA	NA	NA	NA	NA
hsa-mir-376a-1	14	+	101040782	101040849					0	0	NA	NA	NA	NA	NA	NA
hsa-mir-376a-2	14	+	101040069	101040148					0	0	NA	NA	NA	NA	NA	NA
hsa-mir-376b	14	+	101040436	101040535	MIR376B	574435			0	0	NA	NA	NA	NA	NA	NA
hsa-mir-376c	14	+	101039690	101039755					0	0	NA	NA	NA	NA	NA	NA
hsa-mir-377	14	+	101062050	101062118					0	0	NA	NA	NA	NA	NA	NA
hsa-mir-378a	5	+	149732825	149732890	PPARGC1B	133522			0	0	NA	NA	NA	NA	NA	NA
hsa-mir-378b	3	+	10330229	10330285					0	0	NA	NA	NA	NA	NA	NA
hsa-mir-378c	10	-	130962588	130962668	MIR378C	100422867			0	0	NA	NA	NA	NA	NA	NA
hsa-mir-378d-1	4	-	5923275	5923328	MIR378D1	100616201			0	0	NA	NA	NA	NA	NA	NA
hsa-mir-378d-2	8	-	93916022	93916119	MIR378D2	100616169			0	0	NA	NA	NA	NA	NA	NA
hsa-mir-378e	5	+	170028488	170028566	DOCK2	1794			0	2	NA	NUBPL(1),SS18(1),	NA	6760(1),80224(1),	NA	OV(1),PRAD(1),
hsa-mir-378f	1	+	23929070	23929147	MIR378F	100616492			0	0	NA	NA	NA	NA	NA	NA
hsa-mir-378g	1	-	94745860	94745900	LINC01057	101928079			0	0	NA	NA	NA	NA	NA	NA
hsa-mir-378h	5	+	154829458	154829540	MIR378H	100616306			0	0	NA	NA	NA	NA	NA	NA
hsa-mir-378i	22	-	41923222	41923297	TNFRSF13C	115650			0	0	NA	NA	NA	NA	NA	NA
hsa-mir-378j	17	-	37614931	37615039	DDX52	11056			0	0	NA	NA	NA	NA	NA	NA
hsa-mir-379	14	+	101022066	101022132					0	0	NA	NA	NA	NA	NA	NA
hsa-mir-380	14	+	101025017	101025077					0	0	NA	NA	NA	NA	NA	NA
hsa-mir-381	14	+	101045920	101045994	MIR381HG	378881			0	0	NA	NA	NA	NA	NA	NA
hsa-mir-382	14	+	101054306	101054381					0	0	NA	NA	NA	NA	NA	NA
hsa-mir-383	8	-	14853438	14853510	SGCZ	137868			0	0	NA	NA	NA	NA	NA	NA
hsa-mir-384	X	-	76919273	76919360	MIR325HG	101928469			0	0	NA	NA	NA	NA	NA	NA
hsa-mir-3907	7	-	151433489	151433639	CRYGN	155051			0	0	NA	NA	NA	NA	NA	NA
hsa-mir-3908	12	+	123536409	123536534	MIR3908	100500909			0	0	NA	NA	NA	NA	NA	NA
hsa-mir-3909	22	+	35335640	35335758	TOM1	10043			0	2	NA	BCR(1),MCM5(1),	NA	4174(1),613(1),	NA	BRCA(1),HNSC(1),
hsa-mir-3910-1	9	+	91636251	91636361	MIR3910-1	100500821			0	0	NA	NA	NA	NA	NA	NA
hsa-mir-3910-2	9	-	91636264	91636345	ROR2	4920			0	1	NA	FANCC(1),	NA	2176(1),	NA	PRAD(1),
hsa-mir-3911	9	-	127690687	127690795	MIR3911	100500872			0	0	NA	NA	NA	NA	NA	NA
hsa-mir-3912	5	-	171386656	171386760	MIR3912	100500831			0	0	NA	NA	NA	NA	NA	NA
hsa-mir-3913-1	12	-	69584722	69584823	MIR3913-2	100500868			0	0	NA	NA	NA	NA	NA	NA
hsa-mir-3913-2	12	+	69584723	69584822					0	0	NA	NA	NA	NA	NA	NA
hsa-mir-3914-1	7	-	71307672	71307770	MIR3914-2	100500836			0	0	NA	NA	NA	NA	NA	NA
hsa-mir-3914-2	7	+	71307674	71307768	WBSCR17	64409			1	0	PPP1R9A(1),	NA	55607(1),	NA	GBM(1),	NA
hsa-mir-3915	X	-	32583656	32583752	DMD	1756			0	0	NA	NA	NA	NA	NA	NA
hsa-mir-3916	1	-	247201967	247202060	MIR3916	100500849			0	0	NA	NA	NA	NA	NA	NA
hsa-mir-3917	1	-	25906362	25906454	STMN1	3925			0	0	NA	NA	NA	NA	NA	NA
hsa-mir-3918	6	-	158764661	158764753	MIR3918	100500851	EZR	7430	0	0	NA	NA	NA	NA	NA	NA
hsa-mir-3919	3	+	159282646	159282734	IQCJ-SCHIP1	29970			0	0	NA	NA	NA	NA	NA	NA
hsa-mir-3920	11	-	101519820	101519905	TRPC6	7225			0	0	NA	NA	NA	NA	NA	NA
hsa-mir-3921	3	-	99964314	99964398	FILIP1L	11259			1	0	IMPG2(1),	NA	50939(1),	NA	HNSC(1),	NA
hsa-mir-3922	12	+	104591633	104591716	CHST11	50515			2	0	ATP1B4(1),RFX4(1),	NA	23439(1),5992(1),	NA	HNSC(1),LAML(1),	NA
hsa-mir-3923	3	+	79507887	79507969	MIR3923	100500877			0	0	NA	NA	NA	NA	NA	NA
hsa-mir-3924	10	-	57304479	57304559	MIR3924	100500834			0	0	NA	NA	NA	NA	NA	NA
hsa-mir-3925	6	-	36622436	36622512	MIR3925	100500885			0	0	NA	NA	NA	NA	NA	NA
hsa-mir-3926-1	8	-	12727232	12727304	LONRF1	91694			0	0	NA	NA	NA	NA	NA	NA
hsa-mir-3926-2	8	+	12727237	12727299					0	0	NA	NA	NA	NA	NA	NA
hsa-mir-3927	9	-	109511475	109511545	MIR3927	100500898			0	0	NA	NA	NA	NA	NA	NA
hsa-mir-3928	22	-	31160062	31160119	MIR3928	100500901			0	0	NA	NA	NA	NA	NA	NA
hsa-mir-3929	18	-	35934088	35934142	MIR3929	100500864			0	0	NA	NA	NA	NA	NA	NA
hsa-mir-3934	6	+	33698128	33698234	MIR3934	100500873	ITPR3	3710	0	0	NA	NA	NA	NA	NA	NA
hsa-mir-3935	16	+	56245520	56245623	GNAO1	2775			0	0	NA	NA	NA	NA	NA	NA
hsa-mir-3936	5	-	132365490	132365599	AC034220.3	553103			0	0	NA	NA	NA	NA	NA	NA
hsa-mir-3937	X	+	39661216	39661321	MIR3937	100500822			0	0	NA	NA	NA	NA	NA	NA
hsa-mir-3938	3	-	55852492	55852594	ERC2	26059			0	0	NA	NA	NA	NA	NA	NA
hsa-mir-3939	6	-	166997807	166997912	MIR3939	100500857			0	0	NA	NA	NA	NA	NA	NA
hsa-mir-3940	19	-	6416410	6416511	KHSRP	8570			0	1	NA	SAFB2(1),	NA	9667(1),	NA	PRAD(1),
hsa-mir-3941	10	+	122416965	122417067	PLEKHA1	59338			0	0	NA	NA	NA	NA	NA	NA
hsa-mir-3942	15	-	35372256	35372364	ATPBD4	89978			0	1	NA	ATP8B4(1),	NA	79895(1),	NA	BRCA(1),
hsa-mir-3943	7	+	43150895	43150994	HECW1	23072			0	0	NA	NA	NA	NA	NA	NA
hsa-mir-3944	10	-	133371556	133371663	ECHS1	1892			0	0	NA	NA	NA	NA	NA	NA
hsa-mir-3945	4	-	184851013	184851110	MIR3945	100500818			0	0	NA	NA	NA	NA	NA	NA
hsa-mir-3960	9	+	127785833	127785923	CDK9	1025			0	0	NA	NA	NA	NA	NA	NA
hsa-mir-3972	1	+	17277889	17277975	PADI3	51702			0	0	NA	NA	NA	NA	NA	NA
hsa-mir-3973	11	+	36010098	36010204	LDLRAD3	143458			3	0	TM7SF3(1),TRIM44(2),	NA	51768(1),54765(2),	NA	LUAD(2),SKCM(1),	NA
hsa-mir-3974	12	+	17673299	17673394					0	0	NA	NA	NA	NA	NA	NA
hsa-mir-3975	18	+	35591737	35591806	GALNT1	2589			0	0	NA	NA	NA	NA	NA	NA
hsa-mir-3976	18	+	5840695	5840833	MIR3976HG	645355			0	0	NA	NA	NA	NA	NA	NA
hsa-mir-3977	5	+	82840155	82840224					0	0	NA	NA	NA	NA	NA	NA
hsa-mir-3978	X	+	110082118	110082218	TMEM164	84187			0	0	NA	NA	NA	NA	NA	NA
hsa-mir-409	14	+	101065300	101065378					0	0	NA	NA	NA	NA	NA	NA
hsa-mir-410	14	+	101065912	101065991					0	0	NA	NA	NA	NA	NA	NA
hsa-mir-411	14	+	101023325	101023420					0	0	NA	NA	NA	NA	NA	NA
hsa-mir-412	14	+	101065447	101065537	MIR412	574433			0	0	NA	NA	NA	NA	NA	NA
hsa-mir-421	X	-	74218377	74218461	FTX	100302692			0	0	NA	NA	NA	NA	NA	NA
hsa-mir-422a	15	-	63870930	63871019	MIR422A	494334			0	0	NA	NA	NA	NA	NA	NA
hsa-mir-423	17	+	30117079	30117172	NSRP1	84081			2	0	ANKRD13B(1),EFCAB5(1),	NA	124930(1),374786(1),	NA	BLCA(1),BRCA(1),	NA
hsa-mir-424	X	-	134546614	134546711	MIR503HG	84848			0	0	NA	NA	NA	NA	NA	NA
hsa-mir-425	3	-	49020148	49020234	DALRD3	55152			0	0	NA	NA	NA	NA	NA	NA
hsa-mir-4251	1	+	3127975	3128035	PRDM16	63976			0	0	NA	NA	NA	NA	NA	NA
hsa-mir-4252	1	-	6429834	6429896	MIR4252	100422975			0	0	NA	NA	NA	NA	NA	NA
hsa-mir-4253	1	-	22863159	22863226	MIR4253	100422914			0	0	NA	NA	NA	NA	NA	NA
hsa-mir-4254	1	-	31758660	31758735	BAI2	576			2	0	HS3ST4(1),SPOCD1(1),	NA	90853(1),9951(1),	NA	BRCA(1),GBM(1),	NA
hsa-mir-4255	1	+	37161563	37161634	MIR4255	100422898			0	0	NA	NA	NA	NA	NA	NA
hsa-mir-4256	1	-	112461770	112461833					0	0	NA	NA	NA	NA	NA	NA
hsa-mir-4257	1	+	150551929	150552014	ADAMTSL4	54507			0	0	NA	NA	NA	NA	NA	NA
hsa-mir-4258	1	+	154975693	154975783	CKS1B	1163			0	0	NA	NA	NA	NA	NA	NA
hsa-mir-4259	1	-	159899979	159900079	CFAP45	25790			0	0	NA	NA	NA	NA	NA	NA
hsa-mir-4260	1	-	209623444	209623510	LAMB3	3914			1	0	NAB1(1),	NA	4664(1),	NA	HNSC(1),	NA
hsa-mir-4261	2	-	10192614	10192671	MIR4261	100422929			0	0	NA	NA	NA	NA	NA	NA
hsa-mir-4262	2	-	11836933	11836986	MIR4262	100422996			0	0	NA	NA	NA	NA	NA	NA
hsa-mir-4263	2	+	27996367	27996449	BRE	9577			2	1	C2orf91(1),PRKCE(1),	PPP1CB(1),	400950(1),5581(1),	5500(1),	BRCA(2),	BRCA(1),
hsa-mir-4264	2	-	79649294	79649359	MIR4264	100422888			0	0	NA	NA	NA	NA	NA	NA
hsa-mir-4265	2	-	109141490	109141588	MIR4265	100422863			0	0	NA	NA	NA	NA	NA	NA
hsa-mir-4266	2	-	109313571	109313625	MIR4266	100423027			0	0	NA	NA	NA	NA	NA	NA
hsa-mir-4267	2	-	110069961	110070042	MIR4267	100422994			0	0	NA	NA	NA	NA	NA	NA
hsa-mir-4268	2	-	219906502	219906565	MIR4268	100422959			0	0	NA	NA	NA	NA	NA	NA
hsa-mir-4269	2	+	239305462	239305545	MIR4269	100423043			0	0	NA	NA	NA	NA	NA	NA
hsa-mir-4270	3	-	15496239	15496308	COLQ	8292			0	0	NA	NA	NA	NA	NA	NA
hsa-mir-4271	3	+	49274120	49274186	MIR4271	100422952			0	0	NA	NA	NA	NA	NA	NA
hsa-mir-4272	3	+	67225464	67225527					0	0	NA	NA	NA	NA	NA	NA
hsa-mir-4273	3	+	75738280	75738363	MIR4273	100422955			0	0	NA	NA	NA	NA	NA	NA
hsa-mir-4274	4	+	7460028	7460118	SORCS2	57537			0	0	NA	NA	NA	NA	NA	NA
hsa-mir-4275	4	+	28819582	28819668					0	0	NA	NA	NA	NA	NA	NA
hsa-mir-4276	4	+	174423795	174423864	MIR4276	100423042			0	0	NA	NA	NA	NA	NA	NA
hsa-mir-4277	5	-	1708785	1708868	MIR4277	100422966			0	0	NA	NA	NA	NA	NA	NA
hsa-mir-4278	5	-	6827853	6827921					0	0	NA	NA	NA	NA	NA	NA
hsa-mir-4279	5	-	31936102	31936159	MIR4279	100422874			0	0	NA	NA	NA	NA	NA	NA
hsa-mir-4280	5	-	87114879	87114954	MIR4280	100422887			0	0	NA	NA	NA	NA	NA	NA
hsa-mir-4281	5	-	176629439	176629500	SNCB	6620			0	0	NA	NA	NA	NA	NA	NA
hsa-mir-4282	6	-	72967687	72967753	MIR4282	100423005			0	0	NA	NA	NA	NA	NA	NA
hsa-mir-4283-1	7	-	56955785	56955864	MIR4283-1	100422917			0	0	NA	NA	NA	NA	NA	NA
hsa-mir-4283-2	7	+	63621090	63621169	MIR4283-2	100422848			0	0	NA	NA	NA	NA	NA	NA
hsa-mir-4284	7	+	73711317	73711397	MIR4284	100422948			0	0	NA	NA	NA	NA	NA	NA
hsa-mir-4285	7	+	102293103	102293187	SH2B2	10603			0	0	NA	NA	NA	NA	NA	NA
hsa-mir-4286	8	+	10666978	10667070	MIR4286	100422982			0	0	NA	NA	NA	NA	NA	NA
hsa-mir-4287	8	-	27886039	27886116	SCARA5	286133			0	0	NA	NA	NA	NA	NA	NA
hsa-mir-4288	8	-	28505116	28505182	MIR4288	100422903			0	0	NA	NA	NA	NA	NA	NA
hsa-mir-4289	9	-	88745836	88745905	MIR4289	100423015			0	0	NA	NA	NA	NA	NA	NA
hsa-mir-429	1	+	1169005	1169087	MIR429	554210			0	0	NA	NA	NA	NA	NA	NA
hsa-mir-4290	9	-	90023441	90023535	MIR4290HG	286370			0	0	NA	NA	NA	NA	NA	NA
hsa-mir-4291	9	+	93819357	93819421	MIR4291	100422927			0	0	NA	NA	NA	NA	NA	NA
hsa-mir-4292	9	+	136830957	136831023	RABL6	55684			0	0	NA	NA	NA	NA	NA	NA
hsa-mir-4293	10	-	14383200	14383277	FRMD4A	55691			3	0	APBB1IP(1),OR13A1(1),TMEM45B(1),	NA	120224(1),54518(1),79290(1),	NA	LGG(1),OV(1),SKCM(1),	NA
hsa-mir-4294	10	-	48985512	48985587	MIR4294	100422895			0	0	NA	NA	NA	NA	NA	NA
hsa-mir-4295	10	+	112634170	112634254	VTI1A	143187			1	1	SUGP2(1),	C1orf95(1),	10147(1),	375057(1),	PRAD(1),	LUAD(1),
hsa-mir-4296	10	-	125032783	125032870	CTBP2	1488			0	0	NA	NA	NA	NA	NA	NA
hsa-mir-4297	10	-	129843299	129843374	EBF3	253738			0	0	NA	NA	NA	NA	NA	NA
hsa-mir-4298	11	-	1859464	1859536	MIR4298	100423021			0	0	NA	NA	NA	NA	NA	NA
hsa-mir-4299	11	-	11656651	11656722	MIR4299	100423026			0	0	NA	NA	NA	NA	NA	NA
hsa-mir-4300	11	-	81890741	81890836	MIR4300HG	101928989			0	0	NA	NA	NA	NA	NA	NA
hsa-mir-4301	11	-	113450023	113450088	DRD2	1813			0	0	NA	NA	NA	NA	NA	NA
hsa-mir-4302	12	-	25874020	25874079					0	0	NA	NA	NA	NA	NA	NA
hsa-mir-4303	12	-	97995383	97995448	MIR4303	100422924			0	0	NA	NA	NA	NA	NA	NA
hsa-mir-4304	12	-	123010667	123010728	PITPNM2	57605			0	0	NA	NA	NA	NA	NA	NA
hsa-mir-4305	13	-	39664034	39664135	MIR4305	100422940			0	0	NA	NA	NA	NA	NA	NA
hsa-mir-4306	13	+	99643059	99643149	CLYBL	171425			0	0	NA	NA	NA	NA	NA	NA
hsa-mir-4307	14	+	26908642	26908725	MIR4307HG	101927081			0	0	NA	NA	NA	NA	NA	NA
hsa-mir-4308	14	-	54878113	54878193	GCH1	2643			0	0	NA	NA	NA	NA	NA	NA
hsa-mir-4309	14	+	102539644	102539726	MIR4309	100422954			0	0	NA	NA	NA	NA	NA	NA
hsa-mir-431	14	+	100881007	100881120	MIR431	574038			0	0	NA	NA	NA	NA	NA	NA
hsa-mir-4310	15	-	41866495	41866551	SPTBN5	51332			0	0	NA	NA	NA	NA	NA	NA
hsa-mir-4311	15	+	66040233	66040332	MIR4311	100422905			0	0	NA	NA	NA	NA	NA	NA
hsa-mir-4312	15	-	68801850	68801925	ANP32A	8125			0	0	NA	NA	NA	NA	NA	NA
hsa-mir-4313	15	-	75762215	75762315	MIR4313	100423035			0	0	NA	NA	NA	NA	NA	NA
hsa-mir-4314	17	+	8088056	8088147	MIR4314	100422983			0	0	NA	NA	NA	NA	NA	NA
hsa-mir-4315-1	17	-	45475363	45475435	PLEKHM1	9842			0	0	NA	NA	NA	NA	NA	NA
hsa-mir-4315-2	17	-	64822030	64822102					0	0	NA	NA	NA	NA	NA	NA
hsa-mir-4316	17	-	77396984	77397054	MIR4316	100422851			0	0	NA	NA	NA	NA	NA	NA
hsa-mir-4317	18	-	6374361	6374425	L3MBTL4	91133			0	0	NA	NA	NA	NA	NA	NA
hsa-mir-4318	18	+	37657135	37657215	MIR4318	100422857			0	0	NA	NA	NA	NA	NA	NA
hsa-mir-4319	18	-	44970082	44970166	MIR4319	100422829			0	0	NA	NA	NA	NA	NA	NA
hsa-mir-432	14	+	100884483	100884576	MIR432	574451			0	0	NA	NA	NA	NA	NA	NA
hsa-mir-4320	18	-	50126499	50126563	MYO5B	4645			0	0	NA	NA	NA	NA	NA	NA
hsa-mir-4321	19	+	2250639	2250718	AMH	268			0	0	NA	NA	NA	NA	NA	NA
hsa-mir-4322	19	+	10230413	10230485	MIR4322	100422925			0	0	NA	NA	NA	NA	NA	NA
hsa-mir-4323	19	-	42133445	42133513	POU2F2	5452			0	0	NA	NA	NA	NA	NA	NA
hsa-mir-4324	19	-	49308797	49308868	SLC6A16	28968			0	0	NA	NA	NA	NA	NA	NA
hsa-mir-4325	20	-	57321502	57321591	MIR4325	100422883			0	0	NA	NA	NA	NA	NA	NA
hsa-mir-4326	20	+	63286808	63286866	ARFGAP1	55738			0	0	NA	NA	NA	NA	NA	NA
hsa-mir-4327	21	-	30375294	30375378	KRTAP13-2	337959			0	0	NA	NA	NA	NA	NA	NA
hsa-mir-4328	X	-	78901194	78901249					0	0	NA	NA	NA	NA	NA	NA
hsa-mir-4329	X	-	112780718	112780788	AMOT	154796			0	0	NA	NA	NA	NA	NA	NA
hsa-mir-433	14	+	100881886	100881978					0	0	NA	NA	NA	NA	NA	NA
hsa-mir-4330	X	+	151168222	151168326	MIR4330	100422930			0	0	NA	NA	NA	NA	NA	NA
hsa-mir-4417	1	+	5564071	5564143	MIR4417	100616489			0	0	NA	NA	NA	NA	NA	NA
hsa-mir-4418	1	+	22266239	22266300	MIR4418	100616433			0	0	NA	NA	NA	NA	NA	NA
hsa-mir-4419a	1	-	23057858	23057934	MIR4419A	100616177			0	0	NA	NA	NA	NA	NA	NA
hsa-mir-4419b	12	+	128244506	128244573	MIR4419B	100616298			0	0	NA	NA	NA	NA	NA	NA
hsa-mir-4420	1	-	30739156	30739232	LAPTM5	7805			0	1	NA	MFSD2A(1),	NA	84879(1),	NA	LGG(1),
hsa-mir-4421	1	+	51059837	51059905	MIR4421	100616189			0	0	NA	NA	NA	NA	NA	NA
hsa-mir-4422	1	+	55225641	55225723	MIR4422	100616272			0	0	NA	NA	NA	NA	NA	NA
hsa-mir-4423	1	+	85133794	85133873	MIR4423	100616481	WDR63	126820	0	0	NA	NA	NA	NA	NA	NA
hsa-mir-4424	1	+	178677749	178677834	MIR4424	100616328			0	0	NA	NA	NA	NA	NA	NA
hsa-mir-4425	1	+	25023503	25023586	MIR4425	100616365			0	0	NA	NA	NA	NA	NA	NA
hsa-mir-4426	1	+	192716328	192716390					0	0	NA	NA	NA	NA	NA	NA
hsa-mir-4427	1	+	233624152	233624219	KCNK1	3775			0	0	NA	NA	NA	NA	NA	NA
hsa-mir-4428	1	+	237471119	237471191	RYR2	6262			0	0	NA	NA	NA	NA	NA	NA
hsa-mir-4429	2	-	11540605	11540677	MIR4429	100616469			0	0	NA	NA	NA	NA	NA	NA
hsa-mir-4430	2	+	33418516	33418564					0	0	NA	NA	NA	NA	NA	NA
hsa-mir-4431	2	-	52702522	52702615	MIR4431	100616431			0	0	NA	NA	NA	NA	NA	NA
hsa-mir-4432	2	-	60387362	60387445	MIR4432HG	106660609			0	0	NA	NA	NA	NA	NA	NA
hsa-mir-4433a	2	+	64340759	64340839					0	0	NA	NA	NA	NA	NA	NA
hsa-mir-4433b	2	-	64340747	64340848	MIR4433B	102465833			0	0	NA	NA	NA	NA	NA	NA
hsa-mir-4434	2	+	64525513	64525565	AFTPH	54812			1	0	THRB(1),	NA	7068(1),	NA	KIRC(1),	NA
hsa-mir-4435-1	2	+	87629755	87629834	MIR4435-1	100616499			0	0	NA	NA	NA	NA	NA	NA
hsa-mir-4435-2	2	-	111321013	111321086	MIR4435-2	100616341			0	0	NA	NA	NA	NA	NA	NA
hsa-mir-4436a	2	+	88812370	88812454	MIR4436A	100616399			0	0	NA	NA	NA	NA	NA	NA
hsa-mir-4436b-1	2	-	110086433	110086523	MALL	7851			0	0	NA	NA	NA	NA	NA	NA
hsa-mir-4436b-2	2	+	110284853	110284943	MIR4436B2	100847033			0	0	NA	NA	NA	NA	NA	NA
hsa-mir-4437	2	-	181305593	181305652	MIR4437	100616213			0	0	NA	NA	NA	NA	NA	NA
hsa-mir-4438	2	+	213758067	213758159	SPAG16	79582			0	0	NA	NA	NA	NA	NA	NA
hsa-mir-4439	2	-	225010461	225010540	DOCK10	55619			0	0	NA	NA	NA	NA	NA	NA
hsa-mir-4440	2	-	239068817	239068914	HDAC4	9759			0	0	NA	NA	NA	NA	NA	NA
hsa-mir-4441	2	-	239085827	239085926	HDAC4	9759			1	0	BRAT1(1),	NA	221927(1),	NA	LGG(1),	NA
hsa-mir-4442	3	-	25664873	25664939	TOP2B	7155			0	0	NA	NA	NA	NA	NA	NA
hsa-mir-4443	3	+	48196564	48196616	MIR4443	100616407			0	0	NA	NA	NA	NA	NA	NA
hsa-mir-4444-1	2	+	177212726	177212799	HNRNPA3	220988			0	0	NA	NA	NA	NA	NA	NA
hsa-mir-4444-2	3	+	75214476	75214549	MIR4444-2	100846999			0	0	NA	NA	NA	NA	NA	NA
hsa-mir-4445	3	+	109602828	109602897	MIR4445	100616129			0	0	NA	NA	NA	NA	NA	NA
hsa-mir-4446	3	+	113594876	113594942	SIDT1	54847			0	0	NA	NA	NA	NA	NA	NA
hsa-mir-4447	3	-	116850277	116850367	LSAMP	4045			1	1	C3orf70(1),	ZBTB20(1),	285382(1),	26137(1),	BRCA(1),	PRAD(1),
hsa-mir-4448	3	+	183886800	183886885	MIR4448	100616127			0	0	NA	NA	NA	NA	NA	NA
hsa-mir-4449	4	+	52712682	52712747	DANCR	57291			0	0	NA	NA	NA	NA	NA	NA
hsa-mir-4450	4	+	76573568	76573632	SHROOM3	57619			1	2	FAM47E(1),	BMP2K(1),FRAS1(1),	100129583(1),	55589(1),80144(1),	LUAD(1),	LUAD(2),
hsa-mir-4451	4	+	85722468	85722533	ARHGAP24	83478			0	0	NA	NA	NA	NA	NA	NA
hsa-mir-4452	4	-	86542482	86542552	MAPK10	5602			3	0	CCSER1(1),FAM13A(1),UGT8(1),	NA	10144(1),401145(1),7368(1),	NA	HNSC(1),LUSC(1),PRAD(1),	NA
hsa-mir-4453	4	+	152536428	152536516	DKFZP434I0714	54553			0	0	NA	NA	NA	NA	NA	NA
hsa-mir-4454	4	-	163093574	163093628					0	0	NA	NA	NA	NA	NA	NA
hsa-mir-4455	4	-	184938383	184938440	MIR4455	100616111			0	0	NA	NA	NA	NA	NA	NA
hsa-mir-4456	5	-	535840	535882	MIR4456	100616381			0	0	NA	NA	NA	NA	NA	NA
hsa-mir-4457	5	-	1309310	1309377	MIR4457	100616235			0	0	NA	NA	NA	NA	NA	NA
hsa-mir-4458	5	+	8460925	8460999	MIR4458HG	100505738			0	0	NA	NA	NA	NA	NA	NA
hsa-mir-4459	5	-	54075518	54075583	ARL15	54622			0	0	NA	NA	NA	NA	NA	NA
hsa-mir-4460	5	-	129397062	129397147	MIR4460	100616325			0	0	NA	NA	NA	NA	NA	NA
hsa-mir-4461	5	+	134928039	134928112	PCBD2	84105			0	0	NA	NA	NA	NA	NA	NA
hsa-mir-4462	6	-	37555365	37555422	MIR4462	100616413			0	0	NA	NA	NA	NA	NA	NA
hsa-mir-4463	6	+	75428407	75428473	MIR4463	100616389			0	0	NA	NA	NA	NA	NA	NA
hsa-mir-4464	6	+	90312742	90312833	MIR4464	100616109			0	0	NA	NA	NA	NA	NA	NA
hsa-mir-4465	6	+	140683814	140683883	MIR4465	100616180			0	0	NA	NA	NA	NA	NA	NA
hsa-mir-4466	6	-	156779678	156779731	MIR4466	100616154			0	0	NA	NA	NA	NA	NA	NA
hsa-mir-4467	7	+	102471469	102471531	LRWD1	222229			0	0	NA	NA	NA	NA	NA	NA
hsa-mir-4468	7	+	138123758	138123821	MIR4468	100616226			0	0	NA	NA	NA	NA	NA	NA
hsa-mir-4469	8	-	42896197	42896275	RNF170	81790			4	0	CSMD1(1),GOLGA7(1),HOOK3(1),SFRP1(1),	NA	51125(1),6422(1),64478(1),84376(1),	NA	BRCA(2),LUAD(1),PRAD(1),	NA
hsa-mir-4470	8	+	61714788	61714859	MIR4470	100616484			0	0	NA	NA	NA	NA	NA	NA
hsa-mir-4471	8	+	100382763	100382845	MIR4471	100616451			0	0	NA	NA	NA	NA	NA	NA
hsa-mir-4472-1	8	+	142176339	142176418	MIR4472-1	100616268			0	0	NA	NA	NA	NA	NA	NA
hsa-mir-4472-2	12	-	116428252	116428318	MIR4472-2	100616309			0	0	NA	NA	NA	NA	NA	NA
hsa-mir-4473	9	-	20411148	20411238	MLLT3	4300			0	0	NA	NA	NA	NA	NA	NA
hsa-mir-4474	9	-	20502265	20502342	MLLT3	4300			1	0	SLC28A3(1),	NA	64078(1),	NA	BRCA(1),	NA
hsa-mir-4475	9	-	36823539	36823599	MIR4475	100616289			0	0	NA	NA	NA	NA	NA	NA
hsa-mir-4476	9	-	36893462	36893531	PAX5	5079			0	0	NA	NA	NA	NA	NA	NA
hsa-mir-4477a	9	+	41233755	41233835	MIR4477A	100616184			0	0	NA	NA	NA	NA	NA	NA
hsa-mir-4477b	9	+	63819574	63819654	MIR4477B	100616194			0	0	NA	NA	NA	NA	NA	NA
hsa-mir-4478	9	-	122120082	122120167	MIR4478	100616312			0	0	NA	NA	NA	NA	NA	NA
hsa-mir-4479	9	+	136886733	136886803	TRAF2	7186			0	0	NA	NA	NA	NA	NA	NA
hsa-mir-448	X	+	114823454	114823564	HTR2C	3358			0	0	NA	NA	NA	NA	NA	NA
hsa-mir-4480	10	+	12578753	12578823	CAMK1D	57118			2	0	FAM188A(1),TSPAN18(1),	NA	80013(1),90139(1),	NA	BRCA(2),	NA
hsa-mir-4481	10	-	12653138	12653197					0	0	NA	NA	NA	NA	NA	NA
hsa-mir-4482	10	-	104268336	104268405	MIR4482	100616323			0	0	NA	NA	NA	NA	NA	NA
hsa-mir-4483	10	-	113777993	113778054					0	0	NA	NA	NA	NA	NA	NA
hsa-mir-4484	10	+	125819740	125819822	MIR4484	100616327			0	0	NA	NA	NA	NA	NA	NA
hsa-mir-4485	11	-	10508270	10508326	MTRNR2L8	100463486			0	0	NA	NA	NA	NA	NA	NA
hsa-mir-4486	11	+	19575310	19575372	NAV2	89797			4	0	CNTN5(2),EHF(1),PACSIN3(1),	NA	26298(1),29763(1),53942(2),	NA	BRCA(3),LUAD(1),	NA
hsa-mir-4487	11	+	47400970	47401042	MIR4487	100616222			0	0	NA	NA	NA	NA	NA	NA
hsa-mir-4488	11	+	61508596	61508657	MIR4488	100616470			0	0	NA	NA	NA	NA	NA	NA
hsa-mir-4489	11	+	65649192	65649253	SIPA1	6494			0	0	NA	NA	NA	NA	NA	NA
hsa-mir-4490	11	-	90555774	90555857	MIR4490	100616186			0	0	NA	NA	NA	NA	NA	NA
hsa-mir-4491	11	+	111347757	111347824	MIR4491	100616330			0	0	NA	NA	NA	NA	NA	NA
hsa-mir-4492	11	+	118910708	118910787	MIR4492	100616376			0	0	NA	NA	NA	NA	NA	NA
hsa-mir-4493	11	-	123381440	123381512	MIR4493	100616319			0	0	NA	NA	NA	NA	NA	NA
hsa-mir-4494	12	-	47364186	47364269	MIR4494	100616478			0	0	NA	NA	NA	NA	NA	NA
hsa-mir-4495	12	-	97939056	97939121	MIR4495	100616287			0	0	NA	NA	NA	NA	NA	NA
hsa-mir-4496	12	+	108635810	108635870					0	0	NA	NA	NA	NA	NA	NA
hsa-mir-4497	12	+	109833348	109833436	MIR4497	100616454			0	0	NA	NA	NA	NA	NA	NA
hsa-mir-4498	12	-	120155434	120155499	GCN1	10985			0	0	NA	NA	NA	NA	NA	NA
hsa-mir-4499	13	-	20433778	20433846	CRYL1	51084			0	0	NA	NA	NA	NA	NA	NA
hsa-mir-449a	5	-	55170532	55170622	CDC20B	166979			0	0	NA	NA	NA	NA	NA	NA
hsa-mir-449b	5	-	55170646	55170742	CDC20B	166979			0	0	NA	NA	NA	NA	NA	NA
hsa-mir-449c	5	-	55172262	55172353	CDC20B	166979			0	0	NA	NA	NA	NA	NA	NA
hsa-mir-4500	13	-	87618665	87618740	MIR4500HG	642345			0	0	NA	NA	NA	NA	NA	NA
hsa-mir-4501	13	+	96427229	96427292	HS6ST3	266722			0	0	NA	NA	NA	NA	NA	NA
hsa-mir-4502	13	+	114273828	114273908	MIR4502	100616227	CDC16	8881	0	1	NA	UPF3A(1),	NA	65110(1),	NA	THCA(1),
hsa-mir-4503	14	-	36952309	36952391	SLC25A21	89874			1	0	MIPOL1(1),	NA	145282(1),	NA	LUAD(1),	NA
hsa-mir-4504	14	-	50299855	50299946	L2HGDH	79944			1	0	LMBRD1(1),	NA	55788(1),	NA	BRCA(1),	NA
hsa-mir-4505	14	+	73758747	73758819	MIR4505	100616158			0	0	NA	NA	NA	NA	NA	NA
hsa-mir-4506	14	-	93948226	93948302	ASB2	51676			0	1	NA	EFCAB11(1),	NA	90141(1),	NA	BRCA(1),
hsa-mir-4507	14	-	105858124	105858175	MIR4538	100616276			0	0	NA	NA	NA	NA	NA	NA
hsa-mir-4508	15	-	23562062	23562131	MIR4508	100616275			0	0	NA	NA	NA	NA	NA	NA
hsa-mir-4509-1	15	+	23197827	23197920	MIR4509-1	100616223			0	0	NA	NA	NA	NA	NA	NA
hsa-mir-4509-2	15	+	28426491	28426584	MIR4509-2	100616228			0	0	NA	NA	NA	NA	NA	NA
hsa-mir-4509-3	15	-	28490752	28490845	MIR4509-3	100616382			0	0	NA	NA	NA	NA	NA	NA
hsa-mir-450a-1	X	-	134540341	134540431	MIR450A1	554214			0	0	NA	NA	NA	NA	NA	NA
hsa-mir-450a-2	X	-	134540508	134540607					0	0	NA	NA	NA	NA	NA	NA
hsa-mir-450b	X	-	134540185	134540262					0	0	NA	NA	NA	NA	NA	NA
hsa-mir-4510	15	+	35926856	35926923					0	0	NA	NA	NA	NA	NA	NA
hsa-mir-4511	15	-	65719246	65719332	DENND4A	10260			0	0	NA	NA	NA	NA	NA	NA
hsa-mir-4512	15	-	66496958	66497034	SNAPC5	10302			0	0	NA	NA	NA	NA	NA	NA
hsa-mir-4513	15	-	74788672	74788757	MIR4513	100616183			0	0	NA	NA	NA	NA	NA	NA
hsa-mir-4514	15	-	80997417	80997473	MIR4514	100616181			0	0	NA	NA	NA	NA	NA	NA
hsa-mir-4515	15	+	83067335	83067415	MIR4515	100616404			0	0	NA	NA	NA	NA	NA	NA
hsa-mir-4516	16	+	2133119	2133204	MIR4516	100616258			0	0	NA	NA	NA	NA	NA	NA
hsa-mir-4517	16	+	28958583	28958661	NFATC2IP	84901			1	0	HS3ST4(1),	NA	9951(1),	NA	BRCA(1),	NA
hsa-mir-4518	16	+	30503919	30504001	ITGAL	3683			0	0	NA	NA	NA	NA	NA	NA
hsa-mir-4519	16	-	30875266	30875323	BCL7C	9274			0	1	NA	CTF1(1),	NA	1489(1),	NA	BRCA(1),
hsa-mir-451a	17	-	28861369	28861440	MIR451B	100616273			0	0	NA	NA	NA	NA	NA	NA
hsa-mir-451b	17	+	28861371	28861438			ERAL1	26284	0	0	NA	NA	NA	NA	NA	NA
hsa-mir-452	X	-	151959628	151959712	GABRE	2564			0	0	NA	NA	NA	NA	NA	NA
hsa-mir-4520-1	17	-	6655440	6655509	MIR4520-1	100616401			0	0	NA	NA	NA	NA	NA	NA
hsa-mir-4520-2	17	+	6655449	6655502					0	0	NA	NA	NA	NA	NA	NA
hsa-mir-4521	17	+	8186945	8187004					0	0	NA	NA	NA	NA	NA	NA
hsa-mir-4522	17	-	27293910	27293996	MIR4522	100616277			0	0	NA	NA	NA	NA	NA	NA
hsa-mir-4523	17	+	29390662	29390730	TAOK1	57551			10	0	ACER3(1),BCAS3(1),CCL2(1),FAM222B(1),FLOT2(1),PARP10(1),PIPOX(1),RARA(1),RB1CC1(1),ZNF385C(1),	NA	201181(1),2319(1),51268(1),54828(1),55331(1),55731(1),5914(1),6347(1),84875(1),9821(1),	NA	BLCA(1),BRCA(6),GBM(1),LUAD(2),	NA
hsa-mir-4524a	17	-	69099564	69099632	ABCA6	23460			0	0	NA	NA	NA	NA	NA	NA
hsa-mir-4524b	17	+	69099542	69099656	MIR4524B	100847008			0	0	NA	NA	NA	NA	NA	NA
hsa-mir-4525	17	-	82668233	82668307	RAB40B	10966			0	0	NA	NA	NA	NA	NA	NA
hsa-mir-4526	18	+	13611114	13611200	LDLRAD4	753			0	0	NA	NA	NA	NA	NA	NA
hsa-mir-4527	18	+	47380496	47380565	MIR4527	100616264			0	0	NA	NA	NA	NA	NA	NA
hsa-mir-4528	18	+	53237101	53237190	DCC	1630			0	1	NA	KIAA1328(1),	NA	57536(1),	NA	BLCA(1),
hsa-mir-4529	18	+	55479221	55479298	TCF4-AS1	105372127			0	0	NA	NA	NA	NA	NA	NA
hsa-mir-4530	19	-	39409623	39409678	MIR4530	100616163			0	0	NA	NA	NA	NA	NA	NA
hsa-mir-4531	19	-	44653686	44653732					0	0	NA	NA	NA	NA	NA	NA
hsa-mir-4532	20	+	57895394	57895444	MIR4532	100616353			0	0	NA	NA	NA	NA	NA	NA
hsa-mir-4533	20	+	60478111	60478181	MIR646HG	284757			0	0	NA	NA	NA	NA	NA	NA
hsa-mir-4534	22	+	37988794	37988853	POLR2F	5435			0	1	NA	PICK1(1),	NA	9463(1),	NA	BRCA(1),
hsa-mir-4535	22	+	48780295	48780353	FAM19A5	25817			0	3	NA	ARFGEF2(1),PI4KA(1),TNRC6B(1),	NA	10564(1),23112(1),5297(1),	NA	BRCA(2),LUAD(1),
hsa-mir-4536-1	X	-	55451495	55451582					0	0	NA	NA	NA	NA	NA	NA
hsa-mir-4536-2	X	+	55451495	55451582					0	0	NA	NA	NA	NA	NA	NA
hsa-mir-4537	14	-	105859484	105859553	MIR4537	100616422			0	0	NA	NA	NA	NA	NA	NA
hsa-mir-4538	14	-	105858165	105858242	MIR4538	100616276			0	0	NA	NA	NA	NA	NA	NA
hsa-mir-4539	14	-	105857513	105857572	MIR4539	100616374			0	0	NA	NA	NA	NA	NA	NA
hsa-mir-454	17	-	59137758	59137872	SKA2	348235			0	0	NA	NA	NA	NA	NA	NA
hsa-mir-4540	9	-	36864254	36864308	PAX5	5079			0	0	NA	NA	NA	NA	NA	NA
hsa-mir-455	9	+	114209434	114209529	COL27A1	85301			0	1	NA	SCNN1G(1),	NA	6340(1),	NA	BRCA(1),
hsa-mir-4632	1	+	12191713	12191773	TNFRSF1B	7133			0	0	NA	NA	NA	NA	NA	NA
hsa-mir-4633	5	+	129097688	129097766	ISOC1	51015			0	0	NA	NA	NA	NA	NA	NA
hsa-mir-4634	5	+	174751734	174751787	MIR4634	100616202			0	0	NA	NA	NA	NA	NA	NA
hsa-mir-4635	5	-	1062896	1062974	SLC12A7	10723			0	2	NA	TAF1A(1),ZNF354A(1),	NA	6940(1),9015(1),	NA	HNSC(1),LUAD(1),
hsa-mir-4636	5	-	9053816	9053895	SEMA5A	9037			0	0	NA	NA	NA	NA	NA	NA
hsa-mir-4637	5	-	14825929	14826012	ANKH	56172			1	0	MXD3(1),	NA	83463(1),	NA	LUAD(1),	NA
hsa-mir-4638	5	-	181222566	181222633	MIR4638	100616342			0	0	NA	NA	NA	NA	NA	NA
hsa-mir-4639	6	+	16141556	16141624	MYLIP	29116			0	0	NA	NA	NA	NA	NA	NA
hsa-mir-4640	6	+	30890883	30890972	DDR1	780			1	0	PAK1(1),	NA	5058(1),	NA	OV(1),	NA
hsa-mir-4641	6	+	41598723	41598788	FOXP4	116113			0	0	NA	NA	NA	NA	NA	NA
hsa-mir-4642	6	+	44435641	44435722	CDC5L	988			0	0	NA	NA	NA	NA	NA	NA
hsa-mir-4643	6	+	91521660	91521737	MIR4643	100616174			0	0	NA	NA	NA	NA	NA	NA
hsa-mir-4644	6	+	170330761	170330844	FAM120B	84498			0	0	NA	NA	NA	NA	NA	NA
hsa-mir-4645	6	-	2854031	2854107	MIR4645	100616285			0	0	NA	NA	NA	NA	NA	NA
hsa-mir-4646	6	-	31701029	31701091	ABHD16A	7920			0	0	NA	NA	NA	NA	NA	NA
hsa-mir-4647	6	-	44254206	44254285	SLC35B2	347734			0	0	NA	NA	NA	NA	NA	NA
hsa-mir-4648	7	+	2527074	2527145	LFNG	3955			0	0	NA	NA	NA	NA	NA	NA
hsa-mir-4649	7	+	44110849	44110912	AEBP1	165			0	1	NA	EIF4G1(1),	NA	1981(1),	NA	SKCM(1),
hsa-mir-4650-1	7	-	67114322	67114397	MIR4650-1	100616310			0	0	NA	NA	NA	NA	NA	NA
hsa-mir-4650-2	7	+	72697903	72697978	MIR4650-2	100616331			0	0	NA	NA	NA	NA	NA	NA
hsa-mir-4651	7	+	75915197	75915269	POR	5447			1	0	PIBF1(1),	NA	10464(1),	NA	THCA(1),	NA
hsa-mir-4652	7	+	93716928	93717005	GNGT1	2792			0	0	NA	NA	NA	NA	NA	NA
hsa-mir-4653	7	+	101159473	101159555	AP1S1	1174			0	0	NA	NA	NA	NA	NA	NA
hsa-mir-4654	1	+	162157107	162157182	NOS1AP	9722			2	1	F5(1),MROH9(1),	PTPRU(1),	2153(1),80133(1),	10076(1),	BRCA(1),LUAD(1),	KIRC(1),
hsa-mir-4655	7	-	1844180	1844253	MAD1L1	8379			0	3	NA	CYTH3(1),GRB10(1),TTYH3(1),	NA	2887(1),80727(1),9265(1),	NA	BRCA(1),LAML(1),LUAD(1),
hsa-mir-4656	7	-	4788565	4788639	MIR4656	100616465			0	0	NA	NA	NA	NA	NA	NA
hsa-mir-4657	7	-	44881748	44881800	PURB	5814			0	0	NA	NA	NA	NA	NA	NA
hsa-mir-4658	7	-	100156605	100156669	C7orf43	55262			0	0	NA	NA	NA	NA	NA	NA
hsa-mir-4659a	8	+	6745164	6745244	AGPAT5	55326			0	0	NA	NA	NA	NA	NA	NA
hsa-mir-4659b	8	-	6745168	6745240					0	0	NA	NA	NA	NA	NA	NA
hsa-mir-466	3	-	31161704	31161787	MIR466	100423038			0	0	NA	NA	NA	NA	NA	NA
hsa-mir-4660	8	+	9048445	9048518	ERI1	90459			0	0	NA	NA	NA	NA	NA	NA
hsa-mir-4661	8	+	91205485	91205559	LRRC69	100130742			0	0	NA	NA	NA	NA	NA	NA
hsa-mir-4662a	8	+	124821985	124822051					0	0	NA	NA	NA	NA	NA	NA
hsa-mir-4662b	8	-	124821978	124822058	MIR4662B	100616255			0	0	NA	NA	NA	NA	NA	NA
hsa-mir-4663	8	-	123215788	123215863	MIR4663	100616260			0	0	NA	NA	NA	NA	NA	NA
hsa-mir-4664	8	-	143733083	143733153	FAM83H	286077			0	0	NA	NA	NA	NA	NA	NA
hsa-mir-4665	9	+	6007826	6007904	MIR4665	100616288			0	0	NA	NA	NA	NA	NA	NA
hsa-mir-4666a	1	+	228462074	228462152	MIR4666A	100616308	HIST3H2BB	128312	0	0	NA	NA	NA	NA	NA	NA
hsa-mir-4666b	X	+	29574278	29574358	IL1RAPL1	11141			0	0	NA	NA	NA	NA	NA	NA
hsa-mir-4667	9	+	35608094	35608159	TESK1	7016			0	0	NA	NA	NA	NA	NA	NA
hsa-mir-4668	9	+	111932100	111932169	UGCG	7357			0	1	NA	SUSD1(1),	NA	64420(1),	NA	BRCA(1),
hsa-mir-4669	9	+	134379411	134379472	RXRA	6256			0	0	NA	NA	NA	NA	NA	NA
hsa-mir-4670	9	-	92527984	92528058	ECM2	1842			0	0	NA	NA	NA	NA	NA	NA
hsa-mir-4671	1	+	234306467	234306539	SLC35F3	148641			0	0	NA	NA	NA	NA	NA	NA
hsa-mir-4672	9	-	127869415	127869495	AK1	203			0	0	NA	NA	NA	NA	NA	NA
hsa-mir-4673	9	-	136519568	136519626	NOTCH1	4851			0	1	NA	SEC16A(1),	NA	9919(1),	NA	THCA(1),
hsa-mir-4674	9	-	136546173	136546259	MIR4674	100616301			0	0	NA	NA	NA	NA	NA	NA
hsa-mir-4675	10	+	20551970	20552046	MIR4675	100616383			0	0	NA	NA	NA	NA	NA	NA
hsa-mir-4676	10	+	72721029	72721100	MCU	90550			0	0	NA	NA	NA	NA	NA	NA
hsa-mir-4677	1	+	243346176	243346255	SDCCAG8	10806			1	4	C1orf101(1),	CEP170(1),COX20(1),EFCAB2(1),RPS6KC1(1),	257044(1),	116228(1),26750(1),84288(1),9859(1),	BRCA(1),	BRCA(1),LUAD(3),
hsa-mir-4678	10	+	87503881	87503954					0	0	NA	NA	NA	NA	NA	NA
hsa-mir-4679-1	10	+	89063336	89063410					0	0	NA	NA	NA	NA	NA	NA
hsa-mir-4679-2	10	-	89063335	89063411	MIR4679-2	100616128			0	0	NA	NA	NA	NA	NA	NA
hsa-mir-4680	10	+	110898090	110898155	PDCD4	27250			0	0	NA	NA	NA	NA	NA	NA
hsa-mir-4681	10	+	119377972	119378043	GRK5	2869			1	0	PDZD8(1),	NA	118987(1),	NA	HNSC(1),	NA
hsa-mir-4682	10	+	119958513	119958592	MIR4682	100616322			0	0	NA	NA	NA	NA	NA	NA
hsa-mir-4683	10	-	35641172	35641252	FZD8	8325			0	0	NA	NA	NA	NA	NA	NA
hsa-mir-4684	1	+	22719517	22719598	EPHB2	2048			0	0	NA	NA	NA	NA	NA	NA
hsa-mir-4685	10	-	98431292	98431360	HPS1	3257			0	0	NA	NA	NA	NA	NA	NA
hsa-mir-4686	11	+	2173063	2173138	MIR4686	100616126			0	0	NA	NA	NA	NA	NA	NA
hsa-mir-4687	11	+	3856062	3856141	STIM1	6786			3	0	FITM2(1),NUP98(1),VHL(1),	NA	128486(1),4928(1),7428(1),	NA	BRCA(1),LUAD(1),LUSC(1),	NA
hsa-mir-4688	11	+	46376402	46376484	DGKZ	8525			0	0	NA	NA	NA	NA	NA	NA
hsa-mir-4689	1	-	5862672	5862741	MIR4689	100616421	NPHP4	261734	0	0	NA	NA	NA	NA	NA	NA
hsa-mir-4690	11	+	65636310	65636369	PCNXL3	399909			0	1	NA	RPS6KB2(1),	NA	6199(1),	NA	HNSC(1),
hsa-mir-4691	11	+	68033897	68033981	NDUFS8	4728			0	0	NA	NA	NA	NA	NA	NA
hsa-mir-4692	11	+	72783530	72783592	MIR4692	100616410			0	0	NA	NA	NA	NA	NA	NA
hsa-mir-4693	11	+	103849906	103849980	MIR4693	100616457			0	0	NA	NA	NA	NA	NA	NA
hsa-mir-4694	11	-	19760004	19760083	MIR4694	100616426			0	0	NA	NA	NA	NA	NA	NA
hsa-mir-4695	1	-	18883202	18883275	ALDH4A1	8659			0	0	NA	NA	NA	NA	NA	NA
hsa-mir-4696	11	-	74720268	74720337	CHRDL2	25884			0	0	NA	NA	NA	NA	NA	NA
hsa-mir-4697	11	-	133898504	133898581	MIR4697HG	283174			0	0	NA	NA	NA	NA	NA	NA
hsa-mir-4698	12	+	47187812	47187891	PCED1B	91523			0	0	NA	NA	NA	NA	NA	NA
hsa-mir-4699	12	+	81158388	81158461	ACSS3	79611			0	0	NA	NA	NA	NA	NA	NA
hsa-mir-4700	12	+	120723193	120723266	UNC119B	84747			0	0	NA	NA	NA	NA	NA	NA
hsa-mir-4701	12	-	48771975	48772037	ADCY6	112			0	0	NA	NA	NA	NA	NA	NA
hsa-mir-4703	13	+	51552589	51552667	MIR4703	100616423			0	0	NA	NA	NA	NA	NA	NA
hsa-mir-4704	13	+	66218250	66218324	MIR4704	100616205			0	0	NA	NA	NA	NA	NA	NA
hsa-mir-4705	13	-	102045934	102046004	FGF14	2259			0	0	NA	NA	NA	NA	NA	NA
hsa-mir-4706	14	+	65044688	65044769	AL139022.1	2342			0	2	NA	FUT8(2),	NA	2530(2),	NA	BRCA(1),OV(1),
hsa-mir-4707	14	-	22956950	22957029	HAUS4	54930			0	0	NA	NA	NA	NA	NA	NA
hsa-mir-4708	14	-	65335117	65335183	MIR4708	100616176			0	0	NA	NA	NA	NA	NA	NA
hsa-mir-4709	14	-	74480133	74480204	NPC2	10577			0	0	NA	NA	NA	NA	NA	NA
hsa-mir-4710	14	-	104677694	104677749	MIR4710	100616300			0	0	NA	NA	NA	NA	NA	NA
hsa-mir-4711	1	-	59733227	59733296	MIR4711	100616409			0	0	NA	NA	NA	NA	NA	NA
hsa-mir-4712	15	+	50360329	50360410	MIR4712	100616396			0	0	NA	NA	NA	NA	NA	NA
hsa-mir-4713	15	+	51242190	51242264	MIR4713	100616369			0	0	NA	NA	NA	NA	NA	NA
hsa-mir-4714	15	+	98784426	98784502	IGF1R	3480			0	1	NA	AKAP13(1),	NA	11214(1),	NA	BRCA(1),
hsa-mir-4715	15	-	25848747	25848825	ATP10A	57194			0	0	NA	NA	NA	NA	NA	NA
hsa-mir-4716	15	-	49169070	49169153	MIR4716	100616332			0	0	NA	NA	NA	NA	NA	NA
hsa-mir-4717	16	+	2274620	2274691	MIR4717	100616241	RP11-304L19.13	106660606	0	0	NA	NA	NA	NA	NA	NA
hsa-mir-4718	16	+	12720321	12720371	MIR4718	100616195			0	0	NA	NA	NA	NA	NA	NA
hsa-mir-4719	16	+	76868936	76869019	MIR4719	100616172			0	0	NA	NA	NA	NA	NA	NA
hsa-mir-4720	16	+	81385018	81385093	GAN	8139			0	0	NA	NA	NA	NA	NA	NA
hsa-mir-4721	16	-	28843919	28844007	TUFM	7284			0	0	NA	NA	NA	NA	NA	NA
hsa-mir-4722	16	-	88716278	88716337	PIEZO1	9780			0	0	NA	NA	NA	NA	NA	NA
hsa-mir-4723	17	+	28360654	28360734	TMEM199	147007			0	0	NA	NA	NA	NA	NA	NA
hsa-mir-4724	17	+	31534883	31534971	RAB11FIP4	84440			0	0	NA	NA	NA	NA	NA	NA
hsa-mir-4725	17	+	31575269	31575358	MIR4725	100616449			0	0	NA	NA	NA	NA	NA	NA
hsa-mir-4726	17	+	38719691	38719748	MLLT6	4302			1	0	PPP1R12A(1),	NA	4659(1),	NA	LGG(1),	NA
hsa-mir-4727	17	+	38825838	38825892	MIR4727	100616416			0	0	NA	NA	NA	NA	NA	NA
hsa-mir-4728	17	+	39726495	39726561	ERBB2	2064			1	0	SLC29A3(1),	NA	55315(1),	NA	BRCA(1),	NA
hsa-mir-4729	17	+	59366083	59366154	YPEL2	388403			1	2	HEATR6(1),	MSI2(1),PDE7A(1),	63897(1),	124540(1),5150(1),	LUAD(1),	BRCA(2),
hsa-mir-4730	17	+	80419418	80419493	ENDOV	284131			2	0	IKZF3(1),TMEM104(1),	NA	22806(1),54868(1),	NA	BRCA(1),KIRC(1),	NA
hsa-mir-4731	17	-	15251627	15251696	PMP22	5376			0	0	NA	NA	NA	NA	NA	NA
hsa-mir-4732	17	-	28861655	28861730	MIR4732	100616385			0	0	NA	NA	NA	NA	NA	NA
hsa-mir-4733	17	-	31094350	31094425	MIR4733	100616266			0	0	NA	NA	NA	NA	NA	NA
hsa-mir-4734	17	-	38702262	38702331	MIR4734	100616203			0	0	NA	NA	NA	NA	NA	NA
hsa-mir-4735	1	-	196582413	196582481	KCNT2	343450			0	0	NA	NA	NA	NA	NA	NA
hsa-mir-4736	17	-	58335976	58336022	MIR4736	100616220			0	0	NA	NA	NA	NA	NA	NA
hsa-mir-4737	17	-	60043025	60043105	MIR4737	100616210	HEATR6	63897	0	4	NA	SH3BP5(1),TOP3A(1),TUBD1(1),YPEL2(1),	NA	388403(1),51174(1),7156(1),9467(1),	NA	BRCA(3),LUAD(1),
hsa-mir-4738	17	-	75784521	75784607	H3F3B	3021			0	0	NA	NA	NA	NA	NA	NA
hsa-mir-4739	17	-	79707176	79707249	MIR4739	100616170			0	0	NA	NA	NA	NA	NA	NA
hsa-mir-4740	17	-	81400716	81400778	MIR4740	100616294			0	0	NA	NA	NA	NA	NA	NA
hsa-mir-4741	18	+	22933349	22933438	RBBP8	5932			4	0	ANXA4(1),FAM126A(1),TAF4B(1),TP53(1),	NA	307(1),6875(1),7157(1),84668(1),	NA	BLCA(1),HNSC(1),LGG(1),LUSC(1),	NA
hsa-mir-4742	1	-	224398227	224398311	WDR26	80232			0	1	NA	TP53BP2(1),	NA	7159(1),	NA	BRCA(1),
hsa-mir-4743	18	+	48670600	48670668	CTIF	9811			2	0	GRM4(1),SDHAF4(1),	NA	135154(1),2914(1),	NA	KIRC(1),LUAD(1),	NA
hsa-mir-4744	18	-	49049687	49049768	DYM	54808			0	4	NA	EGFR(1),MYO5B(1),SMAD7(1),TNPO3(1),	NA	1956(1),23534(1),4092(1),4645(1),	NA	BRCA(2),HNSC(1),OV(1),
hsa-mir-4745	19	+	804940	805001	PTBP1	5725			0	0	NA	NA	NA	NA	NA	NA
hsa-mir-4746	19	+	4445978	4446048	MIR4746	100616371	CHAF1A	10036	0	1	NA	KDM4B(1),	NA	23030(1),	NA	LGG(1),
hsa-mir-4747	19	+	4932687	4932740	UHRF1	29128			0	3	NA	ATG4D(1),KDM4B(1),MAPKAP1(1),	NA	23030(1),79109(1),84971(1),	NA	BRCA(1),LUAD(1),OV(1),
hsa-mir-4748	19	+	10780254	10780335	DNM2	1785			3	1	ILF3(1),PPAN-P2RY11(1),ZGLP1(1),	SMARCA4(1),	100125288(1),3609(1),692312(1),	6597(1),	BRCA(2),SKCM(1),	BRCA(1),
hsa-mir-4749	19	+	49854591	49854651	PTOV1	53635			0	0	NA	NA	NA	NA	NA	NA
hsa-mir-4750	19	+	49888175	49888230	TBC1D17	79735			0	0	NA	NA	NA	NA	NA	NA
hsa-mir-4751	19	+	49933064	49933137	ATF5	22809			0	0	NA	NA	NA	NA	NA	NA
hsa-mir-4752	19	+	54282109	54282180	MIR4752	100616171			0	0	NA	NA	NA	NA	NA	NA
hsa-mir-4753	1	-	235190034	235190116	ARID4B	51742			0	0	NA	NA	NA	NA	NA	NA
hsa-mir-4754	19	-	58386770	58386858	MIR4754	100616168			0	0	NA	NA	NA	NA	NA	NA
hsa-mir-4755	20	+	34049119	34049190	RALY	22913			0	3	NA	ITCH(1),PMEPA1(1),TRPC4AP(1),	NA	26133(1),56937(1),83737(1),	NA	BRCA(3),
hsa-mir-4756	20	-	54068408	54068485	BCAS1	8537			0	0	NA	NA	NA	NA	NA	NA
hsa-mir-4757	2	+	19348429	19348505	MIR4757	100616307			0	0	NA	NA	NA	NA	NA	NA
hsa-mir-4758	20	-	62332487	62332557	LAMA5	3911			0	1	NA	UBN1(1),	NA	29855(1),	NA	BRCA(1),
hsa-mir-4759	21	+	26953961	26954043	MIR4759	100616243			0	0	NA	NA	NA	NA	NA	NA
hsa-mir-4760	21	-	40212352	40212431	DSCAM	1826			0	0	NA	NA	NA	NA	NA	NA
hsa-mir-4761	22	+	19963753	19963834	COMT	1312			0	1	NA	MED15(1),	NA	51586(1),	NA	GBM(1),
hsa-mir-4762	22	+	45760524	45760598	ATXN10	25814			0	2	NA	GTSE1(1),TNRC6B(1),	NA	23112(1),51512(1),	NA	LUAD(1),SKCM(1),
hsa-mir-4763	22	+	46113566	46113657	MIRLET7BHG	400931			0	0	NA	NA	NA	NA	NA	NA
hsa-mir-4764	22	-	33436582	33436669	LARGE	9215			0	0	NA	NA	NA	NA	NA	NA
hsa-mir-4765	2	+	32635255	32635331	TTC27	55622			1	0	SPAST(1),	NA	6683(1),	NA	LUSC(1),	NA
hsa-mir-4766	22	-	40813883	40813958	SLC25A17	10478			1	0	RBFOX2(1),	NA	23543(1),	NA	BLCA(1),	NA
hsa-mir-4767	X	+	7147860	7147937	MIR4767	100616467			0	0	NA	NA	NA	NA	NA	NA
hsa-mir-4768	X	+	17425881	17425954	NHS	4810			0	0	NA	NA	NA	NA	NA	NA
hsa-mir-4769	X	+	47587429	47587505	MIR4769	100616147	TIMP1	7076	0	0	NA	NA	NA	NA	NA	NA
hsa-mir-4770	X	-	6383906	6383963	MIR4770	100616373			0	0	NA	NA	NA	NA	NA	NA
hsa-mir-4771-1	2	+	87194786	87194859	MIR4771-1	100616370			0	0	NA	NA	NA	NA	NA	NA
hsa-mir-4771-2	2	-	111771061	111771134	ANAPC1	64682			0	0	NA	NA	NA	NA	NA	NA
hsa-mir-4772	2	+	102432289	102432366	IL18RAP	8807			0	0	NA	NA	NA	NA	NA	NA
hsa-mir-4773-1	2	+	151368334	151368411	TNFAIP6	7130			0	0	NA	NA	NA	NA	NA	NA
hsa-mir-4773-2	2	-	151368334	151368411					0	0	NA	NA	NA	NA	NA	NA
hsa-mir-4774	2	+	168582943	168583018	CERS6	253782			0	0	NA	NA	NA	NA	NA	NA
hsa-mir-4775	2	+	207754807	207754881	CCNYL1	151195			0	0	NA	NA	NA	NA	NA	NA
hsa-mir-4776-1	2	+	212926257	212926336	MIR4776-1	100616472			0	0	NA	NA	NA	NA	NA	NA
hsa-mir-4776-2	2	-	212926257	212926336					0	0	NA	NA	NA	NA	NA	NA
hsa-mir-4777	2	+	231362708	231362793	ARMC9	80210			0	0	NA	NA	NA	NA	NA	NA
hsa-mir-4778	2	-	66358249	66358328	MIR4778	100616464			0	0	NA	NA	NA	NA	NA	NA
hsa-mir-4779	2	-	86193026	86193108	IMMT	10989			0	0	NA	NA	NA	NA	NA	NA
hsa-mir-4780	2	-	88082519	88082599	MIR4780	100616447			0	0	NA	NA	NA	NA	NA	NA
hsa-mir-4781	1	+	54054079	54054154	TCEANC2	127428			0	0	NA	NA	NA	NA	NA	NA
hsa-mir-4782	2	-	113721290	113721368	SLC35F5	80255			0	0	NA	NA	NA	NA	NA	NA
hsa-mir-4783	2	-	127423537	127423618	MIR4783	100616187			0	0	NA	NA	NA	NA	NA	NA
hsa-mir-4784	2	-	131491160	131491236	MZT2A	653784			0	0	NA	NA	NA	NA	NA	NA
hsa-mir-4785	2	-	160407810	160407882	RBMS1	5937			0	0	NA	NA	NA	NA	NA	NA
hsa-mir-4786	2	-	239943015	239943094	NDUFA10	4705			0	0	NA	NA	NA	NA	NA	NA
hsa-mir-4787	3	+	50675080	50675163	MIR4787	100616138			0	0	NA	NA	NA	NA	NA	NA
hsa-mir-4788	3	+	134437827	134437906	MIR4788	100616281			0	0	NA	NA	NA	NA	NA	NA
hsa-mir-4789	3	+	175369540	175369621	NAALADL2	254827			5	4	ABCC5(1),DRD3(1),FBXO45(1),NCKAP5(1),PEX5L(1),	ATP13A4(1),FNDC3B(1),MBNL1(1),SERPINI1(1),	10057(1),1814(1),200933(1),344148(1),51555(1),	4154(1),5274(1),64778(1),84239(1),	BRCA(2),HNSC(1),LUSC(2),	BRCA(2),LUSC(2),
hsa-mir-4790	3	-	5250177	5250255	MIR4790	100616334			0	0	NA	NA	NA	NA	NA	NA
hsa-mir-4791	3	-	19314848	19314931	MIR4791	100616291			0	0	NA	NA	NA	NA	NA	NA
hsa-mir-4792	3	-	24521362	24521435	MIR4792	100616448			0	0	NA	NA	NA	NA	NA	NA
hsa-mir-4793	3	-	48644194	48644280	CELSR3	1951			0	0	NA	NA	NA	NA	NA	NA
hsa-mir-4794	1	+	64579847	64579923	CACHD1	57685			0	0	NA	NA	NA	NA	NA	NA
hsa-mir-4795	3	-	87226189	87226277	MIR4795	100616161			0	0	NA	NA	NA	NA	NA	NA
hsa-mir-4796	3	-	114743445	114743525	ZBTB20	26137			5	1	C3orf14(1),CMSS1(1),EPHA6(1),LSAMP(2),	MAP7(1),	285220(1),4045(2),57415(1),84319(1),	9053(1),	KIRC(2),LGG(1),LUAD(2),	KIRC(1),
hsa-mir-4797	3	-	197293878	197293948	DLG1	1739			1	0	BDH1(1),	NA	622(1),	NA	LUSC(1),	NA
hsa-mir-4798	4	+	7310450	7310524	SORCS2	57537			0	0	NA	NA	NA	NA	NA	NA
hsa-mir-4799	4	+	147782595	147782668	ARHGAP10	79658			2	0	FBXW2(1),TMEM184C(1),	NA	26190(1),55751(1),	NA	BLCA(1),PRAD(1),	NA
hsa-mir-4800	4	-	2250077	2250156	MXD4	10608			0	0	NA	NA	NA	NA	NA	NA
hsa-mir-4801	4	-	37241910	37241991	MIR4801	100616435			0	0	NA	NA	NA	NA	NA	NA
hsa-mir-4802	4	-	40502040	40502119	RBM47	54502			0	0	NA	NA	NA	NA	NA	NA
hsa-mir-4803	5	+	72169467	72169540	MAP1B	4131			0	0	NA	NA	NA	NA	NA	NA
hsa-mir-4804	5	+	72878591	72878663	TNPO1	3842			1	0	GTF2H1(1),	NA	2965(1),	NA	BRCA(1),	NA
hsa-mir-483	11	-	2134134	2134209	IGF2	3481			3	0	AP1G2(1),MCM8(1),SNW1(1),	NA	22938(1),84515(1),8906(1),	NA	BLCA(1),LUAD(1),THCA(1),	NA
hsa-mir-484	16	+	15643294	15643372	NDE1	54820			0	0	NA	NA	NA	NA	NA	NA
hsa-mir-485	14	+	101055419	101055491					0	0	NA	NA	NA	NA	NA	NA
hsa-mir-486-1	8	-	41660441	41660508	ANK1	286			0	5	NA	CNEP1R1(1),IKBKB(1),NECAP1(1),PPFIA3(1),WHSC1L1(1),	NA	255919(1),25977(1),3551(1),54904(1),8541(1),	NA	BLCA(1),BRCA(3),LUSC(1),
hsa-mir-486-2	8	+	41660444	41660507					0	0	NA	NA	NA	NA	NA	NA
hsa-mir-487a	14	+	101052446	101052525					0	0	NA	NA	NA	NA	NA	NA
hsa-mir-487b	14	+	101046455	101046538	MIR381HG	378881			0	0	NA	NA	NA	NA	NA	NA
hsa-mir-488	1	-	177029363	177029445	ASTN1	460			0	0	NA	NA	NA	NA	NA	NA
hsa-mir-489	7	-	93483936	93484019	CALCR	799			0	0	NA	NA	NA	NA	NA	NA
hsa-mir-490	7	+	136903167	136903294	CHRM2	1129			0	0	NA	NA	NA	NA	NA	NA
hsa-mir-491	9	+	20716105	20716188	KIAA1797	54914			4	0	C10orf90(1),HACD4(1),MOB3B(1),PDZRN4(1),	NA	118611(1),29951(1),401494(1),79817(1),	NA	GBM(1),LUAD(1),PRAD(2),	NA
hsa-mir-492	12	+	94834398	94834513	KRT19P2	160313			0	0	NA	NA	NA	NA	NA	NA
hsa-mir-493	14	+	100869060	100869148					0	0	NA	NA	NA	NA	NA	NA
hsa-mir-494	14	+	101029634	101029714					0	0	NA	NA	NA	NA	NA	NA
hsa-mir-495	14	+	101033755	101033836					0	0	NA	NA	NA	NA	NA	NA
hsa-mir-496	14	+	101060573	101060674					0	0	NA	NA	NA	NA	NA	NA
hsa-mir-497	17	-	7017911	7018022	MIR497HG	100506755			0	0	NA	NA	NA	NA	NA	NA
hsa-mir-498	19	+	53674197	53674320	MIR498	574460			0	0	NA	NA	NA	NA	NA	NA
hsa-mir-4999	19	-	8389290	8389380	ELAVL1	1994			1	0	CTB-50L17.10(1),	NA	84717(1),	NA	BRCA(1),	NA
hsa-mir-499a	20	+	34990376	34990497	MYH7B	57644			0	0	NA	NA	NA	NA	NA	NA
hsa-mir-499b	20	-	34990400	34990472					0	0	NA	NA	NA	NA	NA	NA
hsa-mir-5000	2	+	75090812	75090914	MIR5000	100846995			0	0	NA	NA	NA	NA	NA	NA
hsa-mir-5001	2	-	232550474	232550573	TIGD1	200765			0	0	NA	NA	NA	NA	NA	NA
hsa-mir-5002	3	+	124132929	124133025	KALRN	8997			0	0	NA	NA	NA	NA	NA	NA
hsa-mir-5003	5	+	172662165	172662263	NEURL1B	54492			0	0	NA	NA	NA	NA	NA	NA
hsa-mir-5004	6	+	33438331	33438437	SYNGAP1	8831			0	0	NA	NA	NA	NA	NA	NA
hsa-mir-5006	13	-	41568286	41568395	KIAA0564	23078			0	3	NA	NUDCD1(1),SCAF8(1),ZMYM2(1),	NA	22828(1),7750(1),84955(1),	NA	LUAD(1),OV(1),THCA(1),
hsa-mir-5007	13	+	55174454	55174548	MIR5007	100846996			0	0	NA	NA	NA	NA	NA	NA
hsa-mir-5008	1	-	227941590	227941683	WNT9A	7483			0	0	NA	NA	NA	NA	NA	NA
hsa-mir-5009	15	-	89883931	89884030	AP3S2	10239			0	0	NA	NA	NA	NA	NA	NA
hsa-mir-500a	X	+	50008431	50008514	CLCN5	1184			0	0	NA	NA	NA	NA	NA	NA
hsa-mir-500b	X	+	50010672	50010750	CLCN5	1184			0	0	NA	NA	NA	NA	NA	NA
hsa-mir-501	X	+	50009722	50009805	CLCN5	1184			0	0	NA	NA	NA	NA	NA	NA
hsa-mir-5010	17	+	42514188	42514307	ATP6V0A1	535			0	0	NA	NA	NA	NA	NA	NA
hsa-mir-5011	18	+	67081584	67081686	MIR5011	100847002			0	0	NA	NA	NA	NA	NA	NA
hsa-mir-502	X	+	50014598	50014683	CLCN5	1184			0	0	NA	NA	NA	NA	NA	NA
hsa-mir-503	X	-	134546328	134546398	MIR503HG	84848			0	0	NA	NA	NA	NA	NA	NA
hsa-mir-504	X	-	138667711	138667793	FGF13	2258			0	0	NA	NA	NA	NA	NA	NA
hsa-mir-5047	17	-	64501214	64501313	DDX5	1655			1	0	PFKP(1),	NA	5214(1),	NA	LUAD(1),	NA
hsa-mir-505	X	-	139924148	139924231	ATP11C	286410			0	0	NA	NA	NA	NA	NA	NA
hsa-mir-506	X	-	147230720	147230843	MIR506	574511			0	0	NA	NA	NA	NA	NA	NA
hsa-mir-507	X	-	147230984	147231077	MIR507	574512			0	0	NA	NA	NA	NA	NA	NA
hsa-mir-508	X	-	147236913	147237027	MIR508	574513			0	0	NA	NA	NA	NA	NA	NA
hsa-mir-5087	1	-	148334479	148334554					0	0	NA	NA	NA	NA	NA	NA
hsa-mir-5088	19	+	49682117	49682195	PRMT1	3276			0	0	NA	NA	NA	NA	NA	NA
hsa-mir-5089	17	+	46973017	46973100	MIR5089	100847067			0	0	NA	NA	NA	NA	NA	NA
hsa-mir-509-1	X	-	147260532	147260625	MIR509-1	574514			0	0	NA	NA	NA	NA	NA	NA
hsa-mir-509-2	X	-	147258760	147258850	MIR509-2	100126301			0	0	NA	NA	NA	NA	NA	NA
hsa-mir-509-3	X	-	147259652	147259726	MIR509-3	100126337			0	0	NA	NA	NA	NA	NA	NA
hsa-mir-5090	7	+	102465742	102465826	LRWD1	222229			0	0	NA	NA	NA	NA	NA	NA
hsa-mir-5091	4	+	13627865	13627957	MIR5091	100847023			0	0	NA	NA	NA	NA	NA	NA
hsa-mir-5092	3	-	125151465	125151552	SLC12A8	84561			1	0	BCAS1(1),	NA	8537(1),	NA	LUSC(1),	NA
hsa-mir-5093	16	-	85306226	85306325	MIR5093	100847022			0	0	NA	NA	NA	NA	NA	NA
hsa-mir-5094	15	-	89850637	89850721	AP3S2	10239			0	0	NA	NA	NA	NA	NA	NA
hsa-mir-5095	1	+	52934930	52935017	SCP2	6342			0	0	NA	NA	NA	NA	NA	NA
hsa-mir-5096	4	+	78820752	78820821	BMP2K	55589			1	0	SLC25A31(1),	NA	83447(1),	NA	LUAD(1),	NA
hsa-mir-510	X	-	147272335	147272408	MIR510	574515			0	0	NA	NA	NA	NA	NA	NA
hsa-mir-5100	10	+	42997563	42997681	MIR5100	100847014			0	0	NA	NA	NA	NA	NA	NA
hsa-mir-511	10	+	17845107	17845193	MRC1	4360			0	0	NA	NA	NA	NA	NA	NA
hsa-mir-512-1	19	+	53666679	53666762					0	0	NA	NA	NA	NA	NA	NA
hsa-mir-512-2	19	+	53669157	53669254	MIR512-2	574459			0	0	NA	NA	NA	NA	NA	NA
hsa-mir-513a-1	X	-	147213463	147213591	MIR513A1	574509			0	0	NA	NA	NA	NA	NA	NA
hsa-mir-513a-2	X	-	147225826	147225952	MIR513A2	574510			0	0	NA	NA	NA	NA	NA	NA
hsa-mir-513b	X	-	147199044	147199127	MIR513B	100313822			0	0	NA	NA	NA	NA	NA	NA
hsa-mir-513c	X	-	147189704	147189787	MIR513C	100302114			0	0	NA	NA	NA	NA	NA	NA
hsa-mir-514a-1	X	-	147279247	147279344	MIR514A1	574516			0	0	NA	NA	NA	NA	NA	NA
hsa-mir-514a-2	X	-	147281943	147282030	MIR514A2	574517			0	0	NA	NA	NA	NA	NA	NA
hsa-mir-514a-3	X	-	147284641	147284728	MIR514A3	574518			0	0	NA	NA	NA	NA	NA	NA
hsa-mir-514b	X	-	147250151	147250230	MIR514B	100422847			0	0	NA	NA	NA	NA	NA	NA
hsa-mir-515-1	19	+	53679003	53679085	MIR515-1	574462			0	0	NA	NA	NA	NA	NA	NA
hsa-mir-515-2	19	+	53685009	53685091					0	0	NA	NA	NA	NA	NA	NA
hsa-mir-516a-1	19	+	53756741	53756830					0	0	NA	NA	NA	NA	NA	NA
hsa-mir-516a-2	19	+	53761133	53761222	MIR516A2	574499			0	0	NA	NA	NA	NA	NA	NA
hsa-mir-516b-1	19	+	53736845	53736934					0	0	NA	NA	NA	NA	NA	NA
hsa-mir-516b-2	19	+	53725442	53725526	MIR516B2	574485			0	0	NA	NA	NA	NA	NA	NA
hsa-mir-517a	19	+	53712268	53712354	MIR517A	574479			0	0	NA	NA	NA	NA	NA	NA
hsa-mir-517b	19	+	53721076	53721142	MIR517B	574483			0	0	NA	NA	NA	NA	NA	NA
hsa-mir-517c	19	+	53741313	53741407	MIR517C	574492			0	0	NA	NA	NA	NA	NA	NA
hsa-mir-5186	3	-	151565876	151565995	MIR5186	100847036			0	0	NA	NA	NA	NA	NA	NA
hsa-mir-5187	1	+	161227186	161227261	TOMM40L	84134			0	0	NA	NA	NA	NA	NA	NA
hsa-mir-5188	12	+	124915547	124915659	MIR5188	100847004			0	0	NA	NA	NA	NA	NA	NA
hsa-mir-5189	16	+	88468918	88469031	ZFPM1	161882			0	0	NA	NA	NA	NA	NA	NA
hsa-mir-518a-1	19	+	53731006	53731090	MIR518A1	574488			0	0	NA	NA	NA	NA	NA	NA
hsa-mir-518a-2	19	+	53739333	53739419	MIR518A2	574491			0	0	NA	NA	NA	NA	NA	NA
hsa-mir-518b	19	+	53702737	53702819	MIR518B	574474			0	0	NA	NA	NA	NA	NA	NA
hsa-mir-518c	19	+	53708735	53708835					0	0	NA	NA	NA	NA	NA	NA
hsa-mir-518d	19	+	53734877	53734963					0	0	NA	NA	NA	NA	NA	NA
hsa-mir-518e	19	+	53729838	53729925	MIR518E	574487			0	0	NA	NA	NA	NA	NA	NA
hsa-mir-518f	19	+	53700015	53700101	MIR518F	574472			0	0	NA	NA	NA	NA	NA	NA
hsa-mir-5190	18	+	13459947	13460026	LDLRAD4	753			0	0	NA	NA	NA	NA	NA	NA
hsa-mir-5191	1	+	201719508	201719627	NAV1	89796			0	0	NA	NA	NA	NA	NA	NA
hsa-mir-5192	2	+	62205826	62205917	B3GNT2	10678			0	0	NA	NA	NA	NA	NA	NA
hsa-mir-5193	3	-	49806137	49806245	UBA7	7318			0	0	NA	NA	NA	NA	NA	NA
hsa-mir-5194	8	-	130008334	130008453	FAM49B	51571			3	0	AK5(1),ASAP1(1),KAT6A(1),	NA	26289(1),50807(1),7994(1),	NA	BLCA(1),BRCA(2),	NA
hsa-mir-5195	14	-	106850885	106850999	MIR5195	100847062			0	0	NA	NA	NA	NA	NA	NA
hsa-mir-5196	19	+	35345513	35345627	CD22	933			0	0	NA	NA	NA	NA	NA	NA
hsa-mir-5197	5	+	143679860	143679971	MIR5197	100846991			0	0	NA	NA	NA	NA	NA	NA
hsa-mir-519a-1	19	+	53752397	53752481	MIR519A1	574496			0	0	NA	NA	NA	NA	NA	NA
hsa-mir-519a-2	19	+	53762344	53762430					0	0	NA	NA	NA	NA	NA	NA
hsa-mir-519b	19	+	53695213	53695293	MIR519B	574469			0	0	NA	NA	NA	NA	NA	NA
hsa-mir-519c	19	+	53686469	53686555	MIR519C	574466			0	0	NA	NA	NA	NA	NA	NA
hsa-mir-519d	19	+	53713347	53713434	MIR519D	574480			0	0	NA	NA	NA	NA	NA	NA
hsa-mir-519e	19	+	53679940	53680023	MIR519E	574463			0	0	NA	NA	NA	NA	NA	NA
hsa-mir-520a	19	+	53690881	53690965	MIR520A	574467			0	0	NA	NA	NA	NA	NA	NA
hsa-mir-520b	19	+	53701227	53701287	MIR520B	574473			0	0	NA	NA	NA	NA	NA	NA
hsa-mir-520c	19	+	53707453	53707539	MIR520C	574476			0	0	NA	NA	NA	NA	NA	NA
hsa-mir-520d	19	+	53720096	53720182	MIR520D	574482			0	0	NA	NA	NA	NA	NA	NA
hsa-mir-520e	19	+	53675711	53675797	MIR520E	574461			0	0	NA	NA	NA	NA	NA	NA
hsa-mir-520f	19	+	53682159	53682245					0	0	NA	NA	NA	NA	NA	NA
hsa-mir-520g	19	+	53722166	53722255	MIR520G	574484			0	0	NA	NA	NA	NA	NA	NA
hsa-mir-520h	19	+	53742512	53742599	MIR520H	574493			0	0	NA	NA	NA	NA	NA	NA
hsa-mir-521-1	19	+	53748636	53748722	MIR521-1	574494			0	0	NA	NA	NA	NA	NA	NA
hsa-mir-521-2	19	+	53716594	53716680	MIR521-2	574481			0	0	NA	NA	NA	NA	NA	NA
hsa-mir-522	19	+	53751211	53751297					0	0	NA	NA	NA	NA	NA	NA
hsa-mir-523	19	+	53698385	53698471					0	0	NA	NA	NA	NA	NA	NA
hsa-mir-524	19	+	53711002	53711088					0	0	NA	NA	NA	NA	NA	NA
hsa-mir-525	19	+	53697533	53697617	MIR525	574470			0	0	NA	NA	NA	NA	NA	NA
hsa-mir-526a-1	19	+	53706252	53706336	MIR526A1	574475			0	0	NA	NA	NA	NA	NA	NA
hsa-mir-526a-2	19	+	53726922	53726986	MIR526A2	574486			0	0	NA	NA	NA	NA	NA	NA
hsa-mir-526b	19	+	53694393	53694475	MIR526B	574468			0	0	NA	NA	NA	NA	NA	NA
hsa-mir-527	19	+	53754018	53754102	MIR527	574497			0	0	NA	NA	NA	NA	NA	NA
hsa-mir-532	X	+	50003148	50003238	CLCN5	1184			0	0	NA	NA	NA	NA	NA	NA
hsa-mir-539	14	+	101047321	101047398	MIR381HG	378881			0	0	NA	NA	NA	NA	NA	NA
hsa-mir-541	14	+	101064495	101064578	MIR541	100126308			0	0	NA	NA	NA	NA	NA	NA
hsa-mir-542	X	-	134541341	134541437					0	0	NA	NA	NA	NA	NA	NA
hsa-mir-543	14	+	101031987	101032064					0	0	NA	NA	NA	NA	NA	NA
hsa-mir-544a	14	+	101048658	101048748	MIR381HG	378881			0	0	NA	NA	NA	NA	NA	NA
hsa-mir-544b	3	+	124732439	124732516	UMPS	7372			0	0	NA	NA	NA	NA	NA	NA
hsa-mir-545	X	-	74287104	74287209	FTX	100302692			0	0	NA	NA	NA	NA	NA	NA
hsa-mir-548a-1	6	+	18571784	18571880	MIR548A1	693125			0	0	NA	NA	NA	NA	NA	NA
hsa-mir-548a-2	6	+	135239160	135239256	MIR548A2	693126			0	0	NA	NA	NA	NA	NA	NA
hsa-mir-548a-3	8	-	104484369	104484465	MIR548A3	693127			0	0	NA	NA	NA	NA	NA	NA
hsa-mir-548aa-1	8	+	123348034	123348130	MIR548AA1	100500863			0	0	NA	NA	NA	NA	NA	NA
hsa-mir-548aa-2	17	+	67471489	67471585	PITPNC1	26207			2	0	MARCH10(1),MBTD1(1),	NA	162333(1),54799(1),	NA	BRCA(2),	NA
hsa-mir-548ab	3	-	103524033	103524116	MIR548AB	100616336			0	0	NA	NA	NA	NA	NA	NA
hsa-mir-548ac	1	-	116560024	116560111	CD58	965			0	0	NA	NA	NA	NA	NA	NA
hsa-mir-548ad	2	+	35471405	35471486	MIR548AD	100616475			0	0	NA	NA	NA	NA	NA	NA
hsa-mir-548ae-1	2	+	184378975	184379044	MIR548AE1	100616305			0	0	NA	NA	NA	NA	NA	NA
hsa-mir-548ae-2	5	-	58530043	58530109	MIR548AE2	100616339			0	0	NA	NA	NA	NA	NA	NA
hsa-mir-548ag-1	4	+	60922619	60922684	MIR548AG1	100616450			0	0	NA	NA	NA	NA	NA	NA
hsa-mir-548ag-2	20	+	60564562	60564625	MIR548AG2	100616440			0	0	NA	NA	NA	NA	NA	NA
hsa-mir-548ah	4	+	76575551	76575626	SHROOM3	57619			1	2	FAM47E(1),	BMP2K(1),FRAS1(1),	100129583(1),	55589(1),80144(1),	LUAD(1),	LUAD(2),
hsa-mir-548ai	6	+	99124609	99124696	MIR548AI	100616347			0	0	NA	NA	NA	NA	NA	NA
hsa-mir-548aj-1	6	-	132115192	132115263	MIR548AJ1	100616191			0	0	NA	NA	NA	NA	NA	NA
hsa-mir-548aj-2	X	-	38023895	38023986	MIR548AJ2	100616252			0	0	NA	NA	NA	NA	NA	NA
hsa-mir-548ak	10	-	12130760	12130816	MIR548AK	100616488			0	0	NA	NA	NA	NA	NA	NA
hsa-mir-548al	11	+	74399237	74399333	MIR548AL	100616215			0	0	NA	NA	NA	NA	NA	NA
hsa-mir-548am	X	-	16627012	16627085	CTPS2	56474			0	1	NA	HPRT1(1),	NA	3251(1),	NA	BRCA(1),
hsa-mir-548an	X	+	106639814	106639896	CXorf57	55086			0	0	NA	NA	NA	NA	NA	NA
hsa-mir-548ao	8	-	41271048	41271143	SFRP1	6422			0	1	NA	THAP1(1),	NA	55145(1),	NA	SKCM(1),
hsa-mir-548ap	15	+	85825635	85825730	MIR548AP	100847084			0	0	NA	NA	NA	NA	NA	NA
hsa-mir-548aq	3	-	185767847	185767904	IGF2BP2	10644			0	0	NA	NA	NA	NA	NA	NA
hsa-mir-548ar	13	+	114244505	114244561	CDC16	8881			0	0	NA	NA	NA	NA	NA	NA
hsa-mir-548as	13	+	92490163	92490220	GPC5	2262			0	0	NA	NA	NA	NA	NA	NA
hsa-mir-548at	17	+	42494773	42494830	ATP6V0A1	535			0	0	NA	NA	NA	NA	NA	NA
hsa-mir-548au	9	+	93594841	93594894	PHF2	5253			0	0	NA	NA	NA	NA	NA	NA
hsa-mir-548av	18	-	72853321	72853382	NETO1	81832			0	0	NA	NA	NA	NA	NA	NA
hsa-mir-548aw	9	+	132945707	132945771	GFI1B	8328			0	0	NA	NA	NA	NA	NA	NA
hsa-mir-548ax	X	-	11318614	11318686	ARHGAP6	395			0	0	NA	NA	NA	NA	NA	NA
hsa-mir-548ay	3	-	32506283	32506389	MIR548AY	102465247			0	0	NA	NA	NA	NA	NA	NA
hsa-mir-548az	8	+	119325171	119325265	MIR548AZ	102466162			0	0	NA	NA	NA	NA	NA	NA
hsa-mir-548b	6	-	119069047	119069143	FAM184A	79632			0	0	NA	NA	NA	NA	NA	NA
hsa-mir-548ba	2	+	49059603	49059658					0	0	NA	NA	NA	NA	NA	NA
hsa-mir-548bb	3	-	60617805	60617870	FHIT	2272			0	0	NA	NA	NA	NA	NA	NA
hsa-mir-548c	12	+	64622509	64622605	RASSF3	283349			1	0	PPP3CA(1),	NA	5530(1),	NA	PRAD(1),	NA
hsa-mir-548d-1	8	-	123348034	123348130	ATAD2	29028			2	0	FAM178B(1),PODXL(1),	NA	51252(1),5420(1),	NA	BRCA(2),	NA
hsa-mir-548d-2	17	-	67471489	67471585					0	0	NA	NA	NA	NA	NA	NA
hsa-mir-548e	10	+	110988926	110989013	SHOC2	8036			0	0	NA	NA	NA	NA	NA	NA
hsa-mir-548f-1	10	-	54607874	54607957	PCDH15	65217			1	2	DUSP13(1),	USP54(1),ZNF83(1),	51207(1),	159195(1),55769(1),	BRCA(1),	BRCA(1),OV(1),
hsa-mir-548f-2	2	-	212426263	212426360	ERBB4	2066			0	0	NA	NA	NA	NA	NA	NA
hsa-mir-548f-3	5	-	110513829	110513915	TMEM232	642987			0	0	NA	NA	NA	NA	NA	NA
hsa-mir-548f-4	7	-	147378017	147378121	MIR548F4	100313895			0	0	NA	NA	NA	NA	NA	NA
hsa-mir-548f-5	X	-	32641474	32641559	DMD	1756			0	0	NA	NA	NA	NA	NA	NA
hsa-mir-548g	4	-	147344629	147344717	MIR548G	100313938			0	0	NA	NA	NA	NA	NA	NA
hsa-mir-548h-1	14	-	64095024	64095125	ESR2	2100			0	0	NA	NA	NA	NA	NA	NA
hsa-mir-548h-2	16	-	11306440	11306527	MIR548H2	100313773			0	0	NA	NA	NA	NA	NA	NA
hsa-mir-548h-3	17	-	13543529	13543646	HS3ST3A1	9955			0	0	NA	NA	NA	NA	NA	NA
hsa-mir-548h-4	8	-	27048853	27048963	MIR548H4	100313884			0	0	NA	NA	NA	NA	NA	NA
hsa-mir-548h-5	6	+	131792172	131792231	MIR548H5	100616455			0	0	NA	NA	NA	NA	NA	NA
hsa-mir-548i-1	3	-	125790404	125790552	MIR548I1	100302204			0	0	NA	NA	NA	NA	NA	NA
hsa-mir-548i-2	4	-	9556168	9556316	MIR548I2	100302277			0	0	NA	NA	NA	NA	NA	NA
hsa-mir-548i-3	8	-	8088941	8089089	MIR548I3	100302186			0	0	NA	NA	NA	NA	NA	NA
hsa-mir-548i-4	X	-	84225752	84225828	MIR548I4	100302191			0	0	NA	NA	NA	NA	NA	NA
hsa-mir-548j	22	-	26555212	26555323	TPST2	8459			0	0	NA	NA	NA	NA	NA	NA
hsa-mir-548k	11	+	70283955	70284070	PPFIA1	8500			0	0	NA	NA	NA	NA	NA	NA
hsa-mir-548l	11	-	94466495	94466580	MRE11A	4361			1	0	YAP1(1),	NA	10413(1),	NA	LGG(1),	NA
hsa-mir-548m	X	-	95063141	95063226	MIR548M	100313772			0	0	NA	NA	NA	NA	NA	NA
hsa-mir-548n	7	-	34940760	34940834	DPY19L1	23333			0	0	NA	NA	NA	NA	NA	NA
hsa-mir-548o	7	-	102405742	102405855	MIR548O	100313829			0	0	NA	NA	NA	NA	NA	NA
hsa-mir-548o-2	20	+	38516563	38516632	RALGAPB	57148			2	0	CTNNBL1(1),EPB41L1(1),	NA	2036(1),56259(1),	NA	BRCA(2),	NA
hsa-mir-548p	5	-	100816482	100816565	ST8SIA4	7903			0	1	NA	ATP6V1H(1),	NA	51606(1),	NA	BRCA(1),
hsa-mir-548q	10	-	12725254	12725353	MIR548Q	100313841			0	0	NA	NA	NA	NA	NA	NA
hsa-mir-548s	2	+	11767444	11767525	LPIN1	23175			0	0	NA	NA	NA	NA	NA	NA
hsa-mir-548t	4	+	173268160	173268233	GALNT7	51809			0	0	NA	NA	NA	NA	NA	NA
hsa-mir-548u	6	+	57390132	57390212	PRIM2	5558			0	0	NA	NA	NA	NA	NA	NA
hsa-mir-548v	8	-	17681578	17681657	MTUS1	57509			0	0	NA	NA	NA	NA	NA	NA
hsa-mir-548w	16	+	26025237	26025310	HS3ST4	9951			0	0	NA	NA	NA	NA	NA	NA
hsa-mir-548x	21	-	18686090	18686164	MIR548X	100422920			0	0	NA	NA	NA	NA	NA	NA
hsa-mir-548x-2	13	-	65966330	65966429	MIR548X2	100616302			0	0	NA	NA	NA	NA	NA	NA
hsa-mir-548y	14	-	47760995	47761104	MIR548Y	100500919			0	0	NA	NA	NA	NA	NA	NA
hsa-mir-548z	12	-	64622509	64622605					0	0	NA	NA	NA	NA	NA	NA
hsa-mir-549a	15	-	80841978	80842073	MIR549A	693132			0	0	NA	NA	NA	NA	NA	NA
hsa-mir-550a-1	7	+	30289794	30289890	ZNRF2	223082			1	0	MTURN(1),	NA	222166(1),	NA	BRCA(1),	NA
hsa-mir-550a-2	7	+	32732981	32733077	MIR550A2	693134			0	0	NA	NA	NA	NA	NA	NA
hsa-mir-550a-3	7	-	29680734	29680828	MIR550A3	100616354			0	0	NA	NA	NA	NA	NA	NA
hsa-mir-550b-1	7	-	30289794	30289890					0	0	NA	NA	NA	NA	NA	NA
hsa-mir-550b-2	7	-	32732981	32733077					0	0	NA	NA	NA	NA	NA	NA
hsa-mir-551a	1	-	3560695	3560790	MEGF6	1953			0	0	NA	NA	NA	NA	NA	NA
hsa-mir-551b	3	+	168551854	168551949	MIR551B	693136			0	0	NA	NA	NA	NA	NA	NA
hsa-mir-552	1	-	34669599	34669694	MIR552	693137			0	0	NA	NA	NA	NA	NA	NA
hsa-mir-553	1	+	100281241	100281308	RTCA	8634			0	0	NA	NA	NA	NA	NA	NA
hsa-mir-554	1	+	151545796	151545891	TUFT1	7286			0	0	NA	NA	NA	NA	NA	NA
hsa-mir-555	1	-	155346350	155346445	ASH1L	55870			0	1	NA	GATAD2B(1),	NA	57459(1),	NA	LUAD(1),
hsa-mir-556	1	+	162342546	162342640	NOS1AP	9722			1	1	F5(1),	PTPRU(1),	2153(1),	10076(1),	LUAD(1),	KIRC(1),
hsa-mir-557	1	+	168375524	168375621	MIR557	693142			0	0	NA	NA	NA	NA	NA	NA
hsa-mir-5571	22	+	22886267	22886379	MIR5571	100847006			0	0	NA	NA	NA	NA	NA	NA
hsa-mir-5572	15	+	80581103	80581239	ARNT2	9915			2	0	MS4A3(1),NDST1(1),	NA	3340(1),932(1),	NA	KIRC(1),PRAD(1),	NA
hsa-mir-5579	11	-	79422169	79422226	ODZ4	26011			4	0	GRIK4(1),INTS4(1),RBM4(1),TMTC2(1),	NA	160335(1),2900(1),5936(1),92105(1),	NA	BRCA(3),LUAD(1),	NA
hsa-mir-558	2	+	32532153	32532246	BIRC6	57448			0	3	NA	LTBP1(3),	NA	4052(3),	NA	BRCA(1),LAML(1),LUSC(1),
hsa-mir-5580	14	-	53948427	53948484	MIR5580	100847076	BMP4	652	0	0	NA	NA	NA	NA	NA	NA
hsa-mir-5581	1	-	37500935	37500994	MEAF6	64769			0	1	NA	AKIRIN1(1),	NA	79647(1),	NA	LUAD(1),
hsa-mir-5582	11	-	46753125	46753192	CKAP5	9793			0	0	NA	NA	NA	NA	NA	NA
hsa-mir-5583-1	18	+	39676721	39676779	MIR5583-2	100846997			0	0	NA	NA	NA	NA	NA	NA
hsa-mir-5583-2	18	-	39676719	39676777					0	0	NA	NA	NA	NA	NA	NA
hsa-mir-5584	1	+	44545493	44545552	RNF220	55182			0	0	NA	NA	NA	NA	NA	NA
hsa-mir-5585	1	+	32086949	32087007	TMEM39B	55116			0	1	NA	WDTC1(1),	NA	23038(1),	NA	HNSC(1),
hsa-mir-5586	14	-	59646962	59647020	RTN1	6252			0	1	NA	SYNE2(1),	NA	23224(1),	NA	BRCA(1),
hsa-mir-5587	16	+	535316	535368	CAPN15	6650			0	0	NA	NA	NA	NA	NA	NA
hsa-mir-5588	3	-	185253210	185253272	EHHADH	1962			1	0	ABCC5(1),	NA	10057(1),	NA	BRCA(1),	NA
hsa-mir-5589	19	+	10038354	10038413	MIR5589	100847093			0	0	NA	NA	NA	NA	NA	NA
hsa-mir-559	2	+	47377675	47377770	EPCAM	4072			0	0	NA	NA	NA	NA	NA	NA
hsa-mir-5590	2	+	134857820	134857873	ACMSD	130013			0	0	NA	NA	NA	NA	NA	NA
hsa-mir-5591	4	+	39411910	39411974	KLB	152831			0	0	NA	NA	NA	NA	NA	NA
hsa-mir-561	2	+	188297492	188297588	GULP1	51454			2	0	FSIP2(1),NCKAP1(1),NUP35(1),	NA	10787(1),129401(1),401024(1),	NA	BRCA(2),PRAD(1),	NA
hsa-mir-562	2	+	232172653	232172747	DIS3L2	129563			2	1	SPHKAP(1),UBE2E3(1),	GIGYF2(1),	10477(1),80309(1),	26058(1),	BRCA(2),	BRCA(1),
hsa-mir-563	3	+	15873771	15873849	MIR563	693148			0	0	NA	NA	NA	NA	NA	NA
hsa-mir-564	3	+	44861888	44861981	KIF15	56992			0	0	NA	NA	NA	NA	NA	NA
hsa-mir-566	3	+	50173326	50173419	SEMA3F	6405			1	0	RBM6(1),	NA	10180(1),	NA	LUAD(1),	NA
hsa-mir-567	3	+	112112801	112112898	C3orf52	79669			0	0	NA	NA	NA	NA	NA	NA
hsa-mir-568	3	-	114316475	114316569	MIR568	693153			0	0	NA	NA	NA	NA	NA	NA
hsa-mir-5680	8	+	102125432	102125515	MIR5680	100847001			0	0	NA	NA	NA	NA	NA	NA
hsa-mir-5681a	8	+	74548543	74548617	MIR5681A	100847058			0	0	NA	NA	NA	NA	NA	NA
hsa-mir-5681b	8	-	74548550	74548609					0	0	NA	NA	NA	NA	NA	NA
hsa-mir-5682	3	+	121049640	121049715	STXBP5L	9515			0	0	NA	NA	NA	NA	NA	NA
hsa-mir-5683	6	+	6169334	6169409					0	0	NA	NA	NA	NA	NA	NA
hsa-mir-5684	19	+	12787128	12787192	MIR5684	100847071			0	0	NA	NA	NA	NA	NA	NA
hsa-mir-5685	6	+	53276993	53277071	MIR5685	100847075			0	0	NA	NA	NA	NA	NA	NA
hsa-mir-5687	5	-	55508850	55508926	PPAP2A	8611			2	0	MLPH(1),SREK1IP1(1),	NA	285672(1),79083(1),	NA	PRAD(2),	NA
hsa-mir-5688	3	+	85385710	85385792	CADM2	253559			1	0	FHIT(1),	NA	2272(1),	NA	BRCA(1),	NA
hsa-mir-5689	6	+	10439717	10439794	MIR5689HG	106660610			0	0	NA	NA	NA	NA	NA	NA
hsa-mir-569	3	-	171106664	171106759	TNIK	23043			0	1	NA	PRKCI(1),	NA	5584(1),	NA	BRCA(1),
hsa-mir-5690	6	-	35664717	35664789	FKBP5	2289			0	0	NA	NA	NA	NA	NA	NA
hsa-mir-5691	11	-	9090312	9090379	SCUBE2	57758			0	0	NA	NA	NA	NA	NA	NA
hsa-mir-5692a-1	7	+	97963658	97963726	MIR5692A1	100847066			0	0	NA	NA	NA	NA	NA	NA
hsa-mir-5692a-2	8	+	12719132	12719190					0	0	NA	NA	NA	NA	NA	NA
hsa-mir-5692b	21	-	42950928	42951014	MIR5692B	100847013			0	0	NA	NA	NA	NA	NA	NA
hsa-mir-5692c-1	5	-	135802985	135803075	MIR5692C1	100847082			0	0	NA	NA	NA	NA	NA	NA
hsa-mir-5692c-2	7	-	97964405	97964481	MIR5692C2	100847017			0	0	NA	NA	NA	NA	NA	NA
hsa-mir-5693	13	-	51348567	51348639	MIR5693	100847003			0	0	NA	NA	NA	NA	NA	NA
hsa-mir-5694	14	-	67441855	67441930	MIR5694	100847064			0	0	NA	NA	NA	NA	NA	NA
hsa-mir-5695	19	+	12920320	12920404	MIR5695	100847016			0	0	NA	NA	NA	NA	NA	NA
hsa-mir-5696	2	+	101309450	101309534	MIR5696	100847007			0	0	NA	NA	NA	NA	NA	NA
hsa-mir-5697	1	+	9967381	9967458	NMNAT1	64802			0	0	NA	NA	NA	NA	NA	NA
hsa-mir-5698	1	-	154104521	154104592	NUP210L	91181			0	0	NA	NA	NA	NA	NA	NA
hsa-mir-5699	10	-	641689	641778	DIP2C	22982			2	0	TECTA(1),ZMYND11(1),	NA	10771(1),7007(1),	NA	HNSC(1),LUSC(1),	NA
hsa-mir-570	3	+	195699401	195699497	MIR570	693155			0	0	NA	NA	NA	NA	NA	NA
hsa-mir-5700	12	+	94561789	94561859	MIR5700	100847031			0	0	NA	NA	NA	NA	NA	NA
hsa-mir-5701-1	15	+	20940252	20940333	MIR5701-1	100847060			0	0	NA	NA	NA	NA	NA	NA
hsa-mir-5701-2	15	+	21513959	21514040	MIR5701-2	100847005			0	0	NA	NA	NA	NA	NA	NA
hsa-mir-5701-3	15	+	21951242	21951323	MIR5701-3	103504741			0	0	NA	NA	NA	NA	NA	NA
hsa-mir-5702	2	-	226658710	226658793	MIR5702	100847053			0	0	NA	NA	NA	NA	NA	NA
hsa-mir-5703	2	+	227472132	227472187	AGFG1	3267			0	0	NA	NA	NA	NA	NA	NA
hsa-mir-5704	3	-	131985855	131985931	CPNE4	131034			0	1	NA	LLGL2(1),	NA	3993(1),	NA	PRAD(1),
hsa-mir-5705	4	-	87300495	87300583	MIR5705	100847027			0	0	NA	NA	NA	NA	NA	NA
hsa-mir-5706	5	+	119154637	119154716	DMXL1	1657			0	0	NA	NA	NA	NA	NA	NA
hsa-mir-5707	7	+	158591616	158591696	MIR5707	100847032			0	0	NA	NA	NA	NA	NA	NA
hsa-mir-5708	8	+	80241389	80241473	MIR5708	100847056			0	0	NA	NA	NA	NA	NA	NA
hsa-mir-571	4	+	350157	350252	ZNF141	7700			0	0	NA	NA	NA	NA	NA	NA
hsa-mir-572	4	+	11368827	11368921	MIR572	693157			0	0	NA	NA	NA	NA	NA	NA
hsa-mir-573	4	-	24520192	24520290	DHX15	1665			0	0	NA	NA	NA	NA	NA	NA
hsa-mir-5739	22	+	28459869	28459948	MIR5739	102466081			0	0	NA	NA	NA	NA	NA	NA
hsa-mir-574	4	+	38868032	38868127	FAM114A1	92689			2	0	EEPD1(1),IQCE(1),	NA	23288(1),80820(1),	NA	BRCA(1),LUSC(1),	NA
hsa-mir-575	4	-	82753337	82753430	SCD5	79966			0	0	NA	NA	NA	NA	NA	NA
hsa-mir-576	4	+	109488698	109488795	SEC24B	10427			0	0	NA	NA	NA	NA	NA	NA
hsa-mir-577	4	+	114656759	114656854	UGT8	7368			0	1	NA	MAPK10(1),	NA	5602(1),	NA	LUSC(1),
hsa-mir-578	4	+	165386242	165386337	CPE	1363			2	0	ARHGEF4(1),PLEKHA5(1),	NA	50649(1),54477(1),	NA	LGG(2),	NA
hsa-mir-5787	3	+	50227436	50227490	GNAI2	2771			0	0	NA	NA	NA	NA	NA	NA
hsa-mir-579	5	-	32394378	32394475	ZFR	51663			0	1	NA	CD47(1),	NA	961(1),	NA	PRAD(1),
hsa-mir-580	5	-	36147892	36147988	LMBRD2	92255			1	0	KCNMB1(1),	NA	3779(1),	NA	LGG(1),	NA
hsa-mir-581	5	-	53951504	53951599	ARL15	54622			0	0	NA	NA	NA	NA	NA	NA
hsa-mir-582	5	-	59703606	59703703	PDE4D	5144			3	0	CRABP1(1),PLPP1(1),RAB24(1),	NA	1381(1),53917(1),8611(1),	NA	LUAD(1),PRAD(2),	NA
hsa-mir-583	5	+	96079138	96079212	CTD-2337A12.1	101929710			0	0	NA	NA	NA	NA	NA	NA
hsa-mir-584	5	-	149062313	149062409	SH3TC2	79628			0	0	NA	NA	NA	NA	NA	NA
hsa-mir-585	5	-	169263601	169263694	SLIT3	6586			1	0	HSD17B4(1),	NA	3295(1),	NA	BRCA(1),	NA
hsa-mir-586	6	-	45197674	45197770	SUPT3H	8464			0	0	NA	NA	NA	NA	NA	NA
hsa-mir-587	6	+	106784125	106784220	MIR587	693172			0	0	NA	NA	NA	NA	NA	NA
hsa-mir-588	6	+	126484631	126484713	MIR588	693173			0	0	NA	NA	NA	NA	NA	NA
hsa-mir-589	7	-	5495819	5495917	FBXL18	80028			0	0	NA	NA	NA	NA	NA	NA
hsa-mir-590	7	+	74191198	74191294	EIF4H	7458			0	0	NA	NA	NA	NA	NA	NA
hsa-mir-591	7	-	96219662	96219756	SLC25A13	10165			0	0	NA	NA	NA	NA	NA	NA
hsa-mir-592	7	-	127058088	127058184	GRM8	2918			0	0	NA	NA	NA	NA	NA	NA
hsa-mir-593	7	+	128081861	128081960	SND1	27044			0	4	NA	AHCYL2(1),KDM7A(1),UBE2D2(1),ZFR(1),	NA	23382(1),51663(1),7322(1),80853(1),	NA	BRCA(1),LUAD(1),OV(1),PRAD(1),
hsa-mir-595	7	-	158532718	158532813	PTPRN2	5799			1	0	GALNT11(1),	NA	63917(1),	NA	BRCA(1),	NA
hsa-mir-596	8	+	1817231	1817307	MIR596	693181			0	0	NA	NA	NA	NA	NA	NA
hsa-mir-597	8	+	9741672	9741768	TNKS	8658			0	1	NA	SARAF(1),	NA	51669(1),	NA	PRAD(1),
hsa-mir-598	8	-	11035206	11035302	XKR6	286046			0	0	NA	NA	NA	NA	NA	NA
hsa-mir-599	8	-	99536636	99536730	MIR599	693184			0	0	NA	NA	NA	NA	NA	NA
hsa-mir-600	9	-	123111546	123111643	STRBP	55342			0	0	NA	NA	NA	NA	NA	NA
hsa-mir-601	9	-	123402525	123402603	DENND1A	57706			0	6	NA	CCNY(1),LRSAM1(1),PTGES2(1),SNX30(1),STRBP(1),UHRF1BP1L(1),	NA	219771(1),23074(1),401548(1),55342(1),80142(1),90678(1),	NA	BRCA(6),
hsa-mir-602	9	+	137838419	137838516	EHMT1	79813			0	0	NA	NA	NA	NA	NA	NA
hsa-mir-603	10	+	24275685	24275781	KIAA1217	56243			1	0	SPAG6(1),	NA	9576(1),	NA	BLCA(1),	NA
hsa-mir-604	10	-	29545004	29545097	SVIL	6840			0	0	NA	NA	NA	NA	NA	NA
hsa-mir-605	10	+	51299573	51299655	PRKG1	5592			0	1	NA	CDC42BPA(1),	NA	8476(1),	NA	HNSC(1),
hsa-mir-606	10	+	75552458	75552553	C10orf11	83938			0	0	NA	NA	NA	NA	NA	NA
hsa-mir-6068	1	-	63326925	63326984	MIR6068	102464823			0	0	NA	NA	NA	NA	NA	NA
hsa-mir-6069	22	-	35336721	35336799	MIR6069	102464824			0	0	NA	NA	NA	NA	NA	NA
hsa-mir-607	10	-	96828669	96828764	MIR607	693192			0	0	NA	NA	NA	NA	NA	NA
hsa-mir-6070	21	-	43609887	43609989	HSF2BP	11077			0	0	NA	NA	NA	NA	NA	NA
hsa-mir-6071	2	-	85783600	85783677	MIR6071	102466516			0	0	NA	NA	NA	NA	NA	NA
hsa-mir-6072	10	-	2076019	2076089	MIR6072	102465944			0	0	NA	NA	NA	NA	NA	NA
hsa-mir-6073	11	-	15969533	15969621	SOX6	55553			0	0	NA	NA	NA	NA	NA	NA
hsa-mir-6074	12	-	66023620	66023726	MIR6074	102464827			0	0	NA	NA	NA	NA	NA	NA
hsa-mir-6075	5	-	1510762	1510856	LPCAT1	79888			1	0	SDHA(1),	NA	6389(1),	NA	LUAD(1),	NA
hsa-mir-6076	14	+	49966399	49966511	MIR6076	102464828			0	0	NA	NA	NA	NA	NA	NA
hsa-mir-6077	1	+	148388282	148388363	MIR6077	102466225			0	0	NA	NA	NA	NA	NA	NA
hsa-mir-6078	10	+	3991160	3991259	MIR6078	102464829			0	0	NA	NA	NA	NA	NA	NA
hsa-mir-6079	1	+	43838622	43838683	ST3GAL3	6487			0	0	NA	NA	NA	NA	NA	NA
hsa-mir-608	10	+	100974985	100975084	SEMA4G	57715			0	0	NA	NA	NA	NA	NA	NA
hsa-mir-6080	17	+	64780759	64780824	MIR6080	102464831			0	0	NA	NA	NA	NA	NA	NA
hsa-mir-6081	9	+	95065350	95065446	C9orf3	84909			0	1	NA	FANCC(1),	NA	2176(1),	NA	HNSC(1),
hsa-mir-6082	4	+	171186184	171186292	MIR6082	102466953			0	0	NA	NA	NA	NA	NA	NA
hsa-mir-6083	3	+	124374332	124374437	KALRN	8997			0	1	NA	ECT2(1),	NA	1894(1),	NA	LUSC(1),
hsa-mir-6084	1	+	20633679	20633788	PINK1	65018			0	0	NA	NA	NA	NA	NA	NA
hsa-mir-6085	15	+	62343029	62343138	MIR6085	102464834			0	0	NA	NA	NA	NA	NA	NA
hsa-mir-6086	X	+	13590292	13590346	EGFL6	25975			0	0	NA	NA	NA	NA	NA	NA
hsa-mir-6087	X	+	109054542	109054590	MIR6087	102464835			0	0	NA	NA	NA	NA	NA	NA
hsa-mir-6088	19	+	45436654	45436704	MIR6088	102464836			0	0	NA	NA	NA	NA	NA	NA
hsa-mir-6089-1	X	+	2609191	2609254	MIR6089	102464837			0	0	NA	NA	NA	NA	NA	NA
hsa-mir-6089-2	Y	+	2609191	2609254					0	0	NA	NA	NA	NA	NA	NA
hsa-mir-609	10	-	104218789	104218883	CFAP43	80217			0	0	NA	NA	NA	NA	NA	NA
hsa-mir-6090	11	+	128522390	128522449	MIR6090	102466104			0	0	NA	NA	NA	NA	NA	NA
hsa-mir-610	11	+	28056815	28056910	MIR610	693195			0	0	NA	NA	NA	NA	NA	NA
hsa-mir-611	11	-	61792495	61792561	TMEM258	746			0	0	NA	NA	NA	NA	NA	NA
hsa-mir-612	11	+	65444458	65444557	NEAT1	283131			0	0	NA	NA	NA	NA	NA	NA
hsa-mir-6124	11	+	12163683	12163767	MICAL2	9645			0	0	NA	NA	NA	NA	NA	NA
hsa-mir-6125	12	+	62260359	62260454	USP15	9958			3	0	PCBP2(1),PKP4(1),SYT1(1),	NA	5094(1),6857(1),8502(1),	NA	BRCA(1),GBM(1),LUAD(1),	NA
hsa-mir-6126	16	-	3485381	3485469	MIR6126	102465134			0	0	NA	NA	NA	NA	NA	NA
hsa-mir-6127	1	-	22633258	22633366					0	0	NA	NA	NA	NA	NA	NA
hsa-mir-6128	11	+	56743873	56743981	MIR6128	102465135			0	0	NA	NA	NA	NA	NA	NA
hsa-mir-6129	17	-	49288346	49288454	MIR6129	102465137	ZNF652	22834	0	1	NA	UBE2Z(1),	NA	65264(1),	NA	BRCA(1),
hsa-mir-613	12	+	12764649	12764743	APOLD1	81575			0	0	NA	NA	NA	NA	NA	NA
hsa-mir-6130	21	+	23079284	23079392	MIR6130	102466967			0	0	NA	NA	NA	NA	NA	NA
hsa-mir-6131	5	+	10478037	10478145	MIR6131	102465138			0	0	NA	NA	NA	NA	NA	NA
hsa-mir-6132	7	+	117020211	117020319	ST7	7982			1	0	MET(1),	NA	4233(1),	NA	LGG(1),	NA
hsa-mir-6133	7	+	133290881	133290988	EXOC4	60412			3	0	PTAFR(1),SLC25A13(1),SUPT3H(1),	NA	10165(1),5724(1),8464(1),	NA	BRCA(1),LUAD(2),	NA
hsa-mir-6134	X	-	28495555	28495663	MIR6134	102465140			0	0	NA	NA	NA	NA	NA	NA
hsa-mir-614	12	+	12915829	12915918	GPRC5A	9052			0	0	NA	NA	NA	NA	NA	NA
hsa-mir-615	12	+	54033950	54034045	HOXC5	3222			0	0	NA	NA	NA	NA	NA	NA
hsa-mir-616	12	-	57519163	57519259	DDIT3	1649			0	0	NA	NA	NA	NA	NA	NA
hsa-mir-6165	17	+	49510817	49510900	NGFR	4804			0	1	NA	SMURF2(1),	NA	64750(1),	NA	BRCA(1),
hsa-mir-617	12	-	80832533	80832629	LIN7A	8825			0	0	NA	NA	NA	NA	NA	NA
hsa-mir-618	12	-	80935736	80935833	LIN7A	8825			0	0	NA	NA	NA	NA	NA	NA
hsa-mir-619	12	-	108836908	108837006	SSH1	54434			0	0	NA	NA	NA	NA	NA	NA
hsa-mir-620	12	-	116148560	116148654	MED13L	23389			3	0	DGKH(1),GTF2IRD1(1),MYBPC1(1),	NA	160851(1),4604(1),9569(1),	NA	BRCA(2),LGG(1),	NA
hsa-mir-621	13	+	40810766	40810861	MIR621	693206	SLC25A15	10166	0	0	NA	NA	NA	NA	NA	NA
hsa-mir-622	13	+	90231182	90231277	MIR622	693207			0	0	NA	NA	NA	NA	NA	NA
hsa-mir-623	13	+	99356131	99356228	UBAC2	337867			0	1	NA	WAC(1),	NA	51322(1),	NA	BRCA(1),
hsa-mir-624	14	-	31014646	31014742	STRN3	29966			1	0	METTL3(1),	NA	56339(1),	NA	KIRC(1),	NA
hsa-mir-625	14	+	65471102	65471186	FUT8	2530			1	0	SIPA1L1(1),	NA	26037(1),	NA	LGG(1),	NA
hsa-mir-626	15	+	41691585	41691678	MGA	23269			1	0	CDKN2A(1),	NA	1029(1),	NA	BLCA(1),	NA
hsa-mir-627	15	-	42199570	42199666	VPS39	23339			0	0	NA	NA	NA	NA	NA	NA
hsa-mir-628	15	-	55372940	55373034	DYX1C1-CCPG1	100533483			0	0	NA	NA	NA	NA	NA	NA
hsa-mir-629	15	-	70079372	70079468	TLE3	7090			0	0	NA	NA	NA	NA	NA	NA
hsa-mir-630	15	+	72587217	72587313	ARIH1	25820			0	0	NA	NA	NA	NA	NA	NA
hsa-mir-631	15	-	75353611	75353685	MIR631	693216	MAN2C1	4123	0	0	NA	NA	NA	NA	NA	NA
hsa-mir-632	17	+	32350109	32350202	ZNF207	7756			0	0	NA	NA	NA	NA	NA	NA
hsa-mir-633	17	+	62944215	62944312	MIR633	693218			0	0	NA	NA	NA	NA	NA	NA
hsa-mir-634	17	+	66787072	66787168	PRKCA	5578			0	3	NA	INO80(1),TANC2(1),UNK(1),	NA	26115(1),54617(1),85451(1),	NA	BRCA(1),KIRC(1),LUSC(1),
hsa-mir-635	17	-	68424451	68424548	WIPI1	55062			0	1	NA	BCAS3(1),	NA	54828(1),	NA	BRCA(1),
hsa-mir-636	17	-	76736450	76736548	SRSF2	6427			0	0	NA	NA	NA	NA	NA	NA
hsa-mir-637	19	-	3961414	3961512	DAPK3	1613			0	0	NA	NA	NA	NA	NA	NA
hsa-mir-638	19	+	10718404	10718503	DNM2	1785			4	0	ILF3(1),PPAN-P2RY11(1),SLC44A2(1),ZGLP1(1),	NA	100125288(1),3609(1),57153(1),692312(1),	NA	BRCA(3),SKCM(1),	NA
hsa-mir-639	19	+	14529543	14529640	TECR	9524			0	0	NA	NA	NA	NA	NA	NA
hsa-mir-640	19	+	19435063	19435158	GATAD2A	54815			1	0	PRKACA(1),	NA	5566(1),	NA	BRCA(1),	NA
hsa-mir-641	19	-	40282543	40282641	AKT2	208			0	0	NA	NA	NA	NA	NA	NA
hsa-mir-642a	19	+	45674928	45675024	GIPR	2696			1	0	PRR12(1),	NA	57479(1),	NA	LUAD(1),	NA
hsa-mir-642b	19	-	45674932	45675008					0	0	NA	NA	NA	NA	NA	NA
hsa-mir-643	19	+	52281797	52281893	ZNF766	90321			0	0	NA	NA	NA	NA	NA	NA
hsa-mir-644a	20	+	34466325	34466418	ITCH	83737			3	1	ASIP(1),DEFB118(1),MYL9(1),	AXIN1(1),	10398(1),117285(1),434(1),	8312(1),	HNSC(1),LUAD(1),LUSC(1),	BRCA(1),
hsa-mir-645	20	+	50585786	50585879	MIR645	693230	PTPN1	5770	0	1	NA	BCAS4(1),	NA	55653(1),	NA	BRCA(1),
hsa-mir-646	20	+	60308474	60308567	MIR646HG	284757			0	0	NA	NA	NA	NA	NA	NA
hsa-mir-647	20	-	63942631	63942726	UCKL1	54963			0	0	NA	NA	NA	NA	NA	NA
hsa-mir-648	22	-	17980868	17980961	MICAL3	57553			0	0	NA	NA	NA	NA	NA	NA
hsa-mir-649	22	-	21034176	21034272	MIR649	693234			0	0	NA	NA	NA	NA	NA	NA
hsa-mir-6499	5	-	151522087	151522148	FAT2	2196			0	0	NA	NA	NA	NA	NA	NA
hsa-mir-650	22	+	22822776	22822871	MIR650	723778			0	0	NA	NA	NA	NA	NA	NA
hsa-mir-6500	1	+	51060018	51060103	MIR6500	102466656			0	0	NA	NA	NA	NA	NA	NA
hsa-mir-6501	21	+	33550662	33550728	SON	6651			1	0	C10orf11(1),	NA	83938(1),	NA	BRCA(1),	NA
hsa-mir-6502	12	+	66251082	66251157	IRAK3	11213			0	0	NA	NA	NA	NA	NA	NA
hsa-mir-6503	11	-	60209071	60209156	MS4A4E	643680			0	0	NA	NA	NA	NA	NA	NA
hsa-mir-6504	16	+	81611348	81611408	CMIP	80790			0	0	NA	NA	NA	NA	NA	NA
hsa-mir-6505	12	+	48132797	48132867	PFKM	5213			0	1	NA	SLC11A2(1),	NA	4891(1),	NA	GBM(1),
hsa-mir-6506	16	-	15611030	15611095	KIAA0430	9665			0	1	NA	ABAT(1),	NA	18(1),	NA	LGG(1),
hsa-mir-6507	10	-	98924499	98924568	HPSE2	60495			0	0	NA	NA	NA	NA	NA	NA
hsa-mir-6508	21	+	39447010	39447069	SH3BGR	6450			0	0	NA	NA	NA	NA	NA	NA
hsa-mir-6509	7	-	135206994	135207078	WDR91	29062			0	0	NA	NA	NA	NA	NA	NA
hsa-mir-651	X	+	8126965	8127061					0	0	NA	NA	NA	NA	NA	NA
hsa-mir-6510	17	-	41517164	41517217	KRT15	3866			0	0	NA	NA	NA	NA	NA	NA
hsa-mir-6511a-1	16	+	14925937	14926003	NPIPA1	9284			0	0	NA	NA	NA	NA	NA	NA
hsa-mir-6511a-2	16	+	16324588	16324654	AC138969.4	100288332			0	0	NA	NA	NA	NA	NA	NA
hsa-mir-6511a-3	16	+	16368876	16368942	MIR6511A3	102465683			0	0	NA	NA	NA	NA	NA	NA
hsa-mir-6511a-4	16	-	18344013	18344079	MIR6511A4	102465684			0	0	NA	NA	NA	NA	NA	NA
hsa-mir-6511b-1	16	-	2106669	2106753	PKD1	5310			0	0	NA	NA	NA	NA	NA	NA
hsa-mir-6511b-2	16	-	15134075	15134145	RP11-82O18.1	642778			0	1	NA	PDXDC1(1),	NA	23042(1),	NA	BRCA(1),
hsa-mir-6512	2	-	177313806	177313882	NFE2L2	4780			3	0	PDE11A(1),RFTN2(1),ZC3H13(1),	NA	130132(1),23091(1),50940(1),	NA	HNSC(1),LUSC(2),	NA
hsa-mir-6513	2	-	218280125	218280188	TMBIM1	64114			0	0	NA	NA	NA	NA	NA	NA
hsa-mir-6514	11	-	62792702	62792771	NXF1	10482			0	1	NA	SLC3A2(1),	NA	6520(1),	NA	BRCA(1),
hsa-mir-6515	19	+	12940484	12940540	CALR	811			1	0	BRD2(1),	NA	6046(1),	NA	PRAD(1),	NA
hsa-mir-6516	17	+	77089417	77089497	SEC14L1	6397			2	0	GALK1(1),SPOP(1),	NA	2584(1),8405(1),	NA	LUAD(1),LUSC(1),	NA
hsa-mir-652	X	+	110055329	110055426	TMEM164	84187			0	0	NA	NA	NA	NA	NA	NA
hsa-mir-653	7	-	93482760	93482855	CALCR	799			0	0	NA	NA	NA	NA	NA	NA
hsa-mir-654	14	+	101040219	101040299	MIR654	724024			0	0	NA	NA	NA	NA	NA	NA
hsa-mir-655	14	+	101049550	101049646	MIR381HG	378881			0	0	NA	NA	NA	NA	NA	NA
hsa-mir-656	14	+	101066724	101066801	MIR656	724026			0	0	NA	NA	NA	NA	NA	NA
hsa-mir-657	17	-	81125276	81125373	AATK	9625			0	0	NA	NA	NA	NA	NA	NA
hsa-mir-658	22	-	37844272	37844371	ANKRD54	129138			0	0	NA	NA	NA	NA	NA	NA
hsa-mir-659	22	-	37847678	37847774	ANKRD54	129138			0	0	NA	NA	NA	NA	NA	NA
hsa-mir-660	X	+	50013241	50013337	CLCN5	1184			0	0	NA	NA	NA	NA	NA	NA
hsa-mir-661	8	-	143945191	143945279	PLEC	5339			0	0	NA	NA	NA	NA	NA	NA
hsa-mir-662	16	+	770183	770277	MIR662	724032	MSLN	10232	0	0	NA	NA	NA	NA	NA	NA
hsa-mir-663a	20	-	26208186	26208278	MIR663AHG	284801			0	0	NA	NA	NA	NA	NA	NA
hsa-mir-663b	2	-	132256966	132257080	ANKRD30BL	554226			0	0	NA	NA	NA	NA	NA	NA
hsa-mir-664a	1	-	220200538	220200619	RAB3GAP2	25782			0	0	NA	NA	NA	NA	NA	NA
hsa-mir-664b	X	+	154768596	154768656	DKC1	1736			0	0	NA	NA	NA	NA	NA	NA
hsa-mir-665	14	+	100875033	100875104					0	0	NA	NA	NA	NA	NA	NA
hsa-mir-668	14	+	101055258	101055323					0	0	NA	NA	NA	NA	NA	NA
hsa-mir-670	11	+	43559656	43559753	HSD17B12	51144			1	0	TP53I11(1),	NA	9537(1),	NA	HNSC(1),	NA
hsa-mir-671	7	+	151238421	151238538	CHPF2	54480			0	0	NA	NA	NA	NA	NA	NA
hsa-mir-6715a	10	+	112299612	112299690	TECTB	6975			0	0	NA	NA	NA	NA	NA	NA
hsa-mir-6715b	10	-	112299612	112299688					0	0	NA	NA	NA	NA	NA	NA
hsa-mir-6716	11	+	118644000	118644079	PHLDB1	23187			0	1	NA	CBL(1),	NA	867(1),	NA	BRCA(1),
hsa-mir-6717	14	-	21023314	21023386	NDRG2	57447			3	0	KIF3A(1),RABEP1(1),SEC63(1),	NA	11127(1),11231(1),9135(1),	NA	LGG(3),	NA
hsa-mir-6718	18	+	3885353	3885432	DLGAP1-AS3	201477			0	0	NA	NA	NA	NA	NA	NA
hsa-mir-6719	19	-	39829716	39829802	DYRK1B	9149			0	0	NA	NA	NA	NA	NA	NA
hsa-mir-6720	6	-	1390314	1390411	MIR6720	102466720			0	0	NA	NA	NA	NA	NA	NA
hsa-mir-6721	6	-	32170030	32170116	AGPAT1	10554			0	0	NA	NA	NA	NA	NA	NA
hsa-mir-6722	9	-	136746893	136746970	LCN6	158062			0	0	NA	NA	NA	NA	NA	NA
hsa-mir-6723	1	-	632325	632413	RP5-857K21.4	101928626			0	0	NA	NA	NA	NA	NA	NA
hsa-mir-6724-1	21	+	8205315	8205406	MIR6724-1	102465433			0	0	NA	NA	NA	NA	NA	NA
hsa-mir-6724-2	21	+	8249505	8249596	MIR6724-2	103504727			0	0	NA	NA	NA	NA	NA	NA
hsa-mir-6724-3	21	+	8388362	8388453	MIR6724-3	103504739			0	0	NA	NA	NA	NA	NA	NA
hsa-mir-6724-4	21	+	8432530	8432621	MIR6724-4	103504733			0	0	NA	NA	NA	NA	NA	NA
hsa-mir-6726	1	-	1296110	1296170	ACAP3	116983			0	0	NA	NA	NA	NA	NA	NA
hsa-mir-6727	1	-	1312502	1312566	CPSF3L	54973			0	2	NA	ACAP3(2),	NA	116983(2),	NA	LUSC(1),OV(1),
hsa-mir-6728	1	-	8866502	8866590	ENO1	2023			0	0	NA	NA	NA	NA	NA	NA
hsa-mir-6729	1	+	12029158	12029222	MIIP	60672			1	0	CMYA5(1),	NA	202333(1),	NA	GBM(1),	NA
hsa-mir-6730	1	-	12578957	12579023	DHRS3	9249			0	1	NA	CAMTA1(1),	NA	23261(1),	NA	LUSC(1),
hsa-mir-6731	1	-	24919345	24919416	RUNX3	864			0	0	NA	NA	NA	NA	NA	NA
hsa-mir-6732	1	+	37480230	37480289	ZC3H12A	80149			0	0	NA	NA	NA	NA	NA	NA
hsa-mir-6733	1	-	43171652	43171712	EBNA1BP2	10969			0	0	NA	NA	NA	NA	NA	NA
hsa-mir-6734	1	-	43364648	43364715	ELOVL1	64834			0	0	NA	NA	NA	NA	NA	NA
hsa-mir-6735	1	+	43448539	43448611	SZT2	23334			0	0	NA	NA	NA	NA	NA	NA
hsa-mir-6736	1	-	145850587	145850645	PIAS3	10401			0	0	NA	NA	NA	NA	NA	NA
hsa-mir-6737	1	-	153962351	153962420	SLC39A1	27173			0	0	NA	NA	NA	NA	NA	NA
hsa-mir-6738	1	-	155951273	155951336	ARHGEF2	9181			0	2	NA	ASH1L(1),PSPC1(1),	NA	55269(1),55870(1),	NA	BRCA(2),
hsa-mir-6739	1	+	201863373	201863447	IPO9	55705			0	0	NA	NA	NA	NA	NA	NA
hsa-mir-6740	1	+	202003124	202003236	RNPEP	6051			0	0	NA	NA	NA	NA	NA	NA
hsa-mir-6741	1	-	225922080	225922142	PYCR2	29920			0	0	NA	NA	NA	NA	NA	NA
hsa-mir-6742	1	-	228397048	228397109	TRIM11	81559			0	1	NA	SIPA1L2(1),	NA	57568(1),	NA	PRAD(1),
hsa-mir-6743	11	+	209336	209406	RIC8A	60626			0	0	NA	NA	NA	NA	NA	NA
hsa-mir-6744	11	+	1256605	1256670	MUC5B	727897			0	0	NA	NA	NA	NA	NA	NA
hsa-mir-6745	11	-	47179611	47179737	PACSIN3	29763			0	2	NA	NAV2(1),PHF21A(1),	NA	51317(1),89797(1),	NA	BRCA(1),LUAD(1),
hsa-mir-6746	11	-	61878216	61878278	FADS3	3995			0	0	NA	NA	NA	NA	NA	NA
hsa-mir-6747	11	-	62567011	62567071	EEF1G	1937			0	0	NA	NA	NA	NA	NA	NA
hsa-mir-6748	11	+	62789815	62789885	TMEM179B	374395			0	0	NA	NA	NA	NA	NA	NA
hsa-mir-6749	11	-	64902387	64902455	ATG2A	23130			0	1	NA	MS4A7(1),	NA	58475(1),	NA	BRCA(1),
hsa-mir-675	11	-	1996759	1996831	H19	283120			0	0	NA	NA	NA	NA	NA	NA
hsa-mir-6750	11	-	64898363	64898437	ATG2A	23130			0	1	NA	MS4A7(1),	NA	58475(1),	NA	BRCA(1),
hsa-mir-6751	11	-	65129916	65129978	SYVN1	84447			0	0	NA	NA	NA	NA	NA	NA
hsa-mir-6752	11	+	67490245	67490315	AIP	9049			0	0	NA	NA	NA	NA	NA	NA
hsa-mir-6753	11	+	68044794	68044957	TCIRG1	10312			0	0	NA	NA	NA	NA	NA	NA
hsa-mir-6754	11	+	71473503	71473568	NADSYN1	55191			2	2	PLET1(1),TRIM9(1),	SUPT5H(1),ZNF451(1),	114088(1),349633(1),	26036(1),6829(1),	BRCA(1),LUSC(1),	BRCA(1),LUAD(1),
hsa-mir-6755	11	+	86278333	86278398	EED	8726			0	1	NA	NSF(1),	NA	4905(1),	NA	PRAD(1),
hsa-mir-6756	11	-	119312950	119313012	MCAM	4162			0	0	NA	NA	NA	NA	NA	NA
hsa-mir-6757	12	+	53056944	53057012	TNS2	23371			0	0	NA	NA	NA	NA	NA	NA
hsa-mir-6758	12	+	57512688	57512750	MARS	4141			0	1	NA	YEATS4(1),	NA	8089(1),	NA	GBM(1),
hsa-mir-6759	12	-	57748618	57748682	CDK4	1019			0	0	NA	NA	NA	NA	NA	NA
hsa-mir-676	X	+	70022857	70022923	EDA	1896			0	1	NA	SSBP3(1),	NA	23648(1),	NA	BLCA(1),
hsa-mir-6760	12	+	111304142	111304209	CUX2	23316			0	0	NA	NA	NA	NA	NA	NA
hsa-mir-6761	12	+	111799834	111799905	ALDH2	217			0	0	NA	NA	NA	NA	NA	NA
hsa-mir-6762	12	+	113291523	113291608	TPCN1	53373			0	1	NA	KCTD10(1),	NA	83892(1),	NA	LUAD(1),
hsa-mir-6763	12	+	132581997	132582061	FBRSL1	57666			0	1	NA	ARFGAP2(1),	NA	84364(1),	NA	PRAD(1),
hsa-mir-6764	14	+	100277357	100277417	YY1	7528			0	4	NA	DIP2C(1),POSTN(2),ZC3H3(1),	NA	10631(2),22982(1),23144(1),	NA	BRCA(4),
hsa-mir-6765	14	-	105150778	105150864	JAG2	3714			0	0	NA	NA	NA	NA	NA	NA
hsa-mir-6766	15	-	89326739	89326810	POLG	5428			0	0	NA	NA	NA	NA	NA	NA
hsa-mir-6767	16	+	2445392	2445457	CCNF	899			0	0	NA	NA	NA	NA	NA	NA
hsa-mir-6768	16	+	2463967	2464038	C16orf59	80178			0	0	NA	NA	NA	NA	NA	NA
hsa-mir-6769a	16	+	4671318	4671390	MGRN1	23295			0	2	NA	MLYCD(1),UBN1(1),	NA	23417(1),29855(1),	NA	BRCA(1),PRAD(1),
hsa-mir-6769b	1	+	206474803	206474864	IKBKE	9641			1	1	ACSM1(1),	RASSF5(1),	116285(1),	83593(1),	KIRC(1),	HNSC(1),
hsa-mir-6770-1	16	+	14930820	14930879	NPIPA1	9284			0	0	NA	NA	NA	NA	NA	NA
hsa-mir-6770-2	16	+	16329305	16329364	AC138969.4	100288332			0	0	NA	NA	NA	NA	NA	NA
hsa-mir-6770-3	16	-	18379351	18379410	MIR6770-3	102466259			0	0	NA	NA	NA	NA	NA	NA
hsa-mir-6771	16	+	50292616	50292675	ADCY7	113			0	0	NA	NA	NA	NA	NA	NA
hsa-mir-6772	16	-	57772289	57772352	KIFC3	3801			0	0	NA	NA	NA	NA	NA	NA
hsa-mir-6773	16	-	68233426	68233499	ESRP2	80004			1	0	SLC7A6(1),	NA	9057(1),	NA	BRCA(1),	NA
hsa-mir-6774	16	+	85918347	85918416	IRF8	3394			0	0	NA	NA	NA	NA	NA	NA
hsa-mir-6775	16	-	87834592	87834660	SLC7A5	8140			0	0	NA	NA	NA	NA	NA	NA
hsa-mir-6776	17	-	2692861	2692919	KIAA0664	23277			1	1	DLG5(1),	ABR(1),	9231(1),	29(1),	BRCA(1),	BRCA(1),
hsa-mir-6777	17	-	17813480	17813545	SREBF1	6720			0	1	NA	NCSTN(1),	NA	23385(1),	NA	PRAD(1),
hsa-mir-6778	17	-	18340814	18340886	SHMT1	6470			0	0	NA	NA	NA	NA	NA	NA
hsa-mir-6779	17	+	38914979	38915042	LASP1	3927			0	0	NA	NA	NA	NA	NA	NA
hsa-mir-6780a	17	-	42708084	42708151	EZH1	2145			1	1	TOP2A(1),	WIPF2(1),	7153(1),	147179(1),	BRCA(1),	BRCA(1),
hsa-mir-6780b	6	+	43434542	43434620	ABCC10	89845			0	0	NA	NA	NA	NA	NA	NA
hsa-mir-6781	17	-	42823880	42823943	BECN1	8678			0	0	NA	NA	NA	NA	NA	NA
hsa-mir-6782	17	-	44207771	44207839	UBTF	7343			0	0	NA	NA	NA	NA	NA	NA
hsa-mir-6783	17	-	44934618	44934681	KIF18B	146909			0	0	NA	NA	NA	NA	NA	NA
hsa-mir-6784	17	-	45114367	45114433	PLCD3	113026			0	1	NA	DCAKD(1),	NA	79877(1),	NA	BRCA(1),
hsa-mir-6785	17	+	75498548	75498628	TMEM94	9772			0	0	NA	NA	NA	NA	NA	NA
hsa-mir-6786	17	+	81693757	81693869	HGS	9146			0	0	NA	NA	NA	NA	NA	NA
hsa-mir-6787	17	+	82236668	82236728	SLC16A3	9123			0	0	NA	NA	NA	NA	NA	NA
hsa-mir-6788	18	-	10759584	10759649	PIEZO2	63895			0	0	NA	NA	NA	NA	NA	NA
hsa-mir-6789	19	-	2235829	2235926	PLEKHJ1	55111			0	0	NA	NA	NA	NA	NA	NA
hsa-mir-6790	19	-	6392921	6392983	GTF2F1	2962			1	0	ACP5(1),	NA	54(1),	NA	SKCM(1),	NA
hsa-mir-6791	19	-	6736712	6736778	GPR108	56927			0	0	NA	NA	NA	NA	NA	NA
hsa-mir-6792	19	+	7617439	7617505	CAMSAP3	57662			0	0	NA	NA	NA	NA	NA	NA
hsa-mir-6793	19	+	10828973	10829035	DNM2	1785			1	3	ZGLP1(1),	LDLR(1),SMARCA4(2),	100125288(1),	3949(1),6597(2),	SKCM(1),	BRCA(2),HNSC(1),
hsa-mir-6794	19	+	12852260	12852327	MAST1	22983			0	1	NA	HOOK2(1),	NA	29911(1),	NA	OV(1),
hsa-mir-6795	19	-	15179283	15179350	NOTCH3	4854			1	0	C3(1),	NA	718(1),	NA	BRCA(1),	NA
hsa-mir-6796	19	+	40369846	40369907	PLD3	23646			1	0	NCALD(1),	NA	83988(1),	NA	KIRC(1),	NA
hsa-mir-6797	19	+	41869627	41869698	RPS19	6223			0	0	NA	NA	NA	NA	NA	NA
hsa-mir-6798	19	+	49009906	49009972	RUVBL2	10856			0	0	NA	NA	NA	NA	NA	NA
hsa-mir-6799	19	+	49791866	49791934	AP2A1	160			0	2	NA	MED25(1),ZNF544(1),	NA	27300(1),81857(1),	NA	BRCA(1),GBM(1),
hsa-mir-6800	19	+	49832018	49832099	MED25	81857			1	0	MAPK15(1),	NA	225689(1),	NA	BRCA(1),	NA
hsa-mir-6801	19	+	52222020	52222098	PPP2R1A	5518			0	1	NA	KATNA1(1),	NA	11104(1),	NA	BRCA(1),
hsa-mir-6802	19	-	55239912	55239976	PPP6R1	22870			0	1	NA	RDH13(1),	NA	112724(1),	NA	LUAD(1),
hsa-mir-6803	19	-	55245186	55245250	PPP6R1	22870			0	1	NA	RDH13(1),	NA	112724(1),	NA	LUAD(1),
hsa-mir-6804	19	-	55230885	55230952	PPP6R1	22870			0	2	NA	PPP1R12C(1),RDH13(1),	NA	112724(1),54776(1),	NA	LUAD(2),
hsa-mir-6805	19	+	55388181	55388242	RPL28	6158			0	0	NA	NA	NA	NA	NA	NA
hsa-mir-6806	19	+	58334688	58334751	ZSCAN22	342945			0	0	NA	NA	NA	NA	NA	NA
hsa-mir-6807	19	+	58550285	58550376	TRIM28	10155			0	0	NA	NA	NA	NA	NA	NA
hsa-mir-6808	1	-	1339650	1339708	DVL1	1855			0	0	NA	NA	NA	NA	NA	NA
hsa-mir-6809	2	-	217900513	217900628	TNS1	7145			0	0	NA	NA	NA	NA	NA	NA
hsa-mir-6810	2	+	218341911	218341980	PNKD	25953			0	0	NA	NA	NA	NA	NA	NA
hsa-mir-6811	2	+	237510931	237510988	MLPH	79083			0	0	NA	NA	NA	NA	NA	NA
hsa-mir-6812	20	+	45425510	45425573	PIGT	51604			0	0	NA	NA	NA	NA	NA	NA
hsa-mir-6813	20	-	64076955	64077010	RGS19	10287			0	0	NA	NA	NA	NA	NA	NA
hsa-mir-6814	21	-	41746772	41746841	RIPK4	54101			0	0	NA	NA	NA	NA	NA	NA
hsa-mir-6815	21	+	45478266	45478326	COL18A1	80781			1	0	HSPA5(1),	NA	3309(1),	NA	HNSC(1),	NA
hsa-mir-6816	22	-	20114686	20114751	TRMT2A	27037			0	0	NA	NA	NA	NA	NA	NA
hsa-mir-6817	22	+	25455646	25455711	CRYBB2P1	1416			0	0	NA	NA	NA	NA	NA	NA
hsa-mir-6818	22	+	30007049	30007113	MTMR3	8897			0	0	NA	NA	NA	NA	NA	NA
hsa-mir-6819	22	-	36286847	36286907	MYH9	4627			0	0	NA	NA	NA	NA	NA	NA
hsa-mir-6820	22	+	37967563	37967624	POLR2F	5435			0	1	NA	PICK1(1),	NA	9463(1),	NA	BRCA(1),
hsa-mir-6821	22	+	49962866	49962939	PIM3	415116			0	0	NA	NA	NA	NA	NA	NA
hsa-mir-6822	3	+	39138206	39138266	TTC21A	199223			0	0	NA	NA	NA	NA	NA	NA
hsa-mir-6823	3	-	48549961	48550021	PFKFB4	5210			0	0	NA	NA	NA	NA	NA	NA
hsa-mir-6824	3	-	48633636	48633698	SLC26A6	65010			0	0	NA	NA	NA	NA	NA	NA
hsa-mir-6825	3	-	127575266	127575331	TPRA1	131601			0	0	NA	NA	NA	NA	NA	NA
hsa-mir-6826	3	+	129272146	129272243	COPG1	22820			0	0	NA	NA	NA	NA	NA	NA
hsa-mir-6827	3	-	134367804	134367862	AMOTL2	51421			0	0	NA	NA	NA	NA	NA	NA
hsa-mir-6828	3	+	170423103	170423162	CLDN11	5010			0	0	NA	NA	NA	NA	NA	NA
hsa-mir-6829	3	-	195882329	195882395	TNK2	10188			0	0	NA	NA	NA	NA	NA	NA
hsa-mir-6830	5	-	132217849	132217918	P4HA2	8974			0	2	NA	CTNND2(1),PITX1(1),	NA	1501(1),5307(1),	NA	BRCA(1),HNSC(1),
hsa-mir-6831	5	-	140563671	140563751	APBB3	10307			0	0	NA	NA	NA	NA	NA	NA
hsa-mir-6832	6	+	31633787	31633858	PRRC2A	7916			1	0	NCR3(1),	NA	259197(1),	NA	BRCA(1),	NA
hsa-mir-6833	6	+	32179816	32179876	RNF5	6048			0	0	NA	NA	NA	NA	NA	NA
hsa-mir-6834	6	+	33290245	33290325	PFDN6	10471			0	0	NA	NA	NA	NA	NA	NA
hsa-mir-6835	6	+	34240673	34240736	HMGA1	3159			0	0	NA	NA	NA	NA	NA	NA
hsa-mir-6836	7	-	2257515	2257577	SNX8	29886			0	0	NA	NA	NA	NA	NA	NA
hsa-mir-6837	7	+	44051766	44051829	DBNL	28988			1	0	EEA1(1),	NA	8411(1),	NA	HNSC(1),	NA
hsa-mir-6838	7	-	44073378	44073433	POLM	27434			0	0	NA	NA	NA	NA	NA	NA
hsa-mir-6839	7	+	64679064	64679176	ZNF107	51427			1	0	FAM83D(1),	NA	81610(1),	NA	BRCA(1),	NA
hsa-mir-6840	7	+	100356651	100356721	PILRB	29990			1	0	MAGI2(1),	NA	9863(1),	NA	BRCA(1),	NA
hsa-mir-6841	8	-	24953796	24953867	NEFL	4747			0	0	NA	NA	NA	NA	NA	NA
hsa-mir-6842	8	+	27433370	27433434	PTK2B	2185			0	0	NA	NA	NA	NA	NA	NA
hsa-mir-6843	8	-	27610601	27610751	CLU	1191			0	0	NA	NA	NA	NA	NA	NA
hsa-mir-6844	8	-	124508515	124508576	TATDN1	83940			0	0	NA	NA	NA	NA	NA	NA
hsa-mir-6845	8	-	143837756	143837816	NRBP2	340371			0	1	NA	SCRIB(1),	NA	23513(1),	NA	LGG(1),
hsa-mir-6846	8	-	144057321	144057380	OPLAH	26873			0	0	NA	NA	NA	NA	NA	NA
hsa-mir-6847	8	+	144079874	144079942	EXOSC4	54512			0	0	NA	NA	NA	NA	NA	NA
hsa-mir-6848	8	-	144317246	144317315	DGAT1	8694			0	0	NA	NA	NA	NA	NA	NA
hsa-mir-6849	8	-	144400277	144400345	CPSF1	29894			0	0	NA	NA	NA	NA	NA	NA
hsa-mir-6850	8	-	144791931	144791991	RPL8	6132			5	0	CFB(1),NCALD(1),NOVA1(1),RABEP1(1),SNW1(1),	NA	22938(1),4857(1),629(1),83988(1),9135(1),	NA	BRCA(1),HNSC(1),LGG(1),LUAD(1),LUSC(1),	NA
hsa-mir-6851	9	-	33467869	33467935	NOL6	65083			0	1	NA	APTX(1),	NA	54840(1),	NA	HNSC(1),
hsa-mir-6852	9	-	35710676	35710741	TLN1	7094			1	1	EIF4G1(1),	NRCAM(1),	1981(1),	4897(1),	PRAD(1),	LGG(1),
hsa-mir-6853	9	+	35732922	35732995	CREB3	10488			0	0	NA	NA	NA	NA	NA	NA
hsa-mir-6854	9	-	98229149	98229217	TBC1D2	55357			0	1	NA	IKBKAP(1),	NA	8518(1),	NA	BRCA(1),
hsa-mir-6855	9	+	129869605	129869671	USP20	10868			0	1	NA	TSPAN1(1),	NA	10103(1),	NA	PRAD(1),
hsa-mir-6856	9	+	130626297	130626363	FUBP3	8939			0	0	NA	NA	NA	NA	NA	NA
hsa-mir-6857	X	-	53405673	53405765	SMC1A	8243			0	1	NA	BRWD1(1),	NA	54014(1),	NA	LUAD(1),
hsa-mir-6858	X	+	154450320	154450386	FAM50A	9130			0	0	NA	NA	NA	NA	NA	NA
hsa-mir-6859-1	1	-	17369	17436	MIR6859-1	102466751			0	0	NA	NA	NA	NA	NA	NA
hsa-mir-6859-2	1	-	187891	187958	FO538757.2	102723897			0	0	NA	NA	NA	NA	NA	NA
hsa-mir-6859-3	15	+	101973524	101973591	MIR6859-3	102465910			0	0	NA	NA	NA	NA	NA	NA
hsa-mir-6859-4	16	-	17052	17119	MIR6859-4	103504738			0	0	NA	NA	NA	NA	NA	NA
hsa-mir-6860	11	+	67045643	67045708	SYT12	91683			0	3	NA	INTS5(1),KDM2A(2),	NA	22992(2),80789(1),	NA	BRCA(2),GBM(1),
hsa-mir-6861	12	-	112163258	112163321	C12orf51	283450			0	1	NA	OAS2(1),	NA	4939(1),	NA	LUSC(1),
hsa-mir-6862-1	16	-	28390982	28391051	EIF3CL	728689			0	0	NA	NA	NA	NA	NA	NA
hsa-mir-6862-2	16	+	28724252	28724321	EIF3C	8663			0	0	NA	NA	NA	NA	NA	NA
hsa-mir-6863	16	+	56904264	56904353	SLC12A3	6559			0	0	NA	NA	NA	NA	NA	NA
hsa-mir-6864	17	-	4969702	4969771	CAMTA2	23125			0	2	NA	SPAG7(2),	NA	9552(2),	NA	BRCA(1),LUSC(1),
hsa-mir-6865	17	-	4970086	4970150	CAMTA2	23125			0	2	NA	SPAG7(2),	NA	9552(2),	NA	BRCA(1),LUSC(1),
hsa-mir-6866	17	+	40161933	40162001	CASC3	22794			0	0	NA	NA	NA	NA	NA	NA
hsa-mir-6867	17	+	40193597	40193663	RAPGEFL1	51195			0	2	NA	PRRG4(1),WIPF2(1),	NA	147179(1),79056(1),	NA	BRCA(1),KIRC(1),
hsa-mir-6868	17	-	76098019	76098076	EXOC7	23265			1	0	FOXJ1(1),	NA	2302(1),	NA	LUAD(1),	NA
hsa-mir-6869	20	-	1392900	1392961	FKBP1A	2280			1	0	CDS2(1),	NA	8760(1),	NA	HNSC(1),	NA
hsa-mir-6870	20	-	10649636	10649695	JAG1	182			0	0	NA	NA	NA	NA	NA	NA
hsa-mir-6871	20	+	41169023	41169078	PLCG1	5335			0	0	NA	NA	NA	NA	NA	NA
hsa-mir-6872	3	+	50273236	50273297	SEMA3B	7869			0	0	NA	NA	NA	NA	NA	NA
hsa-mir-6873	6	-	33287227	33287289	WDR46	9277			0	0	NA	NA	NA	NA	NA	NA
hsa-mir-6874	7	-	5711840	5711910	RNF216	54476			2	1	JAZF1(1),ST14(1),	MTHFD1L(1),	221895(1),6768(1),	25902(1),	BRCA(1),LUAD(1),	HNSC(1),
hsa-mir-6875	7	+	100868036	100868107	TRIP6	7205			0	0	NA	NA	NA	NA	NA	NA
hsa-mir-6876	8	+	25345402	25345474	DOCK5	80005			0	0	NA	NA	NA	NA	NA	NA
hsa-mir-6877	9	+	133051996	133052059	GTF3C5	9328			0	0	NA	NA	NA	NA	NA	NA
hsa-mir-6878	1	+	150492345	150492410	TARS2	80222			1	0	VPS45(1),	NA	11311(1),	NA	LUSC(1),	NA
hsa-mir-6879	11	+	65018505	65018570	ARL2	402			0	0	NA	NA	NA	NA	NA	NA
hsa-mir-6880	12	-	124337181	124337242	NCOR2	9612			2	1	DDX27(1),PGC(1),	LAMA5(1),	5225(1),55661(1),	3911(1),	HNSC(1),LUAD(1),	OV(1),
hsa-mir-6881	15	-	74411357	74411432	SEMA7A	8482			0	0	NA	NA	NA	NA	NA	NA
hsa-mir-6882	15	-	74840642	74840707	ULK3	25989			0	0	NA	NA	NA	NA	NA	NA
hsa-mir-6883	17	-	8144994	8145071	PER1	5187			0	0	NA	NA	NA	NA	NA	NA
hsa-mir-6884	17	-	40026332	40026409	MED24	9862			0	3	NA	CWC25(1),PIP4K2B(1),TADA2A(1),	NA	54883(1),6871(1),8396(1),	NA	BRCA(3),
hsa-mir-6885	19	-	6389638	6389703	GTF2F1	2962			1	0	ACP5(1),	NA	54(1),	NA	SKCM(1),	NA
hsa-mir-6886	19	+	11113474	11113534	LDLR	3949			2	0	DNM2(1),TNPO2(1),	NA	1785(1),30000(1),	NA	BRCA(1),HNSC(1),	NA
hsa-mir-6887	19	+	35122700	35122764	FXYD3	5349			1	0	ZNFX1(1),	NA	57169(1),	NA	BLCA(1),	NA
hsa-mir-6888	2	+	159186835	159186901	TANC1	85461			0	0	NA	NA	NA	NA	NA	NA
hsa-mir-6889	22	-	41252992	41253050	RANGAP1	5905			0	0	NA	NA	NA	NA	NA	NA
hsa-mir-6890	3	-	49099854	49099914	QARS	5859			1	0	USP19(1),	NA	10869(1),	NA	BRCA(1),	NA
hsa-mir-6891	6	-	31355224	31355316	HLA-B	3106			1	0	RNASEH2B(1),	NA	79621(1),	NA	THCA(1),	NA
hsa-mir-6892	7	+	143382686	143382800	ZYX	7791			0	0	NA	NA	NA	NA	NA	NA
hsa-mir-6893	8	-	144435551	144435619	TONSL	4796			0	0	NA	NA	NA	NA	NA	NA
hsa-mir-6894	X	-	53198889	53198945	KDM5C	8242			0	0	NA	NA	NA	NA	NA	NA
hsa-mir-6895	X	-	53195411	53195488	KDM5C	8242			0	0	NA	NA	NA	NA	NA	NA
hsa-mir-7-1	9	-	83969748	83969857	HNRNPK	3190			0	0	NA	NA	NA	NA	NA	NA
hsa-mir-7-2	15	+	88611825	88611934	MIR7-2	407044			0	0	NA	NA	NA	NA	NA	NA
hsa-mir-7-3	19	+	4770670	4770779	MIR7-3HG	284424			0	0	NA	NA	NA	NA	NA	NA
hsa-mir-708	11	-	79402022	79402109	ODZ4	26011			4	0	GRIK4(1),INTS4(1),RBM4(1),TMTC2(1),	NA	160335(1),2900(1),5936(1),92105(1),	NA	BRCA(3),LUAD(1),	NA
hsa-mir-7106	12	-	113159113	113159177	DDX54	79039			0	0	NA	NA	NA	NA	NA	NA
hsa-mir-7107	12	-	121444273	121444352	KDM2B	84678			0	2	NA	ANAPC5(1),SETD1B(1),	NA	23067(1),51433(1),	NA	BRCA(1),GBM(1),
hsa-mir-7108	19	-	2434914	2435000	LMNB2	84823			0	0	NA	NA	NA	NA	NA	NA
hsa-mir-7109	22	-	31621467	31621531	PISD	23761			0	0	NA	NA	NA	NA	NA	NA
hsa-mir-711	3	-	48578902	48578977	COL7A1	1294			0	0	NA	NA	NA	NA	NA	NA
hsa-mir-7110	3	+	123161794	123161879	PDIA5	10954			0	0	NA	NA	NA	NA	NA	NA
hsa-mir-7111	6	+	35470508	35470579	RPL10A	4736			0	0	NA	NA	NA	NA	NA	NA
hsa-mir-7112	8	-	144262673	144262737	BOP1	23246			0	0	NA	NA	NA	NA	NA	NA
hsa-mir-7113	11	+	68032864	68032922	NDUFS8	4728			0	0	NA	NA	NA	NA	NA	NA
hsa-mir-7114	9	-	137450026	137450086	NSMF	26012			0	0	NA	NA	NA	NA	NA	NA
hsa-mir-7150	9	-	123485529	123485622	DENND1A	57706			0	4	NA	CCNY(1),PTGES2(1),STRBP(1),UHRF1BP1L(1),	NA	219771(1),23074(1),55342(1),80142(1),	NA	BRCA(4),
hsa-mir-7151	10	-	67403351	67403410	CTNNA3	29119			2	1	BORCS5(1),MGMT(1),	P4HA1(1),	118426(1),4255(1),	5033(1),	BRCA(2),	PRAD(1),
hsa-mir-7152	10	+	71790747	71790800	CDH23	64072			0	3	NA	BTRC(1),LTBP1(1),NSD1(1),	NA	4052(1),64324(1),8945(1),	NA	BRCA(3),
hsa-mir-7153	18	-	11654885	11654941					0	0	NA	NA	NA	NA	NA	NA
hsa-mir-7154	11	-	45691704	45691776	MIR7154	102465691			0	0	NA	NA	NA	NA	NA	NA
hsa-mir-7155	11	-	64341849	64341904	MIR7155	102466815			0	0	NA	NA	NA	NA	NA	NA
hsa-mir-7156	1	+	77060143	77060202	ST6GALNAC5	81849			0	0	NA	NA	NA	NA	NA	NA
hsa-mir-7157	2	-	140586626	140586685	LRP1B	53353			0	0	NA	NA	NA	NA	NA	NA
hsa-mir-7158	2	+	5974662	5974732	MIR7158	102465693			0	0	NA	NA	NA	NA	NA	NA
hsa-mir-7159	6	+	33899135	33899200	MIR7159	102466816			0	0	NA	NA	NA	NA	NA	NA
hsa-mir-7160	8	+	2076589	2076640	MYOM2	9172			0	0	NA	NA	NA	NA	NA	NA
hsa-mir-7161	6	+	158609707	158609790	TMEM181	57583			0	0	NA	NA	NA	NA	NA	NA
hsa-mir-7162	10	-	30368597	30368665	MTPAP	55149			0	0	NA	NA	NA	NA	NA	NA
hsa-mir-718	X	-	154019920	154019989	IRAK1	3654			0	0	NA	NA	NA	NA	NA	NA
hsa-mir-744	17	+	12081899	12081996	MAP2K4	6416			1	0	DNAH9(1),	NA	1770(1),	NA	BRCA(1),	NA
hsa-mir-7515	2	+	6650373	6650439					0	0	NA	NA	NA	NA	NA	NA
hsa-mir-758	14	+	101026020	101026107	MIR758	768212			0	0	NA	NA	NA	NA	NA	NA
hsa-mir-759	13	+	52810050	52810140	MIR759	100313778			0	0	NA	NA	NA	NA	NA	NA
hsa-mir-760	1	+	93846832	93846911					0	0	NA	NA	NA	NA	NA	NA
hsa-mir-761	1	-	51836344	51836402	NRDC	4898			0	0	NA	NA	NA	NA	NA	NA
hsa-mir-762	16	+	30893903	30893985	MIR762	100313837			0	0	NA	NA	NA	NA	NA	NA
hsa-mir-764	X	+	114639435	114639519	HTR2C	3358			0	0	NA	NA	NA	NA	NA	NA
hsa-mir-7641-1	11	+	104252591	104252651					0	0	NA	NA	NA	NA	NA	NA
hsa-mir-7641-2	14	+	75604209	75604261	FLVCR2	55640			0	0	NA	NA	NA	NA	NA	NA
hsa-mir-765	1	-	156936131	156936244	ARHGEF11	9826			0	0	NA	NA	NA	NA	NA	NA
hsa-mir-766	X	-	119646738	119646848	2016-09-06	23157			1	0	CUL4B(1),	NA	8450(1),	NA	BLCA(1),	NA
hsa-mir-767	X	-	152393421	152393529	GABRA3	2556			1	0	DIAPH2(1),	NA	1730(1),	NA	KIRC(1),	NA
hsa-mir-769	19	+	46018932	46019049	CCDC61	729440			0	2	NA	AMBRA1(1),ZNF544(1),	NA	27300(1),55626(1),	NA	BLCA(1),LGG(1),
hsa-mir-770	14	+	100852390	100852487	MEG3	55384			0	0	NA	NA	NA	NA	NA	NA
hsa-mir-7702	9	-	111271156	111271214	MIR7702	102465800			0	0	NA	NA	NA	NA	NA	NA
hsa-mir-7703	14	-	24143489	24143565	PSME2	5721			0	1	NA	CTTN(1),	NA	2017(1),	NA	BRCA(1),
hsa-mir-7704	2	+	176188843	176188901	HOXD1	3231			0	0	NA	NA	NA	NA	NA	NA
hsa-mir-7705	8	-	100702968	100703024	PABPC1	26986			0	0	NA	NA	NA	NA	NA	NA
hsa-mir-7706	15	+	85380596	85380662	AKAP13	11214			6	0	CHD2(1),CHSY3(1),IGF1R(1),NRG1(1),NTRK3(1),RET(1),	NA	1106(1),3084(1),337876(1),3480(1),4916(1),5979(1),	NA	BRCA(3),LGG(1),LUSC(1),THCA(1),	NA
hsa-mir-7843	14	+	72516820	72516898	RGS6	9628			0	1	NA	BBOF1(1),	NA	80127(1),	NA	BRCA(1),
hsa-mir-7844	12	-	94571231	94571352	TMCC3	57458			0	2	NA	EEA1(1),MRPL40(1),	NA	64976(1),8411(1),	NA	BRCA(1),PRAD(1),
hsa-mir-7845	2	+	207166400	207166498	MIR7845	102465835			0	0	NA	NA	NA	NA	NA	NA
hsa-mir-7846	1	+	12166943	12167038	TNFRSF1B	7133			0	0	NA	NA	NA	NA	NA	NA
hsa-mir-7847	11	+	1880045	1880147	LSP1	4046			0	0	NA	NA	NA	NA	NA	NA
hsa-mir-7848	8	-	133046481	133046581	SLA	6503			0	0	NA	NA	NA	NA	NA	NA
hsa-mir-7849	4	+	146408583	146408688	MIR7849	102465837			0	0	NA	NA	NA	NA	NA	NA
hsa-mir-7850	19	+	2630715	2630793	MIR7850	102465838			0	0	NA	NA	NA	NA	NA	NA
hsa-mir-7851	12	-	42323700	42323859	ZCRB1	85437			0	1	NA	TMEM117(1),	NA	84216(1),	NA	BRCA(1),
hsa-mir-7852	1	+	107897223	107897304	MIR7852	102465839			0	0	NA	NA	NA	NA	NA	NA
hsa-mir-7853	6	-	6169304	6169435	F13A1	2162			0	0	NA	NA	NA	NA	NA	NA
hsa-mir-7854	16	+	81533902	81533966	CMIP	80790			0	0	NA	NA	NA	NA	NA	NA
hsa-mir-7855	14	-	64785626	64785686	SPTB	6710			0	0	NA	NA	NA	NA	NA	NA
hsa-mir-7856	1	-	86357632	86357687	ODF2L	57489			0	0	NA	NA	NA	NA	NA	NA
hsa-mir-7973-1	15	+	51314034	51314109	MIR7973-2	102466250			0	0	NA	NA	NA	NA	NA	NA
hsa-mir-7973-2	15	-	51314032	51314107	CYP19A1	1588			0	0	NA	NA	NA	NA	NA	NA
hsa-mir-7974	19	-	11495544	11495622	ZNF653	115950			0	0	NA	NA	NA	NA	NA	NA
hsa-mir-7975	19	-	55123225	55123292	MIR7975	102466872			0	0	NA	NA	NA	NA	NA	NA
hsa-mir-7976	3	-	127587111	127587176	TPRA1	131601			0	0	NA	NA	NA	NA	NA	NA
hsa-mir-7977	3	+	176515103	176515151					0	0	NA	NA	NA	NA	NA	NA
hsa-mir-7978	4	-	21464700	21464758	KCNIP4	80333			0	0	NA	NA	NA	NA	NA	NA
hsa-mir-802	21	+	35720715	35720808	MIR802	768219			0	0	NA	NA	NA	NA	NA	NA
hsa-mir-8052	11	+	130666735	130666803	MIR8052	102466873			0	0	NA	NA	NA	NA	NA	NA
hsa-mir-8053	4	+	47652669	47652743	MIR8053	102467004			0	0	NA	NA	NA	NA	NA	NA
hsa-mir-8054	11	-	23419105	23419190	MIR8054	102465860			0	0	NA	NA	NA	NA	NA	NA
hsa-mir-8055	8	-	6622124	6622220	MIR8055	102465861			0	0	NA	NA	NA	NA	NA	NA
hsa-mir-8056	5	+	173347455	173347536	MIR8056	102465862			0	0	NA	NA	NA	NA	NA	NA
hsa-mir-8057	18	-	26591467	26591535	KCTD1	284252			0	0	NA	NA	NA	NA	NA	NA
hsa-mir-8058	16	+	82688931	82689019	CDH13	1012			0	0	NA	NA	NA	NA	NA	NA
hsa-mir-8059	17	+	50768650	50768730	MIR8059	102466918			0	0	NA	NA	NA	NA	NA	NA
hsa-mir-8060	3	+	96359964	96360039	MIR8060	102465864			0	0	NA	NA	NA	NA	NA	NA
hsa-mir-8061	19	+	54645309	54645383	LILRB4	11006			0	0	NA	NA	NA	NA	NA	NA
hsa-mir-8062	20	+	7371608	7371692	MIR8062	102465865			0	0	NA	NA	NA	NA	NA	NA
hsa-mir-8063	15	-	36972821	36972901	MEIS2	4212			0	0	NA	NA	NA	NA	NA	NA
hsa-mir-8064	3	-	52846463	52846552	TMEM110-MUSTN1	100526772			0	1	NA	PBRM1(1),	NA	55193(1),	NA	LUAD(1),
hsa-mir-8065	16	+	5632467	5632566	MIR8065	102465867			0	0	NA	NA	NA	NA	NA	NA
hsa-mir-8066	4	-	101240795	101240872	PPP3CA	5530			1	3	BRD2(1),	CANT1(1),CD9(1),RASSF3(1),	6046(1),	124583(1),283349(1),928(1),	PRAD(1),	PRAD(3),
hsa-mir-8067	15	-	62304658	62304734	MIR8067	102465869			0	0	NA	NA	NA	NA	NA	NA
hsa-mir-8068	11	-	28477481	28477548	MIR8068	102466876			0	0	NA	NA	NA	NA	NA	NA
hsa-mir-8069-1	21	+	6859171	6859256	MIR8069-1	102466252			0	0	NA	NA	NA	NA	NA	NA
hsa-mir-8069-2	21	+	13724189	13724274	MIR8069-2	103504736			0	0	NA	NA	NA	NA	NA	NA
hsa-mir-8070	11	-	11783135	11783222	MIR8070	102465870			0	0	NA	NA	NA	NA	NA	NA
hsa-mir-8071-1	14	+	105621116	105621180	MIR8071-1	102465871			0	0	NA	NA	NA	NA	NA	NA
hsa-mir-8071-2	14	+	105640168	105640232	MIR8071-2	102466889			0	0	NA	NA	NA	NA	NA	NA
hsa-mir-8072	12	-	123364764	123364843	SBNO1	55206			0	0	NA	NA	NA	NA	NA	NA
hsa-mir-8073	13	+	110340958	110341029	COL4A2	1284			2	0	EEA1(1),ELK3(1),	NA	2004(1),8411(1),	NA	BLCA(1),KIRC(1),	NA
hsa-mir-8074	19	-	51206929	51207009	MIR8074	102465873			0	0	NA	NA	NA	NA	NA	NA
hsa-mir-8075	13	+	113262920	113262999	CUL4A	8451			0	1	NA	TFDP1(1),	NA	7027(1),	NA	LUAD(1),
hsa-mir-8076	3	-	113432118	113432200	CFAP44	55779			0	0	NA	NA	NA	NA	NA	NA
hsa-mir-8077	19	+	42351131	42351205	MEGF8	1954			0	0	NA	NA	NA	NA	NA	NA
hsa-mir-8078	18	-	112256	112339	MIR8078	102466878			0	0	NA	NA	NA	NA	NA	NA
hsa-mir-8079	13	-	44196129	44196200	MIR8079	102465876			0	0	NA	NA	NA	NA	NA	NA
hsa-mir-8080	2	-	79866495	79866583	MIR8080	102465877			0	0	NA	NA	NA	NA	NA	NA
hsa-mir-8081	9	+	106600928	106601022	MIR8081	102465995			0	0	NA	NA	NA	NA	NA	NA
hsa-mir-8082	4	+	113152282	113152362	ANK2	287			0	0	NA	NA	NA	NA	NA	NA
hsa-mir-8083	1	-	153689705	153689793	MIR8083	102466879			0	0	NA	NA	NA	NA	NA	NA
hsa-mir-8084	8	+	93029751	93029839	MIR8084	102467005			0	0	NA	NA	NA	NA	NA	NA
hsa-mir-8085	19	+	44758657	44758721	BCL3	602			0	0	NA	NA	NA	NA	NA	NA
hsa-mir-8086	10	-	28289258	28289350	MPP7	143098			1	0	RNF169(1),	NA	254225(1),	NA	LUAD(1),	NA
hsa-mir-8087	11	-	27514970	27515047	MIR8087	102465881			0	0	NA	NA	NA	NA	NA	NA
hsa-mir-8088	X	-	52336557	52336642	MIR8088	102466880			0	0	NA	NA	NA	NA	NA	NA
hsa-mir-8089	5	-	181043403	181043484	MIR8089	102465882			0	0	NA	NA	NA	NA	NA	NA
hsa-mir-8485	2	-	50696172	50696262	NRXN1	9378			0	0	NA	NA	NA	NA	NA	NA
hsa-mir-873	9	-	28888879	28888955					0	0	NA	NA	NA	NA	NA	NA
hsa-mir-874	5	-	137647572	137647649	KLHL3	26249			0	0	NA	NA	NA	NA	NA	NA
hsa-mir-875	8	-	99536786	99536861	MIR875	100126309			0	0	NA	NA	NA	NA	NA	NA
hsa-mir-876	9	-	28863626	28863706	MIR876	100126310			0	0	NA	NA	NA	NA	NA	NA
hsa-mir-877	6	+	30584332	30584417	ABCF1	23			0	3	NA	PLVAP(1),RPL18(1),S100A6(1),	NA	6141(1),6277(1),83483(1),	NA	HNSC(1),LUAD(1),THCA(1),
hsa-mir-885	3	-	10394489	10394562	ATP2B2	491			0	1	NA	SRGAP3(1),	NA	9901(1),	NA	HNSC(1),
hsa-mir-887	5	+	15935182	15935260	FBXL7	23194			0	1	NA	TRIO(1),	NA	7204(1),	NA	LUSC(1),
hsa-mir-888	X	-	145994784	145994860	MIR888	100126306			0	0	NA	NA	NA	NA	NA	NA
hsa-mir-889	14	+	101047901	101047979	MIR381HG	378881			0	0	NA	NA	NA	NA	NA	NA
hsa-mir-890	X	-	145994275	145994351	MIR890	100126303			0	0	NA	NA	NA	NA	NA	NA
hsa-mir-891a	X	-	146027794	146027872	MIR891A	100126341			0	0	NA	NA	NA	NA	NA	NA
hsa-mir-891b	X	-	146001053	146001131	MIR891B	100126304			0	0	NA	NA	NA	NA	NA	NA
hsa-mir-892a	X	-	145996669	145996743	MIR892A	100126342			0	0	NA	NA	NA	NA	NA	NA
hsa-mir-892b	X	-	145997198	145997274	MIR892B	100126307			0	0	NA	NA	NA	NA	NA	NA
hsa-mir-892c	X	-	145992750	145992826	MIR892C	102466721			0	0	NA	NA	NA	NA	NA	NA
hsa-mir-9-1	1	-	156420341	156420429	C1orf61	10485			0	0	NA	NA	NA	NA	NA	NA
hsa-mir-9-2	5	-	88666853	88666939	LINC00461	645323			0	0	NA	NA	NA	NA	NA	NA
hsa-mir-9-3	15	+	89368017	89368106	MIR9-3HG	254559			0	0	NA	NA	NA	NA	NA	NA
hsa-mir-920	12	+	24212421	24212495	MIR920	100126320			0	0	NA	NA	NA	NA	NA	NA
hsa-mir-921	1	-	166154743	166154798	FAM78B	149297			0	0	NA	NA	NA	NA	NA	NA
hsa-mir-922	3	-	197674496	197674576	RUBCN	9711			0	0	NA	NA	NA	NA	NA	NA
hsa-mir-924	18	-	39622123	39622175					0	0	NA	NA	NA	NA	NA	NA
hsa-mir-92a-1	13	+	91351314	91351391	MIR17HG	407975			0	0	NA	NA	NA	NA	NA	NA
hsa-mir-92a-2	X	-	134169538	134169612	MIR92A2	407049			0	0	NA	NA	NA	NA	NA	NA
hsa-mir-92b	1	+	155195177	155195272					0	0	NA	NA	NA	NA	NA	NA
hsa-mir-93	7	-	100093768	100093847	MCM7	4176			0	0	NA	NA	NA	NA	NA	NA
hsa-mir-933	2	-	175167633	175167709	ATF2	1386			0	0	NA	NA	NA	NA	NA	NA
hsa-mir-934	X	+	136550878	136550960	VGLL1	51442			0	0	NA	NA	NA	NA	NA	NA
hsa-mir-935	19	+	53982307	53982397	CACNG8	59283			0	1	NA	PTK2(1),	NA	5747(1),	NA	LUAD(1),
hsa-mir-936	10	-	104048089	104048186	COL17A1	1308			0	1	NA	TNC(1),	NA	3371(1),	NA	HNSC(1),
hsa-mir-937	8	-	143812957	143813042	SCRIB	23513			0	0	NA	NA	NA	NA	NA	NA
hsa-mir-938	10	-	29602264	29602346	SVIL	6840			0	0	NA	NA	NA	NA	NA	NA
hsa-mir-939	8	-	144394149	144394230	CPSF1	29894			0	0	NA	NA	NA	NA	NA	NA
hsa-mir-940	16	+	2271747	2271840	RP11-304L19.13	106660606			0	0	NA	NA	NA	NA	NA	NA
hsa-mir-941-1	20	+	63919449	63919520	DNAJC5	80331			1	0	TPD52L2(1),	NA	7165(1),	NA	OV(1),	NA
hsa-mir-941-2	20	+	63919505	63919576	DNAJC5	80331			1	0	TPD52L2(1),	NA	7165(1),	NA	OV(1),	NA
hsa-mir-941-3	20	+	63919561	63919632	DNAJC5	80331			1	0	TPD52L2(1),	NA	7165(1),	NA	OV(1),	NA
hsa-mir-941-4	20	+	63919756	63919827	DNAJC5	80331			1	0	TPD52L2(1),	NA	7165(1),	NA	OV(1),	NA
hsa-mir-941-5	20	+	63919868	63919939	DNAJC5	80331			1	0	TPD52L2(1),	NA	7165(1),	NA	OV(1),	NA
hsa-mir-942	1	+	117094643	117094728	TTF2	8458			0	0	NA	NA	NA	NA	NA	NA
hsa-mir-943	4	-	1986384	1986477	NELFA	7469			0	0	NA	NA	NA	NA	NA	NA
hsa-mir-944	3	+	189829922	189830009	TP63	8626			0	4	NA	IL1RAP(1),LPP(1),P3H2(1),ZMAT3(1),	NA	3556(1),4026(1),55214(1),64393(1),	NA	BRCA(1),LGG(1),LUSC(1),SKCM(1),
hsa-mir-95	4	-	8005301	8005381	ABLIM2	84448			0	1	NA	AFAP1(1),	NA	60312(1),	NA	BRCA(1),
hsa-mir-9500	2	+	218823090	218823154					0	0	NA	NA	NA	NA	NA	NA
hsa-mir-96	7	-	129774692	129774769	MIR96	407053			0	0	NA	NA	NA	NA	NA	NA
hsa-mir-98	X	-	53556223	53556341	HUWE1	10075			0	0	NA	NA	NA	NA	NA	NA
hsa-mir-99a	21	+	16539089	16539169	MIR99AHG	388815			0	0	NA	NA	NA	NA	NA	NA
hsa-mir-99b	19	+	51692612	51692681	MIR99B	407056			0	0	NA	NA	NA	NA	NA	NA
