# Supplementary material for: Frequent miRNA-convergent fusion gene events in breast cancer
Source: Nat Commun. 2017 Oct 5;8:788. doi: 10.1038/s41467-017-01176-1 (PMC5629207; doi:10.1038/s41467-017-01176-1)
Supplement: Supplementary file 6 — Supplementary Data 3 [file 41467_2017_1176_MOESM6_ESM.xlsx]

## Sheet: Supplementary Data 3
Supplementary Data 3. Enrichment of miRNA host genes in fusions is not associated with the protein function of the host (top 5 terms showed).
Gene Ontology
ONTOLOGY	ID	Description	GeneRatio	BgRatio	pvalue	p.adjust	qvalue	geneID	Count
CC	GO:0005925	focal adhesion	24/280	357/10748	2.00383e-05	0.0241988	0.0223113	LRP1/PTK2/TLN2/LPP/EVL/ARF1/DNM2/SVIL/CALR/PLEC/ARHGEF2/MCAM/TNS2/LASP1/RPS19/TNS1/MYH9/PTK2B/RPL8/TLN1/ZYX/HNRNPK/RPL10A/PABPC1	24
CC	GO:0005924	cell-substrate adherens junction	24/280	358/10748	2.09801e-05	0.0241988	0.0223113	LRP1/PTK2/TLN2/LPP/EVL/ARF1/DNM2/SVIL/CALR/PLEC/ARHGEF2/MCAM/TNS2/LASP1/RPS19/TNS1/MYH9/PTK2B/RPL8/TLN1/ZYX/HNRNPK/RPL10A/PABPC1	24
CC	GO:0005912	adherens junction	27/280	436/10748	2.62431e-05	0.0241988	0.0223113	LRP1/PTK2/TLN2/MYO1E/LPP/EVL/ARF1/SHROOM3/NOTCH1/DNM2/SVIL/CALR/PLEC/ARHGEF2/MCAM/TNS2/LASP1/RPS19/TNS1/MYH9/PTK2B/RPL8/TLN1/ZYX/HNRNPK/RPL10A/PABPC1	27
CC	GO:0030055	cell-substrate junction	24/280	363/10748	2.63176e-05	0.0241988	0.0223113	LRP1/PTK2/TLN2/LPP/EVL/ARF1/DNM2/SVIL/CALR/PLEC/ARHGEF2/MCAM/TNS2/LASP1/RPS19/TNS1/MYH9/PTK2B/RPL8/TLN1/ZYX/HNRNPK/RPL10A/PABPC1	24
MF	GO:0030676	Rac guanyl-nucleotide exchange factor activity	5/280	15/10748	2.80612e-05	0.0241988	0.0223113	SPATA13/FARP2/FARP1/DOCK2/ARHGEF2	5
DOSE
	ID	Description	GeneRatio	BgRatio	pvalue	p.adjust	qvalue	geneID	Count
	DOID:1934	dysostosis	4/166	17/4850	0.00222156	0.707261	0.698136	PKD1/ROR2/LFNG/IGF1R	4
	DOID:1389	polyneuropathy	4/166	20/4850	0.00417417	0.707261	0.698136	DNM2/COMT/ALDH2/POLG	4
	DOID:3770	pulmonary fibrosis	8/166	80/4850	0.00566124	0.707261	0.698136	MIR21/NFE2L2/AEBP1/ERBB2/IGF2/MUC5B/YY1/COL18A1	8
	DOID:3082	interstitial lung disease	9/166	104/4850	0.00878169	0.707261	0.698136	MIR21/NFE2L2/DDR1/AEBP1/ERBB2/IGF2/MUC5B/YY1/COL18A1	9
	DOID:0060085	organ system benign neoplasm	13/166	182/4850	0.00899469	0.707261	0.698136	MIR21/DDR1/NOTCH1/IGF1R/ERBB2/COMT/IGF2/EPCAM/SEMA3F/CALR/HGS/CLU/HNRNPK	13
KEGG
	ID	Description	GeneRatio	BgRatio	pvalue	p.adjust	qvalue	geneID	Count
	hsa04330	Notch signaling pathway	6/158	48/7240	0.000564965	0.117513	0.115967	1488/3955/4851/4854/1855/9612	6
	hsa01522	Endocrine resistance	7/158	96/7240	0.00484609	0.46966	0.46348	5747/4851/112/3480/2064/113/4854	7
	hsa04721	Synaptic vesicle cycle	5/158	63/7240	0.0118055	0.46966	0.46348	6857/1785/535/10312/160	5
	hsa05200	Pathways in cancer	16/158	395/7240	0.0120978	0.46966	0.46348	5747/2259/1438/3914/1488/6256/112/3480/2064/3911/9915/113/1855/5335/9826/1284	16
	hsa04919	Thyroid hormone signaling pathway	7/158	116/7240	0.0132247	0.46966	0.46348	6256/4851/23389/113026/4854/5335/9862	7
RectomePA
	ID	Description	GeneRatio	BgRatio	pvalue	p.adjust	qvalue	geneID	Count
	R-HSA-8874081	MET activates PTK2 signaling	8/245	31/6352	1.59458e-05	0.0114331	0.0103899	1281/100500837/5747/1290/3914/100422894/3911/100616340	8
	R-HSA-3000171	Non-integrin membrane-ECM interactions	10/245	59/6352	7.19205e-05	0.0257835	0.0234309	1281/100500837/1290/3914/100422894/780/100616237/3911/100616340/1284	10
	R-HSA-8875878	MET promotes cell motility	8/245	42/6352	0.00016512	0.0394636	0.0358628	1281/100500837/5747/1290/3914/100422894/3911/100616340	8
	R-HSA-6806834	Signaling by MET	10/245	75/6352	0.000551822	0.0815377	0.074098	1281/100500837/5747/1290/5795/3914/100422894/3911/100616340/9146	10
	R-HSA-2408517	SeMet incorporation into proteins	4/245	12/6352	0.00083685	0.0815377	0.074098	4141/102465454/5859/102465536	4
MSigDB
	ID	Description	GeneRatio	BgRatio	pvalue	p.adjust	qvalue	geneID	Count
	GSE14415_INDUCED_TREG_VS_FOXP3_KO_INDUCED_TREG_UP	GSE14415_INDUCED_TREG_VS_FOXP3_KO_INDUCED_TREG_UP	14/287	122/11179	2.80181e-06	0.0112416	0.0104156	27086/55568/5747/10207/6720/51466/55738/10723/112/2342/1736/53373/6132/4736	14
	GSE23568_CTRL_TRANSDUCED_VS_WT_CD8_TCELL_DN	GSE23568_CTRL_TRANSDUCED_VS_WT_CD8_TCELL_DN	16/287	159/11179	3.1588e-06	0.0112416	0.0104156	4176/8893/55568/25865/51466/7805/6494/4851/112/10577/7318/57447/23646/9862/7791/23246	16
	GSE31082_DN_VS_CD8_SP_THYMOCYTE_DN	GSE31082_DN_VS_CD8_SP_THYMOCYTE_DN	16/287	160/11179	3.42975e-06	0.0112416	0.0104156	55568/25865/51466/1794/7133/3955/2342/10608/283131/6651/2023/3927/2185/5335/9826/80331	16
	HSIAO_HOUSEKEEPING_GENES	HSIAO_HOUSEKEEPING_GENES	25/287	360/11179	6.01822e-06	0.012882	0.0119355	5757/1974/10106/1655/1350/375/10577/3021/1312/6651/2023/1937/3927/6223/6158/10155/4627/1191/6132/22794/9612/5859/3190/4736/26986	25
	RHO_GUANYL_NUCLEOTIDE_EXCHANGE_FACTOR_ACTIVITY	RHO_GUANYL_NUCLEOTIDE_EXCHANGE_FACTOR_ACTIVITY	5/287	12/11179	7.35843e-06	0.012882	0.0119355	9855/10160/1794/9181/9826	5
